# Supplementary material for: TEX9 and eIF3b functionally synergize to promote the progression of esophageal squamous cell carcinoma
Source: BMC Cancer. 2019 Sep 3;19:875. doi: 10.1186/s12885-019-6071-9 (PMC6724304; doi:10.1186/s12885-019-6071-9)
Supplement: Supplementary file 1 — Table S1. The detailed information of the patients' specimen. (XLS 33 kb) [file 12885_2019_6071_MOESM1_ESM.xls]

## Sheet: Sheet1
No.	Age	Location	T stage	No. of metastastic lymph node	N stage	M stage	Differentiation	TNM stage	Tumor size	Histological type	TEX9 protein level measured with Image J	Notes
1	＞60	middle	1b	0	0	0	3	Ib	2.5×2.5CM	ESCC	/	Sample was degradation and excluded
2	＞60	lower	2	0	0	0	2	IIa	4×2.5CM	ESCC	/	Sample was degradation and excluded
3	＞60	lower	2	0	0	0	3	IIa	4×3CM	ESCC	/	Sample was degradation and excluded
4	＞60	lower	2	0	0	0	3	IIa	4*2.5*1.5 cm	ESCC	2.42304
5	＞60	lower	3	0	0	0	2	IIa	5*3.8CM	ESCC	2.48488
6	＞60	middle	3	0	0	0	2	IIa	4*1.2CM	ESCC	2.01605
7	≤60	lower	3	0	0	0	3	IIa	5.5*4.5cm	ESCC	2.2204
8	＞60	middle	3	0	0	0	3	IIa	6.5*6.2CM	ESCC	2.52178
9	＞60	middle	3	0	0	0	2	IIa	10×6×4CM	ESCC	1.77778
10	＞60	middle	2	0	0	0	2	IIb	5.5*3cm	ESCC	0.651538
11	＞60	upper	2	0	0	0	3	IIb	3.0×2.0CM	ESCC	0.772291
12	＞60	middle	2	0	0	0	3	IIb	1.5*1.3CM	ESCC	1.18757
13	＞60	middle	2	0	0	0	3	IIb	3.5*2.5CM	ESCC	0.956098
14	＞60	lower	2	1	1	0	2	IIb	2×2CM	ESCC	1.54902
15	≤60	lower	2	2	1	0	3	IIb	3*2CM	ESCC	1.43337
16	≤60	lower	2	1	1	0	3	IIb	3*2.5cm	ESCC	1.25367
17	≤60	upper	3	0	0	0	3	IIb	4*2*1.4cm	ESCC	0.95464
18	≤60	lower	2	4	2	0	3	IIIa	3*2*1.5CM	ESCC	3.32997
19	≤60	lower	2	5	2	0	3	IIIa	2.7*2CM	ESCC	/	Sample was degradation and excluded
20	≤60	middle	3	2	1	0	2	IIIa	3*2CM	ESCC	3.72828
21	≤60	middle	3	2	1	0	2	IIIa	3.5*2.5CM	ESCC	3.4711
22	＞60	lower	3	1	1	0	2	IIIa	2.5*2.5CM	ESCC	3.86173
23	＞60	X	3	2	1	0	2	IIIa	2.5*1.2cm	ESCC	4.27307
25	＞60	middle	3	2	1	0	3	IIIa	4.5×3CM	ESCC	3.32389
24	＞60	lower	3	1	1	0	2	IIIa	3*1.5cm	ESCC	1.03942
