# Supplementary material for: TEX9 and eIF3b functionally synergize to promote the progression of esophageal squamous cell carcinoma
Source: BMC Cancer. 2019 Sep 3;19:875. doi: 10.1186/s12885-019-6071-9 (PMC6724304; doi:10.1186/s12885-019-6071-9)
Supplement: Supplementary file 4 — Table S3. The quantified proteins detected with the quantitative proteomics. (XLSX 4526 kb) [file 12885_2019_6071_MOESM4_ESM.xlsx]

## Sheet: Sheet1
Accession	Description	Score	Coverage	# Proteins	# Unique Peptides	# Peptides	# PSMs	126/127	126/127 Count	126/127 Variability [%]	126/128	126/128 Count	126/128 Variability [%]	126/129	126/129 Count	126/129 Variability [%]	126/130	126/130 Count	126/130 Variability [%]	126/131	126/131 Count	126/131 Variability [%]	127/128	127/128 Count	127/128 Variability [%]	127/129	127/129 Count	127/129 Variability [%]	127/130	127/130 Count	127/130 Variability [%]	127/131	127/131 Count	127/131 Variability [%]	128/129	128/129 Count	128/129 Variability [%]	128/130	128/130 Count	128/130 Variability [%]	128/131	128/131 Count	128/131 Variability [%]	129/130	129/130 Count	129/130 Variability [%]	129/131	129/131 Count	129/131 Variability [%]
P60709	Actin, cytoplasmic 1 OS=Homo sapiens GN=ACTB PE=1 SV=1 - [ACTB_HUMAN]	7289.68	81.33	5	10	32	790	0.985379	378	10.338	1.0208	383	20.2573	1.01597	382	19.4275	0.898397	356	31.2792	0.915138	363	24.9458	1.0372	383	21.7748	1.0221	380	20.3031	0.926605	354	30.3086	0.91401	360	30.8565	0.996374	385	12.3287	0.905519	356	21.1135	0.921186	363	19.4442	0.916137	356	19.3314	0.916341	363	19.6095
P08238	Heat shock protein HSP 90-beta OS=Homo sapiens GN=HSP90AB1 PE=1 SV=4 - [HS90B_HUMAN]	6381.67	58.29	4	29	48	565	1.00707	318	7.03329	1.0866	319	44.9438	1.10887	319	43.286	1.01618	315	29.3303	1.04608	318	30.8019	1.08106	318	43.2729	1.0859	318	40.0248	1.00516	315	28.2896	1.02534	318	31.0075	1.01199	319	8.24675	0.906329	315	15.3536	0.913342	318	16.8889	0.88391	315	15.4676	0.894435	318	16.554
P04406	Glyceraldehyde-3-phosphate dehydrogenase OS=Homo sapiens GN=GAPDH PE=1 SV=3 - [G3P_HUMAN]	6315.85	80.3	2	29	29	796	1.00801	782	7.44432	0.764	782	25.7326	0.777937	782	24.6054	0.989016	741	27.7206	0.974572	782	24.4076	0.76428	782	26.2533	0.770695	782	25.4961	0.981012	741	26.689	0.963978	782	23.0071	1.01136	782	7.13763	1.30696	741	32.9536	1.29195	782	29.6354	1.30392	741	31.2606	1.28106	782	28.7038
P05787	Keratin, type II cytoskeletal 8 OS=Homo sapiens GN=KRT8 PE=1 SV=7 - [K2C8_HUMAN]	6220.83	74.74	5	35	45	469	1.00197	427	6.46851	1.11088	427	17.3819	1.11588	427	16.2474	1.13583	421	29.4155	1.13785	425	28.6857	1.10304	427	17.2554	1.10218	427	15.9156	1.13812	421	29.2689	1.13596	425	27.5181	0.99805	427	6.67174	1.04144	421	16.8418	1.0377	425	15.2331	1.05601	421	16.1147	1.05605	425	14.8515
P11142	Heat shock cognate 71 kDa protein OS=Homo sapiens GN=HSPA8 PE=1 SV=1 - [HSP7C_HUMAN]	6140.32	75.23	2	36	44	700	1.00478	577	6.78545	0.84123	577	18.7524	0.837477	577	17.8372	0.834902	577	28.5283	0.840099	577	25.7939	0.8324	577	19.1426	0.834346	577	18.088	0.831931	577	28.5629	0.832222	577	25.7804	1.00583	578	7.23023	1.00676	577	20.8843	1.012	578	19.6568	1.00041	577	19.6765	1.00592	578	19.3127
P68363	Tubulin alpha-1B chain OS=Homo sapiens GN=TUBA1B PE=1 SV=1 - [TBA1B_HUMAN]	5929.03	60.98	3	1	23	479	0.94326	2	6.804	0.896945	2	1.90313	0.87171	2	8.01465	0.846827	2	17.8989	0.966821	2	16.5594	0.91757	3	9.80986	0.914027	3	2.41169	0.834243	3	22.1897	0.959172	3	19.484	1.01388	3	12.2432	0.866553	3	9.04473	1.21015	3	7.94578	0.929246	3	19.6994	1.06695	3	17.0127
P06733	Alpha-enolase OS=Homo sapiens GN=ENO1 PE=1 SV=2 - [ENOA_HUMAN]	5283.37	81.57	1	29	34	412	1.00694	342	6.68268	0.892963	342	15.0634	0.895171	342	15.8417	1.05968	334	28.1643	1.05023	342	23.629	0.879699	342	16.6444	0.890886	342	15.3189	1.05273	334	27.2924	1.05491	342	22.6631	1.01156	342	7.27073	1.20961	334	27.4109	1.18072	342	25.9337	1.18066	334	27.0545	1.18023	342	25.1664
Q9BQE3	Tubulin alpha-1C chain OS=Homo sapiens GN=TUBA1C PE=1 SV=1 - [TBA1C_HUMAN]	5172.06	60.8	3	4	23	425	1.03456	60	8.89758	0.853535	60	17.2065	0.852143	60	14.2766	0.869936	60	16.7074	0.842124	60	16.6434	0.848504	60	20.5774	0.844191	60	18.3808	0.858945	60	20.159	0.842646	60	21.4796	0.989298	60	6.45692	1.01125	60	13.9792	0.995577	60	17.144	1.03039	60	12.3755	1.00762	60	15.0855
Q15149	Plectin OS=Homo sapiens GN=PLEC PE=1 SV=3 - [PLEC_HUMAN]	5055.8	45.28	2	192	197	540	0.99327	526	5.46562	1.06093	527	21.7405	1.06418	525	22.7326	0.975609	523	21.311	0.980982	525	21.9969	1.06316	526	22.4477	1.06834	525	22.3865	0.992099	523	20.6057	0.991771	525	21.3355	1.00392	525	6.30473	0.918826	523	16.5042	0.928728	525	14.4679	0.903338	523	15.641	0.928244	525	14.9541
P14618	Pyruvate kinase PKM OS=Homo sapiens GN=PKM PE=1 SV=4 - [KPYM_HUMAN]	4797.73	76.84	2	42	45	419	1.00189	409	6.23585	0.868504	409	17.2683	0.885592	409	15.9687	1.05024	403	33.6781	1.03557	408	31.1858	0.85426	409	17.5829	0.866755	409	16.5197	1.04703	403	33.426	1.02967	408	29.1064	1.01418	409	6.03033	1.2522	403	26.3671	1.21912	408	25.4943	1.23008	403	26.5547	1.19715	408	25.012
P07900	Heat shock protein HSP 90-alpha OS=Homo sapiens GN=HSP90AA1 PE=1 SV=5 - [HS90A_HUMAN]	4613.66	59.15	5	28	47	432	1.01278	167	6.48759	0.722976	167	39.3027	0.739019	167	36.1748	0.946983	166	26.2453	0.903384	167	26.6215	0.712439	167	41.4052	0.726036	167	38.5109	0.919007	166	27.3556	0.895132	167	27.1731	1.01983	167	7.38006	1.29643	166	33.6668	1.26668	167	29.7813	1.24653	166	28.9758	1.24856	167	24.0703
Q09666	Neuroblast differentiation-associated protein AHNAK OS=Homo sapiens GN=AHNAK PE=1 SV=2 - [AHNK_HUMAN]	4578.42	60.71	1	195	199	607	1.00094	551	5.48598	1.13336	551	18.2066	1.12608	550	18.7277	1.09532	548	23.5661	1.10964	549	24.2097	1.13357	551	17.8938	1.123	550	17.9468	1.10204	548	23.5957	1.10106	549	22.0882	0.987939	550	6.26558	0.987496	548	13.1755	0.993486	549	13.0718	1.01201	548	13.9083	1.02024	549	13.8357
P21333	Filamin-A OS=Homo sapiens GN=FLNA PE=1 SV=4 - [FLNA_HUMAN]	4526.7	53.57	1	100	106	421	1.01364	410	7.55682	0.708188	411	25.4733	0.721035	411	24.0169	1.01131	406	20.0566	0.97643	410	17.6311	0.706608	410	27.8539	0.723231	411	24.0211	1.00939	405	19.3288	0.976931	410	16.4379	1.02158	411	7.03675	1.36504	406	33.7184	1.3435	410	29.8798	1.35337	406	31.0588	1.31915	410	28.8395
P35579	Myosin-9 OS=Homo sapiens GN=MYH9 PE=1 SV=4 - [MYH9_HUMAN]	4148.76	52.04	10	84	103	352	1.00434	291	6.44491	0.962136	290	17.4221	0.963177	290	15.3924	0.915902	287	24.454	0.918634	290	24.1167	0.960809	290	18.0604	0.963981	290	15.4173	0.903	287	25.0734	0.925513	290	23.1588	1.00731	289	6.34111	0.964396	287	13.8941	0.982033	289	13.2515	0.942273	287	15.5251	0.971965	290	13.6342
P11021	78 kDa glucose-regulated protein OS=Homo sapiens GN=HSPA5 PE=1 SV=2 - [GRP78_HUMAN]	3999.27	64.37	2	38	41	370	1.00611	316	5.82065	0.987397	316	15.1033	0.966341	316	15.6658	1.01544	316	23.51	1.04019	316	21.552	0.981616	316	16.7343	0.964024	316	15.3678	1.01046	316	24.3012	1.03303	316	22.1083	0.987761	316	7.12884	1.05753	316	17.5047	1.06933	316	16.5312	1.06719	316	15.6955	1.08173	316	14.7943
Q99880	Histone H2B type 1-L OS=Homo sapiens GN=HIST1H2BL PE=1 SV=3 - [H2B1L_HUMAN]	3951.57	75.4	6	9	13	470	0.991236	413	6.71374	1.06666	413	18.7272	1.08027	413	18.1728	0.898313	413	26.1453	0.92501	413	25.9413	1.0786	413	20.9992	1.08692	413	17.0349	0.8933	413	27.2205	0.926776	413	23.7382	1.00396	413	8.88764	0.853309	413	19.4083	0.877573	413	19.2567	0.84594	413	19.4089	0.86526	413	17.6391
P68104	Elongation factor 1-alpha 1 OS=Homo sapiens GN=EEF1A1 PE=1 SV=1 - [EF1A1_HUMAN]	3894.44	62.55	2	17	27	343	1.00622	172	7.34065	0.811404	172	19.1239	0.810213	172	20.4699	0.624137	172	29.3561	0.630884	172	31.9433	0.820115	173	22.0965	0.817028	173	21.0326	0.63392	173	26.4646	0.640904	173	30.0955	0.999157	173	8.17976	0.790054	173	19.1315	0.794247	173	17.643	0.801324	173	18.9351	0.800863	173	15.4479
P31327	Carbamoyl-phosphate synthase [ammonia], mitochondrial OS=Homo sapiens GN=CPS1 PE=1 SV=2 - [CPSM_HUMAN]	3802.26	49.33	2	66	68	387	0.995587	375	6.38853	0.909872	375	24.3361	0.912813	375	24.345	0.96307	371	30.3127	0.965319	375	28.6497	0.923002	376	21.9204	0.922658	376	24.3673	0.97116	372	27.9708	0.97621	376	26.8652	0.998303	376	7.05093	1.0697	372	18.3667	1.06405	376	16.7115	1.07727	372	17.5818	1.07703	376	15.6157
P68366	Tubulin alpha-4A chain OS=Homo sapiens GN=TUBA4A PE=1 SV=1 - [TBA4A_HUMAN]	3760.29	58.26	3	4	23	373	1.00747	12	5.38893	1.01126	12	18.2554	1.01972	12	20.2333	1.07203	12	15.5191	1.07989	12	19.0603	0.992082	12	12.9679	1.01615	12	14.2212	1.04247	12	11.6977	1.03874	12	14.3951	0.988013	12	3.55181	1.07452	12	9.81672	1.03482	12	18.4934	1.11007	12	13.1312	1.07334	12	13.7133
P62805	Histone H4 OS=Homo sapiens GN=HIST1H4A PE=1 SV=2 - [H4_HUMAN]	3741.9	63.11	1	13	13	329	1.01875	325	6.44047	0.792471	326	33.1084	0.8074	326	28.8173	0.574827	324	47.7891	0.612881	325	45.2254	0.785416	327	33.8053	0.798964	327	29.6195	0.573661	324	48.9634	0.607636	326	45.9417	1.03143	328	7.6762	0.739923	325	21.477	0.785257	326	19.9383	0.731692	326	21.9431	0.76947	327	19.7641
P05783	Keratin, type I cytoskeletal 18 OS=Homo sapiens GN=KRT18 PE=1 SV=2 - [K1C18_HUMAN]	3705.08	78.14	8	33	34	321	0.987979	315	7.55616	1.07932	315	30.0046	1.0797	314	31.1049	0.960295	311	45.2616	0.954043	314	42.2274	1.09696	315	30.608	1.08606	314	29.4059	0.976641	311	40.2786	0.962437	314	42.2965	0.989485	314	8.49725	0.901897	311	23.4942	0.914478	314	20.972	0.907187	311	22.8678	0.917912	314	19.3789
P02545	Prelamin-A/C OS=Homo sapiens GN=LMNA PE=1 SV=1 - [LMNA_HUMAN]	3649.48	64.76	1	43	44	363	0.997204	357	6.83956	0.937686	357	17.8879	0.931288	357	16.9792	1.19668	349	26.4294	1.16052	355	25.0078	0.924953	358	17.2106	0.918012	358	15.8698	1.19208	350	24.9745	1.15273	356	25.9085	0.99586	359	7.62683	1.24132	351	27.2248	1.21934	357	27.23	1.2553	351	27.0279	1.2325	357	26.0201
Q00610	Clathrin heavy chain 1 OS=Homo sapiens GN=CLTC PE=1 SV=5 - [CLH1_HUMAN]	3534.05	44.72	2	62	62	313	1.00293	296	5.99957	0.96649	296	17.7579	0.962722	296	17.6591	0.947441	295	25.7677	0.941738	296	27.2664	0.960268	296	20.3001	0.960493	296	18.7113	0.948612	295	25.2933	0.945251	296	25.8465	1.00021	296	6.68968	0.995938	295	15.4598	0.989014	296	14.8916	0.996559	295	16.3255	0.989174	296	15.2997
P68032	Actin, alpha cardiac muscle 1 OS=Homo sapiens GN=ACTC1 PE=1 SV=1 - [ACTC_HUMAN]	3394.48	55.7	4	7	27	462	1.02109	86	10.7395	0.647747	86	29.1112	0.660866	86	28.2826	0.518385	84	28.4877	0.557683	84	32.6016	0.642215	86	26.9199	0.648899	86	28.4754	0.527613	84	27.6084	0.563546	84	34.6756	1.02521	86	6.70697	0.830786	84	9.80619	0.870821	84	10.8285	0.818277	84	11.3106	0.840784	84	9.34532
P04075	Fructose-bisphosphate aldolase A OS=Homo sapiens GN=ALDOA PE=1 SV=2 - [ALDOA_HUMAN]	3363.05	69.23	1	19	23	280	1.0048	234	6.92642	0.996546	234	19.5082	0.966364	234	20.0286	0.991419	231	30.2574	0.992264	234	31.4304	0.97807	234	20.1896	0.962641	234	20.5064	1.00516	231	30.5345	0.984336	234	30.2096	0.987234	234	7.91008	1.00413	231	19.7338	0.99726	234	17.4485	1.03209	231	18.9494	1.02238	234	17.3125
P68371	Tubulin beta-4B chain OS=Homo sapiens GN=TUBB4B PE=1 SV=1 - [TBB4B_HUMAN]	3357.65	76.85	3	3	25	363	0.999391	61	5.53625	0.921048	61	11.8302	0.907442	61	11.2893	0.921809	61	15.6138	0.947328	61	15.0594	0.912939	61	10.7607	0.901587	61	12.3875	0.921535	61	17.3358	0.925425	61	14.3967	0.990183	61	8.63714	1.02861	61	15.7059	1.01397	61	17.5384	1.04954	61	11.9072	1.05429	61	15.9938
P07437	Tubulin beta chain OS=Homo sapiens GN=TUBB PE=1 SV=2 - [TBB5_HUMAN]	3321.07	77.03	2	3	25	354	0.983152	46	3.39386	1.03805	46	10.4436	1.02892	46	13.3123	1.03199	46	23.204	1.01806	46	27.021	1.04949	46	10.6288	1.02249	46	10.9698	1.04145	46	21.6231	1.01812	46	25.4864	0.994128	46	8.04697	1.03838	46	8.27866	1.03131	46	11.2585	1.00906	46	14.7565	1.02779	46	12.3984
P07737	Profilin-1 OS=Homo sapiens GN=PFN1 PE=1 SV=2 - [PROF1_HUMAN]	3298.09	71.43	1	11	11	191	1.01057	191	6.76057	0.858621	191	20.1064	0.87028	191	19.8869	0.953307	188	24.8443	0.986434	191	24.1937	0.847028	191	22.0424	0.860497	191	20.6453	0.945058	188	23.4072	0.943429	191	22.519	1.01068	191	6.33339	1.15433	188	21.03	1.15118	191	21.5865	1.13845	188	20.309	1.1505	191	20.5364
P10809	60 kDa heat shock protein, mitochondrial OS=Homo sapiens GN=HSPD1 PE=1 SV=2 - [CH60_HUMAN]	3244.66	78.01	1	41	41	264	1.00146	261	5.89103	1.04517	261	31.0024	1.05101	261	24.7622	0.954886	260	31.7863	0.967921	261	30.7334	1.02772	261	31.0031	1.03863	261	29.1435	0.947218	260	35.0808	0.963013	261	31.883	1.00126	261	7.24725	0.91499	260	17.008	0.932735	261	16.0145	0.907023	260	15.1936	0.919053	262	15.1179
P62937	Peptidyl-prolyl cis-trans isomerase A OS=Homo sapiens GN=PPIA PE=1 SV=2 - [PPIA_HUMAN]	3091.82	83.64	4	17	18	325	0.993367	289	7.32752	1.06983	289	29.3361	1.05185	289	27.1183	0.897294	287	30.5753	0.924666	288	30.3571	1.068	289	28.463	1.06218	289	26.7391	0.913229	287	28.6692	0.935232	288	30.9773	0.99165	289	7.44621	0.872296	287	13.9985	0.887818	288	11.2095	0.8934	287	14.6834	0.904203	288	14.4619
P61978	Heterogeneous nuclear ribonucleoprotein K OS=Homo sapiens GN=HNRNPK PE=1 SV=1 - [HNRPK_HUMAN]	2879.11	56.16	1	20	20	166	0.994769	157	8.2545	0.960785	157	29.8426	0.976704	157	28.1508	0.903786	154	42.1043	0.904693	156	46.0513	0.952545	157	29.8834	0.963957	157	30.1563	0.915924	154	40.2165	0.93637	156	39.285	0.994141	157	6.81152	0.974995	154	22.08	0.969695	156	15.9936	0.967837	154	18.9253	0.975325	156	16.7795
P13639	Elongation factor 2 OS=Homo sapiens GN=EEF2 PE=1 SV=4 - [EF2_HUMAN]	2709.39	61.77	2	48	48	296	1.00332	295	6.15916	0.883935	295	19.5811	0.883883	295	20.386	0.899903	295	24.5926	0.913423	295	24.8051	0.88031	295	19.9263	0.87672	295	21.1842	0.889987	295	25.3695	0.898521	295	25.5032	1.00996	295	7.47406	1.0226	295	17.7193	1.02467	295	16.9982	1.02036	295	18.236	1.02999	295	17.133
P08107	Heat shock 70 kDa protein 1A/1B OS=Homo sapiens GN=HSPA1A PE=1 SV=5 - [HSP71_HUMAN]	2656.35	78.63	1	23	42	258	0.983204	125	5.78392	0.983112	125	24.1447	0.934093	125	23.649	0.891461	123	27.5925	0.905403	125	26.6487	0.989316	125	24.5101	0.967136	125	21.1532	0.90719	123	28.3126	0.925188	125	27.6695	0.990442	125	7.78845	0.901038	123	16.8842	0.933531	125	17.0605	0.920753	123	17.5584	0.950833	125	17.2779
P60174	Triosephosphate isomerase OS=Homo sapiens GN=TPI1 PE=1 SV=3 - [TPIS_HUMAN]	2637.33	77.97	1	19	19	197	1.00544	197	8.01419	0.858483	197	19.9489	0.889363	197	17.1413	1.08624	193	27.7918	1.05397	196	25.2631	0.849131	197	23.3014	0.890226	197	18.7424	1.08134	193	29.145	1.07562	196	24.7286	1.01949	197	8.68238	1.26815	193	21.7179	1.24516	196	21.2722	1.23978	193	17.0107	1.22034	196	19.8627
P46940	Ras GTPase-activating-like protein IQGAP1 OS=Homo sapiens GN=IQGAP1 PE=1 SV=1 - [IQGA1_HUMAN]	2624.84	46.71	1	56	63	208	0.997982	193	7.5936	0.930359	193	22.357	0.912889	193	23.9188	0.879418	192	29.7242	0.897058	193	29.8115	0.917677	193	21.8365	0.902468	193	22.9052	0.902726	192	30.5538	0.893705	193	28.0082	0.998016	193	6.89899	0.97716	192	18.5701	0.979282	193	17.3031	0.990645	192	16.8061	0.99803	193	17.1679
O75369	Filamin-B OS=Homo sapiens GN=FLNB PE=1 SV=2 - [FLNB_HUMAN]	2588.73	43.24	1	83	89	238	1.00179	228	5.87788	1.3629	227	29.1936	1.35087	228	31.9617	1.04773	228	24.624	1.06697	228	25.1455	1.37778	227	29.7468	1.35071	228	32.9444	1.04548	228	22.3661	1.07609	228	24.4718	0.975246	227	7.03212	0.728268	227	22.6168	0.752003	227	19.4536	0.750327	228	21.33	0.772294	228	18.4527
P78371	T-complex protein 1 subunit beta OS=Homo sapiens GN=CCT2 PE=1 SV=4 - [TCPB_HUMAN]	2587.64	61.5	1	31	31	173	0.992941	173	5.7793	1.02067	173	21.4247	1.00785	173	20.9605	0.878306	172	24.8786	0.890732	172	24.4403	1.04991	173	19.153	1.00113	173	16.828	0.890663	172	24.9396	0.908906	172	24.19	0.979984	173	6.97774	0.892685	172	13.1159	0.886906	172	13.9034	0.901144	172	12.6973	0.913253	172	10.5474
Q05639	Elongation factor 1-alpha 2 OS=Homo sapiens GN=EEF1A2 PE=1 SV=1 - [EF1A2_HUMAN]	2579.07	53.13	1	12	22	228	1.01201	69	7.46917	0.524236	69	46.8636	0.552256	69	45.2663	0.535098	69	41.9912	0.540387	69	39.5036	0.542065	69	40.8828	0.544408	69	39.7412	0.535001	69	43.7351	0.552509	69	47.1122	1.01459	69	7.70075	1.06059	69	18.0179	1.06613	69	14.2912	1.04809	69	15.4023	1.03565	69	12.9345
O43707	Alpha-actinin-4 OS=Homo sapiens GN=ACTN4 PE=1 SV=2 - [ACTN4_HUMAN]	2473.18	62.57	1	37	49	264	1.01201	168	6.64077	0.799714	168	19.2655	0.804657	168	18.5643	0.950992	167	24.5064	0.938839	168	23.6445	0.800283	169	18.491	0.813528	169	18.1919	0.951583	168	25.7466	0.938792	169	23.0865	1.01378	169	5.76645	1.23827	168	23.2276	1.25926	169	19.8267	1.21675	168	24.7584	1.22528	169	20.98
P17987	T-complex protein 1 subunit alpha OS=Homo sapiens GN=TCP1 PE=1 SV=1 - [TCPA_HUMAN]	2401.4	52.52	1	22	22	186	0.994977	182	5.15524	1.04342	182	16.7003	1.03147	182	15.9507	0.968504	182	23.815	1.02239	182	22.653	1.05705	182	17.0154	1.04722	182	15.1927	0.990796	182	21.2449	1.02311	182	21.4899	0.992652	182	7.63264	0.947293	182	18.7185	0.971282	182	15.7536	0.961728	182	18.3647	0.989207	182	15.1636
P62979	Ubiquitin-40S ribosomal protein S27a OS=Homo sapiens GN=RPS27A PE=1 SV=2 - [RS27A_HUMAN]	2304.47	73.72	3	5	16	281	0.986836	12	5.80979	1.0019	12	15.1231	1.0817	12	19.1897	0.916368	12	12.3777	0.919398	12	12.0993	1.00894	12	14.0571	1.08025	12	16.9018	0.920542	12	10.1849	0.929012	12	11.9153	1.00927	12	8.02771	0.85818	12	11.4889	0.895237	12	5.41318	0.849023	12	6.46596	0.876248	12	5.54119
P34931	Heat shock 70 kDa protein 1-like OS=Homo sapiens GN=HSPA1L PE=1 SV=2 - [HS71L_HUMAN]	2290.85	32.76	1	1	18	154	1.02839	2	1.36811	1.16457	2	1.04654	1.11562	2	0.810631	1.2851	2	3.58122	1.34221	2	1.86988	1.12939	2	0.321534	1.0817	2	0.557435	1.25031	2	2.21229	1.30351	2	3.23862	0.959108	2	0.235898	1.12715	2	2.53396	1.17303	2	2.91685	1.17681	2	2.76998	1.22522	2	2.68082
P05141	ADP/ATP translocase 2 OS=Homo sapiens GN=SLC25A5 PE=1 SV=7 - [ADT2_HUMAN]	2271.68	46.31	2	4	15	135	1.00914	100	6.2302	0.748241	100	18.0067	0.755158	100	18.0503	0.875374	99	16.077	0.885114	100	16.4828	0.751828	100	19.8732	0.752339	100	19.1585	0.874952	99	13.5508	0.874268	100	14.0987	1.01591	100	6.12023	1.18641	99	20.8688	1.16806	100	18.7611	1.18769	99	18.9954	1.17687	100	19.8324
Q13813	Spectrin alpha chain, non-erythrocytic 1 OS=Homo sapiens GN=SPTAN1 PE=1 SV=3 - [SPTN1_HUMAN]	2247.62	46.44	1	101	101	256	1.00365	256	6.25674	0.987454	256	16.4284	0.999545	256	16.6039	1.06795	255	24.8655	1.0509	256	22.3033	0.985881	256	18.2717	0.985971	256	18.2184	1.06495	255	24.4666	1.04193	256	21.0708	1.00742	256	6.18522	1.10755	255	17.2141	1.0816	256	17.4015	1.09121	255	17.1941	1.06866	256	17.356
P29401	Transketolase OS=Homo sapiens GN=TKT PE=1 SV=3 - [TKT_HUMAN]	2230.56	54.41	1	30	30	246	0.998037	223	7.10276	1.13864	223	20.5916	1.11689	223	21.1349	0.993081	223	26.1624	1.05041	223	23.439	1.12253	223	21.6197	1.11534	223	19.7095	0.997289	223	26.605	1.03471	223	24.5435	0.98041	223	8.36378	0.90707	223	14.546	0.923503	223	14.4777	0.913276	223	13.5016	0.941696	223	12.383
P07355	Annexin A2 OS=Homo sapiens GN=ANXA2 PE=1 SV=2 - [ANXA2_HUMAN]	2221.73	70.8	2	29	29	247	0.993166	246	7.03581	0.961418	246	23.2734	0.985142	246	19.5324	0.947934	245	26.7174	0.974774	246	25.2512	0.963308	246	25.5037	0.979897	246	20.554	0.940636	245	27.3266	0.951538	246	24.6089	1.00926	246	7.77167	1.00071	245	15.1479	1.01718	246	14.1992	0.984943	245	13.6929	1.01171	246	11.4466
P08670	Vimentin OS=Homo sapiens GN=VIM PE=1 SV=4 - [VIME_HUMAN]	2212.17	77.47	8	41	45	306	1.00165	290	6.68663	0.944105	290	17.7729	0.939315	290	18.6267	1.07639	287	21.7705	1.06415	289	21.6975	0.951817	290	19.7774	0.93475	290	17.3338	1.06786	287	22.5652	1.04549	289	21.713	1.00078	290	7.05385	1.17526	287	22.2978	1.14905	289	19.5267	1.17779	287	21.9729	1.15058	289	16.159
A5A3E0	POTE ankyrin domain family member F OS=Homo sapiens GN=POTEF PE=1 SV=2 - [POTEF_HUMAN]	2194.86	8.56	3	1	10	179	0.999366	1		1.10526	1		1.27035	1		1.00079	1		1.01454	1		1.10301	1		1.2675	1		1.00198	1		1.01391	1		1.15073	1		0.924888	1		0.934235	1		0.804836	1		0.813306	1
Q08211	ATP-dependent RNA helicase A OS=Homo sapiens GN=DHX9 PE=1 SV=4 - [DHX9_HUMAN]	2175.28	38.19	1	41	41	154	1.00653	153	7.53178	0.892771	153	19.9679	0.903986	153	17.9154	0.850593	153	27.0956	0.854054	153	26.9459	0.885952	153	20.5947	0.892041	153	20.1948	0.875619	153	26.1305	0.859639	153	28.2545	1.01197	153	6.81245	0.966332	153	16.0844	0.976083	153	17.5257	0.964797	153	15.0649	0.99232	153	16.2437
P06748	Nucleophosmin OS=Homo sapiens GN=NPM1 PE=1 SV=2 - [NPM_HUMAN]	2173.17	63.95	2	22	22	359	0.997574	342	7.23562	1.0726	342	22.2068	1.0768	342	19.6122	0.938704	340	34.6489	0.94812	342	32.0917	1.06738	342	23.6018	1.06962	342	19.4597	0.923656	340	35.0948	0.940559	342	34.1485	0.988487	344	8.43629	0.899724	342	16.1146	0.914929	344	14.0921	0.920934	342	19.3354	0.918343	344	15.2088
P62987	Ubiquitin-60S ribosomal protein L40 OS=Homo sapiens GN=UBA52 PE=1 SV=2 - [RL40_HUMAN]	2171.38	60.16	3	1	12	270	1.1741	1		0.781838	1		0.85335	1		1.80174	1		1.61429	1		0.664122	1		0.72472	1		1.53542	1		1.37318	1		1.09276	1		2.35389	1		2.10145	1		2.15701	1		1.92648	1
P19338	Nucleolin OS=Homo sapiens GN=NCL PE=1 SV=3 - [NUCL_HUMAN]	2053.87	44.65	1	43	43	218	1.00162	218	6.12572	1.14493	218	21.6756	1.13273	218	22.4446	1.04749	218	27.5099	1.07434	218	24.5535	1.14685	218	23.3204	1.13987	218	21.8987	1.03228	218	27.2218	1.07803	218	24.5644	0.997025	218	5.54287	0.897	218	14.2831	0.927831	218	11.0763	0.902417	218	13.5193	0.930865	218	11.0737
Q562R1	Beta-actin-like protein 2 OS=Homo sapiens GN=ACTBL2 PE=1 SV=2 - [ACTBL_HUMAN]	2022.1	22.34	1	2	13	207	0.954892	9	10.4755	1.02931	9	10.8333	0.877875	9	20.2837	0.777881	9	29.7958	0.705185	9	19.0526	1.11089	9	20.2428	0.989601	9	16.3903	0.755386	9	30.9793	0.713411	9	21.0762	0.912402	9	15.3287	0.799161	9	24.103	0.745064	9	23.2537	0.791404	9	31.7502	0.7954	9	29.799
P23528	Cofilin-1 OS=Homo sapiens GN=CFL1 PE=1 SV=3 - [COF1_HUMAN]	2006.86	78.31	1	15	21	277	0.990705	229	5.26146	1.06866	228	12.0241	1.03473	228	11.3183	1.05279	228	20.3048	1.05249	228	21.8742	1.07431	228	11.8311	1.04912	228	10.808	1.07108	228	18.488	1.05759	228	19.2548	0.972628	228	5.51923	1.01498	228	16.0708	1.00873	228	15.7808	1.05995	228	14.7262	1.05239	228	13.8562
P22626	Heterogeneous nuclear ribonucleoproteins A2/B1 OS=Homo sapiens GN=HNRNPA2B1 PE=1 SV=2 - [ROA2_HUMAN]	1979.38	71.67	1	18	22	178	0.989479	148	8.81162	0.98551	148	24.7065	0.949501	148	25.2905	0.803661	147	48.8416	0.831508	148	45.7537	0.971191	148	21.4914	0.935001	148	23.7079	0.809027	147	50.606	0.805612	148	46.8931	0.976385	148	8.51965	0.853241	147	24.5776	0.873417	148	20.205	0.88654	147	20.7218	0.88568	148	19.0184
P00558	Phosphoglycerate kinase 1 OS=Homo sapiens GN=PGK1 PE=1 SV=3 - [PGK1_HUMAN]	1940.87	75.06	1	24	29	228	0.999748	193	5.6593	0.833669	193	18.176	0.841216	193	15.2668	1.10734	192	27.3767	1.07402	193	24.5205	0.830319	193	18.8664	0.833194	193	17.1993	1.11006	192	27.0791	1.08215	193	27.651	1.0014	193	6.07666	1.25838	192	23.2519	1.22807	193	19.9988	1.28787	192	23.9348	1.24538	193	21.2092
P49327	Fatty acid synthase OS=Homo sapiens GN=FASN PE=1 SV=3 - [FAS_HUMAN]	1915.6	38.27	1	70	72	237	1.00908	227	5.74141	0.942755	224	19.8473	0.947036	227	17.7761	1.04908	222	35.8412	1.05466	227	32.2089	0.938152	224	18.8262	0.939545	227	17.1242	1.03622	222	33.4595	1.05115	227	30.291	1.00567	224	6.45309	1.14232	222	23.108	1.13864	224	23.4915	1.139	222	22.5697	1.1099	227	22.6803
Q14204	Cytoplasmic dynein 1 heavy chain 1 OS=Homo sapiens GN=DYNC1H1 PE=1 SV=5 - [DYHC1_HUMAN]	1906.71	28.15	1	105	106	240	1.00493	233	6.29302	0.931462	233	23.806	0.960821	233	21.5643	0.935776	232	30.2589	0.935325	233	27.8747	0.924844	233	23.2516	0.955972	233	23.5169	0.925919	232	31.4426	0.923701	233	28.671	1.0146	233	5.85309	0.99507	232	15.0519	0.990999	233	14.5723	0.97775	232	15.9703	0.978407	233	14.2591
P07910	Heterogeneous nuclear ribonucleoproteins C1/C2 OS=Homo sapiens GN=HNRNPC PE=1 SV=4 - [HNRPC_HUMAN]	1881.64	43.46	7	18	18	170	0.995619	165	6.49278	1.14631	165	21.5364	1.12223	165	21.5853	1.08997	163	20.4392	1.10452	164	25.1224	1.14904	165	23.5168	1.12203	165	22.0059	1.03579	163	23.8835	1.10872	164	21.9986	0.996286	165	6.44993	0.975128	163	13.2159	0.988107	164	12.4129	0.980986	163	9.32809	0.994804	164	10.6033
P13929	Beta-enolase OS=Homo sapiens GN=ENO3 PE=1 SV=5 - [ENOB_HUMAN]	1879.72	49.08	1	9	15	95	0.984322	24	10.6519	0.799794	24	23.4992	0.720166	24	26.0595	0.630531	23	25.3078	0.669815	24	40.3325	0.813448	24	23.012	0.816533	24	17.7031	0.715631	23	29.8524	0.75276	24	33.1682	0.92533	24	10.8298	0.923446	23	34.9127	0.853294	24	26.9188	0.97421	23	22.3732	0.955066	24	19.2807
P22314	Ubiquitin-like modifier-activating enzyme 1 OS=Homo sapiens GN=UBA1 PE=1 SV=3 - [UBA1_HUMAN]	1867.64	46.5	1	34	34	161	1.01565	159	6.33993	1.03596	159	22.6252	1.00855	159	22.6192	0.994275	159	36.4955	1.00334	158	31.6934	1.0037	159	22.3198	0.997151	159	20.673	1.00666	159	32.6014	1.02064	158	31.83	1.00699	159	7.83029	1.01758	159	18.5736	1.01179	158	16.9925	0.9964	159	20.9766	1.00487	158	17.0962
P62258	14-3-3 protein epsilon OS=Homo sapiens GN=YWHAE PE=1 SV=1 - [1433E_HUMAN]	1820.59	78.43	1	21	24	164	1.00306	105	5.18931	1.01141	105	21.3242	1.01223	105	18.8558	0.968449	105	31.2056	0.976888	105	25.7083	1.01141	105	21.5003	1.02405	105	19.5564	0.997084	105	24.4108	0.992842	105	24.2211	1.00331	105	6.201	0.995782	105	14.2649	0.988602	105	12.7869	0.981527	105	16.5013	0.993433	105	13.7898
P09972	Fructose-bisphosphate aldolase C OS=Homo sapiens GN=ALDOC PE=1 SV=2 - [ALDOC_HUMAN]	1746.28	46.7	1	11	16	78	1.00052	23	6.32276	1.29485	23	30.8755	1.27682	23	34.9541	1.05156	23	24.6448	0.97769	23	33.7741	1.19937	23	30.5254	1.1814	23	32.4646	1.07437	23	14.4487	0.966921	23	26.2208	1.01315	23	5.8421	0.857382	23	14.9791	0.840439	23	14.1754	0.852255	23	17.3574	0.843046	23	7.73987
P00338	L-lactate dehydrogenase A chain OS=Homo sapiens GN=LDHA PE=1 SV=2 - [LDHA_HUMAN]	1669.11	72.29	3	27	30	269	0.998922	225	6.63548	0.955354	225	29.2158	0.944815	225	31.1461	0.926471	224	37.9379	0.921091	225	39.3281	0.943891	225	30.8425	0.944582	225	30.3546	0.896332	224	40.8211	0.902932	225	38.5208	1.00328	225	6.84144	0.952234	224	16.2538	0.958589	225	12.9961	0.946976	224	16.6668	0.954629	225	14.8645
P25705	ATP synthase subunit alpha, mitochondrial OS=Homo sapiens GN=ATP5A1 PE=1 SV=1 - [ATPA_HUMAN]	1664.55	48.1	1	26	28	150	0.992725	145	6.00116	1.22406	145	23.753	1.25208	145	23.0241	1.12987	142	25.3953	1.18345	145	25.6844	1.21234	145	24.8147	1.24088	145	22.283	1.14007	142	26.5075	1.19154	145	25.3939	0.974249	145	7.37186	0.929964	142	17.2778	0.969282	145	16.7555	0.956414	142	14.5911	0.986034	145	13.8571
P49368	T-complex protein 1 subunit gamma OS=Homo sapiens GN=CCT3 PE=1 SV=4 - [TCPG_HUMAN]	1650.3	56.7	2	29	29	171	0.994622	170	5.26887	0.984525	170	19.142	0.964932	170	15.9533	0.915293	170	21.7155	0.913249	170	19.3613	0.977331	170	19.5288	0.973825	170	16.0047	0.910127	170	20.4301	0.925944	170	17.7874	0.992553	170	7.06452	0.933211	170	13.6734	0.941019	170	14.4034	0.933786	170	12.5102	0.952767	170	11.9324
P40926	Malate dehydrogenase, mitochondrial OS=Homo sapiens GN=MDH2 PE=1 SV=3 - [MDHM_HUMAN]	1640.7	46.15	1	12	12	94	1.00522	94	6.92956	0.896219	94	12.5084	0.876735	94	12.9504	0.857145	94	18.1346	0.880425	94	21.7086	0.884155	94	17.0652	0.896387	94	15.5676	0.858401	94	21.2378	0.883421	94	22.1186	0.988784	94	4.52489	0.993308	94	15.763	1.01171	94	13.3571	1.01052	94	13.7191	1.02455	94	13.9269
P58107	Epiplakin OS=Homo sapiens GN=EPPK1 PE=1 SV=2 - [EPIPL_HUMAN]	1639.6	36.33	2	55	59	134	0.999358	121	6.96062	0.891064	121	24.9868	0.889878	121	24.4142	0.837141	121	26.1035	0.859552	121	25.3201	0.887738	121	24.5728	0.88758	121	22.5041	0.818126	121	27.3039	0.842373	121	24.3621	1.00213	121	5.50977	0.920531	121	26.196	0.944288	121	21.72	0.924846	121	25.3712	0.951457	121	20.2993
P63104	14-3-3 protein zeta/delta OS=Homo sapiens GN=YWHAZ PE=1 SV=1 - [1433Z_HUMAN]	1603.62	79.59	1	12	18	171	0.991206	102	6.00196	0.872003	102	9.9811	0.87699	102	7.94492	1.20723	101	17.4659	1.15107	102	16.0412	0.86592	102	9.27931	0.884128	102	9.36522	1.21971	101	16.3597	1.15575	102	14.5999	1.0193	102	4.65621	1.41445	101	16.7273	1.36475	102	14.0979	1.40155	101	14.9507	1.36028	102	13.801
P07195	L-lactate dehydrogenase B chain OS=Homo sapiens GN=LDHB PE=1 SV=2 - [LDHB_HUMAN]	1603.12	62.28	1	19	22	165	1.00106	123	5.45064	0.838378	123	23.8345	0.849414	123	25.1483	1.04074	121	31.2659	1.02999	122	31.9534	0.824255	123	21.5702	0.85041	123	21.7349	1.03295	121	34.8081	1.02011	122	31.1727	1.00675	123	6.27608	1.33074	121	20.9849	1.27688	122	20.8137	1.30957	121	19.9833	1.24715	122	18.6648
Q04695	Keratin, type I cytoskeletal 17 OS=Homo sapiens GN=KRT17 PE=1 SV=2 - [K1C17_HUMAN]	1561.92	65.97	12	19	30	108	1.01255	70	6.99942	0.699083	70	24.3821	0.724935	70	21.1753	0.831824	66	32.6141	0.853642	70	31.3024	0.703283	70	23.9208	0.729052	70	23.9758	0.807385	66	29.9398	0.828031	70	33.4413	1.01469	70	6.82592	1.11863	66	24.9054	1.12239	70	21.6008	1.10129	66	20.7938	1.13155	70	22.2688
Q16658	Fascin OS=Homo sapiens GN=FSCN1 PE=1 SV=3 - [FSCN1_HUMAN]	1525.63	66.73	1	28	28	164	0.991624	164	6.26601	1.22648	164	21.2019	1.16836	164	21.4246	0.974316	164	19.7555	1.01191	164	18.2708	1.1884	164	22.2668	1.16481	164	21.6602	0.97491	164	21.4508	1.00289	164	18.5294	0.985459	164	8.17211	0.817058	164	19.2233	0.83777	164	14.1524	0.854298	164	19.2951	0.868021	164	15.0816
Q9BVA1	Tubulin beta-2B chain OS=Homo sapiens GN=TUBB2B PE=1 SV=1 - [TBB2B_HUMAN]	1515.07	62.02	2	1	20	240	0.994747	1		1.20297	1		1.20436	1		1.00025	1		1.01981	1		1.20609	1		1.20724	1		1.00609	1		1.0239	1		1.00235	1		0.849308	1		0.862814	1		0.848476	1		0.862325	1
P12814	Alpha-actinin-1 OS=Homo sapiens GN=ACTN1 PE=1 SV=2 - [ACTN1_HUMAN]	1514.47	48.09	1	24	36	158	0.989936	74	5.14243	0.946363	74	17.8426	0.961421	74	17.7028	0.934793	74	24.7111	0.954605	74	21.3982	0.985426	74	18.4453	0.987785	74	19.0507	0.935532	74	17.6436	0.956502	74	18.8879	0.998165	74	6.08511	0.999132	74	12.0818	0.997124	74	12.8057	1.00852	74	13.2245	0.9998	74	11.8504
P78527	DNA-dependent protein kinase catalytic subunit OS=Homo sapiens GN=PRKDC PE=1 SV=3 - [PRKDC_HUMAN]	1494.43	24.44	1	99	99	239	1.0119	239	6.50671	0.859717	239	24.7712	0.863343	239	22.5274	0.910819	235	30.366	0.92181	239	27.8826	0.848707	239	25.0129	0.855485	239	21.7987	0.913318	235	27.9891	0.911152	239	27.7921	1.01442	239	5.90478	1.09305	235	23.3519	1.09685	239	23.6487	1.08922	235	22.1728	1.10556	239	20.9131
P21796	Voltage-dependent anion-selective channel protein 1 OS=Homo sapiens GN=VDAC1 PE=1 SV=2 - [VDAC1_HUMAN]	1489.44	77.03	1	15	17	204	0.992973	178	6.63393	0.855634	178	20.1099	0.862879	178	21.4666	0.785167	178	28.5487	0.812595	178	25.7615	0.865556	178	19.9273	0.872764	178	20.2473	0.812051	178	30.8414	0.799352	178	25.5462	1.01108	178	7.05735	0.949732	178	15.8436	0.956551	178	16.4763	0.941268	178	16.7546	0.943499	178	16.1179
P15924	Desmoplakin OS=Homo sapiens GN=DSP PE=1 SV=3 - [DESP_HUMAN]	1488.13	28.25	1	76	77	164	0.997264	162	5.57907	0.880937	162	15.2493	0.894215	162	13.456	1.03059	160	22.8175	1.01709	162	19.1297	0.891179	162	16.4868	0.889932	162	15.9874	1.02929	160	21.9547	1.01963	162	18.023	1.00629	162	5.69755	1.1887	160	21.951	1.14004	162	17.3262	1.17537	160	21.0795	1.13401	162	17.9164
Q00839	Heterogeneous nuclear ribonucleoprotein U OS=Homo sapiens GN=HNRNPU PE=1 SV=6 - [HNRPU_HUMAN]	1465.83	46.91	1	43	43	228	0.989429	228	7.24819	0.982025	228	15.1282	0.973588	228	13.8943	1.02138	225	22.3017	1.00744	228	19.8051	0.989779	228	14.5173	0.987233	228	14.5921	1.02897	225	22.7918	0.999604	228	19.6466	0.996504	228	7.1909	1.0614	225	19.1834	1.05422	228	16.9379	1.06087	225	18.5727	1.0408	228	17.3674
P06576	ATP synthase subunit beta, mitochondrial OS=Homo sapiens GN=ATP5B PE=1 SV=3 - [ATPB_HUMAN]	1464.13	52.93	1	18	18	122	0.991791	121	5.43228	1.0864	121	31.7444	1.04403	121	25.7411	1.02779	121	36.5348	1.02463	121	34.7122	1.11425	121	28.4255	1.06568	121	26.1932	0.985504	121	37.0473	0.994172	121	34.5568	0.991042	121	8.702	0.897069	121	16.9855	0.908969	121	14.7074	0.908269	121	17.0784	0.935106	121	16.8478
P34932	Heat shock 70 kDa protein 4 OS=Homo sapiens GN=HSPA4 PE=1 SV=4 - [HSP74_HUMAN]	1462.36	63.93	1	39	43	197	1.01391	170	7.3834	1.01559	170	28.4353	1.01065	170	28.1828	0.912676	170	31.3636	0.903334	170	30.3704	1.00973	170	30.5689	1.00452	170	25.796	0.896942	170	34.8769	0.911187	170	32.7388	1.0101	171	6.99271	0.896844	171	15.2581	0.91094	170	12.6232	0.895347	171	16.3957	0.902371	170	14.7503
P55072	Transitional endoplasmic reticulum ATPase OS=Homo sapiens GN=VCP PE=1 SV=4 - [TERA_HUMAN]	1440.36	58.93	2	37	37	132	1.00393	132	5.97493	0.987137	132	16.9569	0.958113	132	17.8842	0.996606	132	21.9209	1.00638	132	20.3328	0.989295	132	18.3941	0.963379	132	18.521	0.998456	132	23.0124	1.01437	132	20.0228	0.98859	132	6.18022	1.01909	132	15.9738	1.03124	132	14.1661	1.04675	132	14.1814	1.04368	132	12.9648
Q01813	ATP-dependent 6-phosphofructokinase, platelet type OS=Homo sapiens GN=PFKP PE=1 SV=2 - [PFKAP_HUMAN]	1418.84	37.76	1	19	23	105	0.999167	89	6.417	0.954838	89	19.151	0.949597	89	17.5336	0.860234	89	26.9539	0.871734	89	21.6998	0.94111	89	21.4184	0.949489	89	17.3242	0.845988	89	23.566	0.8682	89	23.0579	1.00648	89	6.26718	0.923649	89	13.8672	0.938004	89	16.4616	0.922185	89	13.6014	0.940729	89	12.5787
P62820	Ras-related protein Rab-1A OS=Homo sapiens GN=RAB1A PE=1 SV=3 - [RAB1A_HUMAN]	1405.46	55.12	4	4	11	115	0.998147	33	9.16837	0.946466	33	10.9103	0.94967	33	8.94318	1.1518	33	12.3458	1.13925	33	17.8253	0.922498	33	6.58265	0.947728	33	7.71424	1.16265	33	13.0659	1.12591	33	14.9124	1.00436	33	4.62998	1.27838	33	13.9093	1.24424	33	11.471	1.28073	33	11.6462	1.24616	33	12.5182
P04083	Annexin A1 OS=Homo sapiens GN=ANXA1 PE=1 SV=2 - [ANXA1_HUMAN]	1402.39	69.65	1	26	26	127	1.00091	126	7.22798	1.08099	125	24.943	1.08482	125	24.3005	0.934679	125	24.0098	0.955789	125	24.6053	1.10331	126	23.7606	1.10713	126	25.1684	0.940127	126	23.1767	0.975076	126	27.5057	1.00018	126	5.43928	0.87061	126	12.5105	0.885569	126	10.9956	0.873821	126	13.392	0.892871	126	11.0353
P10412	Histone H1.4 OS=Homo sapiens GN=HIST1H1E PE=1 SV=2 - [H14_HUMAN]	1393.65	52.05	2	5	20	180	0.988551	29	6.30234	1.13151	29	8.63349	1.08821	29	14.0562	1.03523	29	13.1917	1.02395	29	13.8156	1.13292	29	7.64256	1.10469	29	9.19151	1.06484	29	17.8073	1.05129	29	13.0693	0.96891	29	4.4624	0.953299	29	13.0114	0.973223	29	6.6501	1.00817	29	9.59632	1.01444	29	8.23527
P09651	Heterogeneous nuclear ribonucleoprotein A1 OS=Homo sapiens GN=HNRNPA1 PE=1 SV=5 - [ROA1_HUMAN]	1393.15	47.04	2	14	19	127	0.984391	94	7.72555	0.83685	94	20.0736	0.813333	94	23.2955	0.797254	94	39.3089	0.770617	94	34.9484	0.852082	94	21.5603	0.807168	94	19.8057	0.786102	94	34.5605	0.776219	94	31.3187	0.975441	94	7.43471	0.928916	94	15.9635	0.928367	94	17.2566	0.95226	94	17.134	0.959177	94	14.5935
P11940	Polyadenylate-binding protein 1 OS=Homo sapiens GN=PABPC1 PE=1 SV=2 - [PABP1_HUMAN]	1383.58	51.26	4	23	33	144	1.00871	85	5.26092	1.02554	85	20.5754	1.03454	85	20.5527	0.973308	84	20.7372	0.975614	85	20.7204	1.01498	85	21.6392	1.02512	85	23.108	0.958027	84	23.7285	0.963352	85	22.6849	0.999731	85	5.62922	0.940676	84	15.3084	0.948619	85	11.4943	0.934673	84	14.3349	0.947178	85	14.0006
P18206	Vinculin OS=Homo sapiens GN=VCL PE=1 SV=4 - [VINC_HUMAN]	1378.65	50.53	1	57	57	213	1.01	211	5.86823	0.75567	211	17.6211	0.770477	211	19.2187	1.03098	207	21.4479	0.989268	211	22.3368	0.767874	211	17.8702	0.762153	211	18.7934	1.01321	207	21.6817	0.986798	211	21.8121	1.01511	211	5.19137	1.35162	207	27.7301	1.30121	211	27.0776	1.30925	207	28.8149	1.31218	211	24.248
P04264	Keratin, type II cytoskeletal 1 OS=Homo sapiens GN=KRT1 PE=1 SV=6 - [K2C1_HUMAN]	1369.8	55.59	1	26	31	107	0.996908	90	3.80804	1.03548	90	28.9044	1.03697	90	24.7096	0.503983	90	55.253	0.552249	90	54.739	1.03618	90	29.9317	1.07053	90	26.9091	0.52503	90	54.5206	0.584533	90	50.1122	1.02502	90	6.87755	0.533887	90	52.5745	0.581938	90	45.2812	0.532989	90	51.2387	0.591491	90	49.1965
P16403	Histone H1.2 OS=Homo sapiens GN=HIST1H1C PE=1 SV=2 - [H12_HUMAN]	1368.77	49.3	2	4	18	172	1.01012	23	3.16661	1.13612	23	8.90156	1.10595	23	10.0156	1.1411	23	10.9135	1.14846	23	8.85495	1.08349	23	11.5235	1.09175	23	9.41316	1.10284	23	9.22069	1.16367	23	6.9464	0.993507	23	5.98889	1.06418	23	6.45271	1.0425	23	6.50305	1.07895	23	7.43522	1.03987	23	8.27237
P09104	Gamma-enolase OS=Homo sapiens GN=ENO2 PE=1 SV=3 - [ENOG_HUMAN]	1363.69	36.18	1	5	10	61	0.975648	6	4.09159	0.792479	6	34.0541	0.850955	6	23.0363	0.929271	6	17.4295	0.909756	6	43.2461	0.820476	6	28.966	0.887358	6	19.7476	0.961825	6	22.1114	0.870589	6	32.5521	1.05689	6	5.67932	1.11884	6	19.5858	1.0664	6	28.2791	1.12594	6	15.9963	1.08859	6	20.4425
P42704	Leucine-rich PPR motif-containing protein, mitochondrial OS=Homo sapiens GN=LRPPRC PE=1 SV=3 - [LPPRC_HUMAN]	1343.1	40.1	2	52	52	169	0.995944	169	5.91346	1.06064	169	24.8093	1.07511	169	25.6124	0.891079	169	33.0611	0.926671	169	32.7857	1.05276	169	25.6027	1.0455	169	26.5699	0.921655	169	32.7657	0.927715	169	33.3632	1.00351	169	6.73254	0.861539	169	15.1871	0.880984	169	17.076	0.865323	169	16.0422	0.887514	169	15.0278
P61204	ADP-ribosylation factor 3 OS=Homo sapiens GN=ARF3 PE=1 SV=2 - [ARF3_HUMAN]	1322.9	63.54	4	4	9	112	1.02604	47	7.50856	0.796655	47	28.4251	0.782829	47	22.4274	0.791781	47	29.5129	0.775253	47	24.132	0.774261	47	36.0519	0.768575	47	30.0264	0.785609	47	29.705	0.781325	47	26.0896	0.999649	47	7.00521	0.963247	47	13.9729	0.991595	47	11.4387	0.97413	47	15.2684	0.974932	47	11.0811
Q7KZF4	Staphylococcal nuclease domain-containing protein 1 OS=Homo sapiens GN=SND1 PE=1 SV=1 - [SND1_HUMAN]	1310.45	42.31	1	35	35	135	1.0097	135	5.51281	0.906116	135	20.2409	0.925354	135	18.442	1.07732	133	32.07	1.04703	134	30.0881	0.904534	135	21.8076	0.916656	135	19.4708	1.05045	133	32.0765	1.06238	134	29.2086	1.00563	135	6.23412	1.14206	133	19.8611	1.1258	134	17.1379	1.12914	133	21.1519	1.10812	134	18.0424
P16402	Histone H1.3 OS=Homo sapiens GN=HIST1H1D PE=1 SV=2 - [H13_HUMAN]	1307.96	40.72	2	5	17	156	1.00632	15	3.70398	1.15299	15	9.25069	1.17965	15	8.0724	1.04846	15	17.3214	1.07751	15	10.6642	1.18711	15	12.3954	1.16205	15	13.8888	1.10127	15	20.7643	1.07454	15	10.5029	0.991938	15	3.09981	0.894003	15	25.2728	0.897217	15	16.6056	0.872588	15	23.6163	0.880924	15	15.7662
P60842	Eukaryotic initiation factor 4A-I OS=Homo sapiens GN=EIF4A1 PE=1 SV=1 - [IF4A1_HUMAN]	1303.56	53.45	1	18	23	171	1.00546	115	6.58127	0.936219	115	22.8894	0.908723	115	21.8604	0.852027	114	35.7629	0.861509	115	37.4596	0.919285	115	24.4354	0.893605	115	21.614	0.84663	114	38.0075	0.886212	115	38.3872	0.997129	115	6.91546	0.935856	114	20.1552	0.926547	115	22.3057	0.942734	114	20.5629	0.943241	115	20.546
P09211	Glutathione S-transferase P OS=Homo sapiens GN=GSTP1 PE=1 SV=2 - [GSTP1_HUMAN]	1302.26	70	1	14	14	159	0.99299	158	7.62992	0.885944	158	24.9966	0.879966	158	24.5357	0.718167	158	43.4539	0.738545	158	37.8509	0.884509	158	27.5022	0.891939	158	25.5224	0.733905	158	35.8309	0.72233	158	33.3245	1.01771	158	9.62953	0.876765	158	18.3803	0.877611	158	16.3721	0.880227	158	15.3054	0.875938	158	15.6118
P12277	Creatine kinase B-type OS=Homo sapiens GN=CKB PE=1 SV=1 - [KCRB_HUMAN]	1300.63	50.66	1	13	14	65	1.02496	58	7.12964	0.631022	58	48.7338	0.59872	58	53.8819	0.843644	56	23.3137	0.818822	57	18.9688	0.604115	58	53.6611	0.582904	58	55.7943	0.877891	56	22.3614	0.809825	57	23.3512	0.984803	58	8.38596	1.2759	56	54.0757	1.29471	57	43.4012	1.38456	56	49.7946	1.31754	57	36.1855
P07814	Bifunctional glutamate/proline--tRNA ligase OS=Homo sapiens GN=EPRS PE=1 SV=5 - [SYEP_HUMAN]	1294.1	38.82	1	50	51	134	0.998196	131	5.98243	1.0358	131	18.7884	1.01828	131	21.5268	1.01385	131	24.872	1.04296	131	23.5897	1.04103	131	20.1578	1.01835	131	18.4098	1.02838	131	26.6589	1.06258	131	23.1866	0.99244	131	5.46376	1.00212	131	14.2611	1.02247	131	15.7188	1.0054	131	14.1318	1.02191	131	13.3849
Q9H0U4	Ras-related protein Rab-1B OS=Homo sapiens GN=RAB1B PE=1 SV=1 - [RAB1B_HUMAN]	1292.21	67.16	5	6	13	101	0.998664	19	6.91253	1.05207	19	10.9425	0.991604	19	12.2483	1.05244	19	17.704	1.08937	19	23.0126	1.06177	19	10.4468	1.03668	19	10.2981	1.08131	19	21.1608	1.03368	19	25.0214	0.969193	19	5.39966	1.11181	19	15.2575	1.08179	19	12.7771	1.11324	19	19.8053	1.10782	19	14.7468
P05388	60S acidic ribosomal protein P0 OS=Homo sapiens GN=RPLP0 PE=1 SV=1 - [RLA0_HUMAN]	1290.12	53.31	2	13	13	70	1.01942	70	6.22464	0.814026	70	29.9128	0.801503	70	26.2349	0.779976	69	37.37	0.816057	70	37.1524	0.796804	70	32.628	0.808592	70	26.5263	0.762002	69	37.1678	0.805957	70	35.3823	1.01374	70	6.98795	0.995218	69	10.7743	1.02561	70	15.7605	0.99789	69	10.4721	1.03414	70	12.6403
Q01082	Spectrin beta chain, non-erythrocytic 1 OS=Homo sapiens GN=SPTBN1 PE=1 SV=2 - [SPTB2_HUMAN]	1276.65	31.35	2	58	69	148	0.999511	128	5.2836	0.982414	128	15.8362	0.984074	128	13.9191	1.06183	127	23.7499	1.05456	128	23.4221	0.964655	128	17.3798	0.964343	128	16.1888	1.07535	127	25.0264	1.05429	128	23.7975	1.00327	128	5.64706	1.0587	127	17.5729	1.07255	128	14.0066	1.06519	127	18.033	1.0621	128	13.1421
P38646	Stress-70 protein, mitochondrial OS=Homo sapiens GN=HSPA9 PE=1 SV=2 - [GRP75_HUMAN]	1269.2	62.89	1	42	43	201	1.00282	157	5.88818	1.13218	156	30.5195	1.09635	157	31.7752	0.92651	157	29.5361	0.987969	157	30.0629	1.11947	156	30.797	1.1284	157	28.2951	0.930815	157	29.3355	0.968833	157	29.5074	0.997407	156	6.51372	0.799506	156	17.6928	0.855465	156	15.3943	0.817968	157	19.5542	0.859079	157	14.7967
Q92616	Translational activator GCN1 OS=Homo sapiens GN=GCN1L1 PE=1 SV=6 - [GCN1L_HUMAN]	1268.32	26.36	1	62	62	132	0.993893	132	6.12733	1.07409	132	22.1115	1.08757	132	20.4614	0.924507	132	25.1687	0.946473	132	22.888	1.03699	132	24.9565	1.04842	132	22.9205	0.918349	132	25.7132	0.938075	132	21.1384	1.00391	132	4.94069	0.878087	132	13.4394	0.891699	132	12.9187	0.864927	132	14.3957	0.874325	132	11.9177
P31943	Heterogeneous nuclear ribonucleoprotein H OS=Homo sapiens GN=HNRNPH1 PE=1 SV=4 - [HNRH1_HUMAN]	1262.43	50.56	2	8	18	131	0.984584	89	8.10211	1.06782	89	22.7917	1.04427	89	26.197	0.92628	89	38.149	0.949806	89	33.0916	1.07859	89	25.1044	1.06329	89	25.3608	0.943338	89	35.7681	0.962069	89	34.2364	0.979029	89	8.30637	0.884691	89	18.4569	0.908648	89	17.8878	0.892974	89	17.1215	0.908818	89	13.5352
P20700	Lamin-B1 OS=Homo sapiens GN=LMNB1 PE=1 SV=2 - [LMNB1_HUMAN]	1255.23	56.14	1	27	29	136	1.00304	127	5.92515	1.02011	127	14.5147	1.01489	127	13.0189	1.14207	127	28.3589	1.12594	127	25.8473	1.01987	127	14.3418	1.00717	127	12.1503	1.1506	127	24.9882	1.14429	127	23.2019	0.994817	127	5.97548	1.16164	127	19.846	1.18906	127	18.0702	1.18098	127	16.9717	1.17527	127	16.0533
P45880	Voltage-dependent anion-selective channel protein 2 OS=Homo sapiens GN=VDAC2 PE=1 SV=2 - [VDAC2_HUMAN]	1254.78	62.93	1	16	17	156	0.997109	151	6.27441	1.07707	151	26.3157	1.06013	151	27.2219	0.990406	150	35.4338	0.983657	151	34.8914	1.05692	151	28.5686	1.05328	151	26.035	1.00717	150	31.9221	0.995015	151	33.4638	0.996369	151	6.34251	0.960243	150	11.9362	0.965504	151	12.2225	0.971711	150	12.2404	0.974102	151	12.4748
P13645	Keratin, type I cytoskeletal 10 OS=Homo sapiens GN=KRT10 PE=1 SV=6 - [K1C10_HUMAN]	1247.37	53.42	12	27	31	127	0.995304	110	7.70585	1.05778	110	37.8682	1.01694	110	42.404	0.504337	110	47.9277	0.550183	110	47.5503	1.0334	110	40.5806	1.02814	110	39.14	0.505747	110	49.0174	0.548748	110	45.6684	1.00441	110	8.65477	0.561469	110	44.5059	0.572387	110	48.5238	0.547106	110	49.5	0.577483	110	44.1033
P12956	X-ray repair cross-complementing protein 6 OS=Homo sapiens GN=XRCC6 PE=1 SV=2 - [XRCC6_HUMAN]	1226.23	55.83	1	33	33	155	0.990658	155	7.10686	1.00704	155	21.2531	0.971299	155	20.4555	0.968229	155	22.5718	0.982698	155	23.8314	0.992817	155	17.6331	0.988726	155	20.0999	0.979029	155	26.2131	0.990491	155	23.0556	0.979986	155	5.99742	0.964805	155	15.692	0.979172	155	12.366	0.9775	155	14.8421	0.998902	155	12.5893
Q99714	3-hydroxyacyl-CoA dehydrogenase type-2 OS=Homo sapiens GN=HSD17B10 PE=1 SV=3 - [HCD2_HUMAN]	1213.22	84.67	1	15	15	78	0.995469	75	7.87622	0.92267	75	21.3512	0.949578	75	21.3892	0.836864	75	27.7963	0.88123	75	28.6411	0.970174	75	17.5718	0.944109	75	18.4762	0.85963	75	27.0213	0.888042	75	24.2994	0.988251	75	6.47849	0.933496	75	17.8684	0.960748	75	16.1879	0.936984	75	16.943	0.972646	75	14.6593
P08729	Keratin, type II cytoskeletal 7 OS=Homo sapiens GN=KRT7 PE=1 SV=5 - [K2C7_HUMAN]	1212.08	58	6	25	32	129	0.993913	98	5.84539	1.10627	97	46.0198	1.09254	98	42.8651	0.838442	98	26.8469	0.848918	98	32.6211	1.09946	97	43.2615	1.11008	98	41.6953	0.836932	98	26.7643	0.856644	98	31.3654	0.983091	97	9.97213	0.74	97	29.3754	0.754681	97	23.7103	0.750477	98	29.8869	0.768891	98	24.9873
Q14980	Nuclear mitotic apparatus protein 1 OS=Homo sapiens GN=NUMA1 PE=1 SV=2 - [NUMA1_HUMAN]	1194.8	32.91	2	60	60	109	1.0098	107	5.52673	1.18581	107	19.2654	1.18216	107	17.6405	1.17409	106	25.3088	1.16136	106	23.5241	1.16972	107	19.4697	1.14792	107	15.9579	1.14554	106	23.4689	1.12224	106	20.1393	1.00404	107	6.98555	1.00381	106	14.7628	1.00477	106	13.6213	0.998173	106	16.5146	0.991171	106	12.2744
P62829	60S ribosomal protein L23 OS=Homo sapiens GN=RPL23 PE=1 SV=1 - [RL23_HUMAN]	1178.42	76.43	1	10	10	102	0.998983	102	6.62032	0.908101	102	16.4839	0.925044	102	16.8026	0.797714	102	26.0058	0.829331	102	22.9912	0.913193	102	14.8892	0.925791	102	15.3773	0.803717	102	22.8229	0.824426	102	19.2249	1.00937	102	6.08066	0.919808	102	14.2933	0.924288	102	12.7189	0.893439	102	14.5495	0.91101	102	13.3706
P62906	60S ribosomal protein L10a OS=Homo sapiens GN=RPL10A PE=1 SV=2 - [RL10A_HUMAN]	1174.65	52.53	1	13	13	96	0.993621	96	6.10862	0.948845	96	16.5731	0.949188	96	21.4531	0.936736	96	28.8079	0.94385	96	26.6451	0.959687	96	16.8327	0.936582	96	19.206	0.883302	96	26.8866	0.920349	96	26.4889	0.98824	96	8.04406	0.945062	96	16.7424	0.948539	96	14.2662	0.97581	96	13.816	0.972558	96	10.3364
P31946	14-3-3 protein beta/alpha OS=Homo sapiens GN=YWHAB PE=1 SV=3 - [1433B_HUMAN]	1173.88	81.3	1	10	19	111	1.01578	35	9.8062	0.997469	35	23.8224	0.975377	35	24.1235	0.98411	34	24.4663	0.953573	35	26.6557	0.990777	35	28.2265	0.989801	35	24.3118	0.987666	34	28.3007	0.950767	35	31.3876	1.02464	35	9.43281	1.03866	34	16.4885	0.985009	35	12.3759	1.01182	34	16.6829	0.984052	35	12.4607
P06744	Glucose-6-phosphate isomerase OS=Homo sapiens GN=GPI PE=1 SV=4 - [G6PI_HUMAN]	1160.44	40.5	1	22	22	105	1.00365	105	5.85266	0.815443	105	25.0787	0.805859	105	23.1323	0.855804	103	24.114	0.851063	105	23.9258	0.810791	105	24.4122	0.816244	105	24.1107	0.850779	103	21.8028	0.851266	105	20.9443	0.99559	105	5.24638	1.11848	103	21.0726	1.0986	105	19.8202	1.11754	103	16.231	1.09318	105	17.9198
O60701	UDP-glucose 6-dehydrogenase OS=Homo sapiens GN=UGDH PE=1 SV=1 - [UGDH_HUMAN]	1158.55	70.45	1	27	27	79	1.01252	79	6.59873	0.659317	79	33.1194	0.658081	79	31.1662	0.845193	79	32.4396	0.826919	79	41.5948	0.653417	79	33.7184	0.653214	79	29.9143	0.835112	79	32.1415	0.815665	79	31.8318	1.01632	79	5.77051	1.24596	79	27.3887	1.22692	79	32.4027	1.21024	79	23.5766	1.22912	79	28.8547
Q9Y490	Talin-1 OS=Homo sapiens GN=TLN1 PE=1 SV=3 - [TLN1_HUMAN]	1141.17	32.9	2	63	64	117	1.00336	116	5.45907	1.15698	116	24.8369	1.18973	116	25.1369	1.05642	115	21.8013	1.06585	116	26.3712	1.1787	116	27.5842	1.18776	116	27.1747	1.05314	115	21.5864	1.0372	116	25.7378	0.989283	116	8.43803	0.872856	115	15.8226	0.877789	116	11.9347	0.878361	115	16.4305	0.894342	116	14.3324
P02786	Transferrin receptor protein 1 OS=Homo sapiens GN=TFRC PE=1 SV=2 - [TFR1_HUMAN]	1140.4	35.92	1	26	26	109	1.00842	109	5.60854	1.14827	109	30.7918	1.19393	109	32.9093	1.0372	109	42.8835	1.06417	109	42.5096	1.16124	109	36.6421	1.1596	109	34.7954	1.00313	109	44.4741	1.04841	109	39.1691	1.01675	109	6.68373	0.847124	109	13.7031	0.888182	109	15.02	0.838658	109	13.4166	0.876455	109	11.9146
P37802	Transgelin-2 OS=Homo sapiens GN=TAGLN2 PE=1 SV=3 - [TAGL2_HUMAN]	1121.74	85.43	2	16	16	92	0.998843	91	5.55423	0.989619	91	17.8739	0.992516	91	16.479	1.07975	88	28.3613	1.09576	91	22.7159	1.0235	91	15.1178	1.00206	91	18.244	1.11827	88	26.9172	1.1202	91	26.3543	0.989913	91	6.56755	1.13563	88	24.4426	1.12027	91	20.0794	1.11813	88	22.0204	1.13346	91	17.7415
Q9UQ80	Proliferation-associated protein 2G4 OS=Homo sapiens GN=PA2G4 PE=1 SV=3 - [PA2G4_HUMAN]	1117.07	50.76	1	18	19	123	0.997965	121	6.3369	0.979215	121	12.9189	0.983866	121	12.0741	0.914626	121	21.7834	0.933238	121	20.4978	0.987651	121	16.0106	0.97419	121	14.2668	0.919418	121	22.7749	0.919788	121	19.007	1.00349	121	6.98403	0.958502	121	10.4145	0.960663	121	9.96949	0.962048	121	12.0358	0.962524	121	12.7125
P26639	Threonine--tRNA ligase, cytoplasmic OS=Homo sapiens GN=TARS PE=1 SV=3 - [SYTC_HUMAN]	1104.77	35.13	2	24	24	114	1.00624	114	5.55323	0.898689	114	23.371	0.907577	114	21.8377	0.872545	114	31.7568	0.867834	114	30.9428	0.908975	114	23.5721	0.900052	114	23.8114	0.850463	114	33.4662	0.852347	114	31.2007	1.01001	114	8.18497	0.931956	114	14.7483	0.91449	114	16.3	0.928579	114	14.796	0.927323	114	14.0926
P00966	Argininosuccinate synthase OS=Homo sapiens GN=ASS1 PE=1 SV=2 - [ASSY_HUMAN]	1094.98	71.6	1	29	29	156	1.02548	155	7.28975	0.628995	155	35.5732	0.652887	155	29.8276	1.16191	128	41.0615	1.09891	155	27.3477	0.630255	155	35.4654	0.644807	155	28.8066	1.16124	128	36.4185	1.04636	155	25.4459	1.02794	156	7.22519	1.74496	129	51.1575	1.80685	156	47.3891	1.75726	129	47.5226	1.76072	156	55.3118
P15880	40S ribosomal protein S2 OS=Homo sapiens GN=RPS2 PE=1 SV=2 - [RS2_HUMAN]	1085.3	58.36	1	18	18	100	1.01337	100	6.3502	0.925352	100	14.3657	0.914892	100	18.0434	0.800775	100	21.1422	0.80527	99	14.8428	0.917864	100	18.583	0.910475	100	20.7404	0.810913	100	21.3308	0.817396	100	22.9118	1.02073	100	8.4494	0.907951	100	12.6551	0.936985	100	15.1353	0.893933	100	15.1791	0.945562	100	14.61
P50990	T-complex protein 1 subunit theta OS=Homo sapiens GN=CCT8 PE=1 SV=4 - [TCPQ_HUMAN]	1074.19	49.09	1	27	27	115	1.00503	115	4.67469	0.969684	115	13.3358	0.965051	115	13.3331	0.940539	115	19.2782	0.96856	114	19.9318	0.964573	115	12.8766	0.96138	115	13.4859	0.947163	115	19.2454	0.980408	114	23.0188	1.01234	115	5.12955	1.01082	115	16.5689	1.02014	114	14.4963	1.0022	115	16.2727	1.01855	114	14.9239
P24752	Acetyl-CoA acetyltransferase, mitochondrial OS=Homo sapiens GN=ACAT1 PE=1 SV=1 - [THIL_HUMAN]	1038.42	56.21	1	19	19	79	0.995614	79	7.30752	0.921828	79	13.9841	0.919289	79	12.4478	1.08281	79	51.4295	1.03783	79	37.4667	0.92124	79	19.989	0.909864	79	14.4586	1.05895	79	45.4524	1.05242	79	32.5513	0.995941	79	6.39179	1.19498	79	42.2683	1.16661	79	38.2756	1.1938	79	39.7656	1.15393	79	33.4136
P11586	C-1-tetrahydrofolate synthase, cytoplasmic OS=Homo sapiens GN=MTHFD1 PE=1 SV=3 - [C1TC_HUMAN]	1030.86	42.57	1	32	33	112	1.00973	111	5.82646	0.873202	111	16.281	0.883455	111	16.8902	1.00474	107	25.7271	1.00629	111	30.2771	0.871105	111	17.2113	0.871399	111	17.8793	1.01376	107	31.1562	0.991332	111	29.5451	1.00664	111	5.44415	1.22112	107	19.492	1.20185	111	20.7643	1.20076	107	22.7328	1.21472	111	23.9268
O95757	Heat shock 70 kDa protein 4L OS=Homo sapiens GN=HSPA4L PE=1 SV=3 - [HS74L_HUMAN]	1019.93	53.28	1	32	36	76	1.01161	57	6.34918	0.923062	57	35.3309	0.942173	57	28.8454	0.827969	57	36.9254	0.826967	57	42.7456	0.897337	57	33.1854	0.914346	57	26.8416	0.814413	57	35.4938	0.836749	57	38.5162	1.01847	57	5.56408	0.8746	57	11.8841	0.891881	57	10.6379	0.86293	57	12.2207	0.882132	57	14.8877
Q13185	Chromobox protein homolog 3 OS=Homo sapiens GN=CBX3 PE=1 SV=4 - [CBX3_HUMAN]	1014.93	66.67	1	9	11	45	1.00316	23	5.92257	1.20452	23	29.7315	1.15461	23	21.4665	1.07114	23	31.2052	1.14237	23	31.5167	1.18644	23	28.4477	1.1857	23	25.8926	1.09658	23	27.8973	1.08281	23	29.5725	1.01019	23	6.70649	0.880577	23	10.7973	0.912737	23	14.6169	0.878983	23	13.3028	0.905909	23	11.4322
P07237	Protein disulfide-isomerase OS=Homo sapiens GN=P4HB PE=1 SV=3 - [PDIA1_HUMAN]	1012.36	61.22	1	30	30	122	1.00603	122	5.00191	0.758279	122	18.5136	0.773429	122	19.2431	1.03504	121	35.7506	1.01368	122	34.941	0.753246	122	19.5512	0.760927	122	18.0472	1.04551	121	32.6205	1.02663	122	29.4605	1.01764	122	5.01619	1.31122	121	27.0627	1.31149	122	24.6535	1.29475	121	29.1325	1.27223	122	24.0643
Q99832	T-complex protein 1 subunit eta OS=Homo sapiens GN=CCT7 PE=1 SV=2 - [TCPH_HUMAN]	1010.57	54.7	14	29	30	109	1.00013	107	6.10802	1.00037	107	20.2061	0.970373	107	18.5337	0.901531	107	17.4496	0.909776	107	15.9334	0.984296	107	19.4259	0.978023	107	16.2485	0.900979	107	17.6621	0.903692	107	17.5852	0.982048	107	7.22159	0.957408	107	16.2323	0.963842	107	14.927	0.954534	107	16.3186	0.978655	107	12.0223
P05387	60S acidic ribosomal protein P2 OS=Homo sapiens GN=RPLP2 PE=1 SV=1 - [RLA2_HUMAN]	1005.38	77.39	1	8	8	90	0.997707	89	8.24604	0.981812	89	13.2681	0.957954	89	11.3868	0.997758	88	15.9878	0.980297	89	19.6154	0.948948	89	16.4697	0.944362	89	13.9396	0.990335	88	18.0908	0.97881	89	17.9654	0.984433	89	7.47535	1.03211	88	14.72	1.06528	89	12.5757	1.03389	88	16.3104	1.06379	89	14.8828
P25398	40S ribosomal protein S12 OS=Homo sapiens GN=RPS12 PE=1 SV=3 - [RS12_HUMAN]	1004.38	53.79	1	7	7	94	0.982638	94	9.49316	1.02563	94	11.4637	1.00722	94	11.8664	1.05415	94	13.2846	1.04794	94	16.0372	1.04583	94	12.082	0.989758	94	11.5309	1.07301	94	11.0829	1.07227	94	14.1244	0.975001	94	6.92546	1.05408	94	12.6487	1.04623	94	14.7814	1.08679	94	11.5668	1.07374	94	12.1044
P10599	Thioredoxin OS=Homo sapiens GN=TXN PE=1 SV=3 - [THIO_HUMAN]	1001.72	86.67	1	9	9	118	0.98945	118	8.36034	0.663584	118	31.0411	0.669938	118	31.9792	0.816947	116	61.8802	0.814576	118	50.1136	0.670834	118	29.0198	0.665012	118	27.559	0.827699	116	61.5513	0.862348	118	50.0996	1.00267	118	7.40146	1.14111	116	41.9065	1.11627	118	35.3978	1.1143	116	31.3906	1.07128	118	26.7954
P27348	14-3-3 protein theta OS=Homo sapiens GN=YWHAQ PE=1 SV=1 - [1433T_HUMAN]	994.845	82.45	1	14	19	126	0.993019	56	7.60517	0.792158	56	19.8422	0.799072	56	23.0597	0.97945	56	42.0827	0.978925	56	37.5104	0.781273	56	27.6869	0.799886	56	23.3087	1.0064	56	40.0515	0.976828	56	40.1616	1.0117	56	6.89047	1.2218	56	31.9462	1.185	56	34.126	1.19678	56	33.7391	1.22845	56	31.7445
P80723	Brain acid soluble protein 1 OS=Homo sapiens GN=BASP1 PE=1 SV=2 - [BASP1_HUMAN]	977.373	92.07	1	22	22	124	0.999875	124	7.04506	0.890735	124	19.663	0.885562	124	18.3154	1.15963	123	24.0293	1.11754	124	23.6278	0.878844	124	20.3935	0.886574	124	18.8358	1.15959	123	21.8745	1.11864	124	20.4841	1.01032	124	6.38178	1.40276	123	21.692	1.34165	124	16.6133	1.34561	123	21.7578	1.33454	124	17.777
O00299	Chloride intracellular channel protein 1 OS=Homo sapiens GN=CLIC1 PE=1 SV=4 - [CLIC1_HUMAN]	971.305	50.21	1	11	11	59	1.0054	58	6.00759	0.897013	58	28.1818	0.928367	58	23.346	0.870886	58	37.2173	0.902457	58	34.3819	0.889905	58	29.7536	0.911518	58	25.588	0.846603	58	38.5163	0.87271	58	31.5201	1.04829	58	9.30198	1.00831	58	16.1156	1.04079	58	12.696	0.968936	58	14.543	0.967311	58	12.9131
P49411	Elongation factor Tu, mitochondrial OS=Homo sapiens GN=TUFM PE=1 SV=2 - [EFTU_HUMAN]	966.854	50	1	19	19	67	0.994925	67	4.995	1.11601	67	15.6213	1.05314	67	19.5084	1.09721	67	27.4586	1.05929	67	31.1131	1.09178	67	15.729	1.05398	67	15.6118	1.09123	67	24.6614	1.0525	67	23.8023	0.998007	67	5.25626	1.02136	67	16.9494	1.00244	67	19.4099	1.03487	67	17.3307	1.0254	67	17.9191
P05023	Sodium/potassium-transporting ATPase subunit alpha-1 OS=Homo sapiens GN=ATP1A1 PE=1 SV=1 - [AT1A1_HUMAN]	960.984	34.8	6	32	32	89	0.983954	89	6.57717	1.04858	89	16.3449	1.0313	89	15.1436	0.984991	89	22.4856	0.989103	89	22.825	1.02475	89	17.8881	1.04297	89	15.1716	0.991121	89	19.4342	1.02196	89	18.9854	0.999328	89	5.11454	0.968111	89	19.2463	0.979162	89	14.7756	0.965524	89	15.9844	0.979037	89	12.3791
P23284	Peptidyl-prolyl cis-trans isomerase B OS=Homo sapiens GN=PPIB PE=1 SV=2 - [PPIB_HUMAN]	953.026	53.7	1	12	14	130	0.990962	128	4.50772	1.05198	128	15.4351	1.02602	128	14.8757	1.11033	128	22.0566	1.10249	128	21.8245	1.02952	128	15.1208	1.01386	128	14.7207	1.09497	128	19.0638	1.0971	128	18.466	0.989835	128	5.12748	1.1082	128	14.2991	1.11104	128	14.6023	1.11671	128	15.0958	1.12413	128	14.9407
Q13310	Polyadenylate-binding protein 4 OS=Homo sapiens GN=PABPC4 PE=1 SV=1 - [PABP4_HUMAN]	952.947	38.04	2	13	23	92	1.00781	33	5.13643	0.922175	33	14.9681	0.924473	33	13.1644	0.975266	32	16.5515	0.967082	32	19.7699	0.942529	33	10.655	0.925473	33	13.735	0.979931	32	20.0926	0.964493	32	17.6062	1.03008	33	7.79301	1.09428	32	16.0928	1.10286	32	15.4466	1.08442	32	12.5569	1.07962	32	13.6773
Q9P2E9	Ribosome-binding protein 1 OS=Homo sapiens GN=RRBP1 PE=1 SV=4 - [RRBP1_HUMAN]	951.336	45.82	7	44	47	102	1.00385	96	4.03176	1.24409	96	17.2228	1.2251	96	18.0104	1.19467	96	24.07	1.21138	96	24.7431	1.23613	96	14.403	1.20526	96	15.4162	1.17809	96	25.9801	1.20046	96	26.3507	0.984396	96	6.50628	1.03486	96	28.9966	0.992305	96	22.3242	1.00836	96	25.9629	1.00723	96	20.084
P61026	Ras-related protein Rab-10 OS=Homo sapiens GN=RAB10 PE=1 SV=1 - [RAB10_HUMAN]	941.241	49	2	6	9	80	0.996399	21	3.44979	0.817925	21	28.6578	0.791989	21	22.6111	0.936673	21	24.8405	0.905654	21	18.3208	0.855467	21	23.082	0.806058	21	20.2163	0.971915	21	21.2871	0.903324	21	15.6273	0.977119	21	7.96405	1.13523	21	21.9503	1.13491	21	18.6206	1.13799	21	22.6875	1.14272	21	19.5632
P04899	Guanine nucleotide-binding protein G(i) subunit alpha-2 OS=Homo sapiens GN=GNAI2 PE=1 SV=3 - [GNAI2_HUMAN]	940.079	34.93	7	4	10	65	0.961931	7	15.597	0.80323	7	9.86228	0.820823	7	14.827	0.86266	7	32.5424	0.876263	7	40.3342	0.832961	7	27.5591	0.873358	7	18.398	0.808205	7	16.3309	0.836477	7	26.6394	1.04996	7	4.18191	1.12514	7	17.4806	1.18362	7	9.09472	1.08216	7	7.24578	1.09263	7	8.42493
P84085	ADP-ribosylation factor 5 OS=Homo sapiens GN=ARF5 PE=1 SV=2 - [ARF5_HUMAN]	938.504	63.89	3	4	9	73	1.02518	8	7.53942	0.939035	8	39.3049	0.931597	8	32.9587	0.859472	8	32.5167	0.909263	8	27.1043	0.959469	8	48.6937	0.951676	8	39.3427	0.859473	8	27.3661	0.884301	8	29.9885	1.00311	8	10.5734	0.900285	8	18.7554	0.918114	8	23.9812	0.911257	8	11.5732	0.969469	8	9.8792
Q12906	Interleukin enhancer-binding factor 3 OS=Homo sapiens GN=ILF3 PE=1 SV=3 - [ILF3_HUMAN]	932.694	31.54	1	23	26	78	0.995634	68	5.68481	1.10265	68	15.7709	1.0905	68	14.4412	0.9702	68	15.5208	1.00754	68	16.8921	1.11568	68	17.8032	1.1108	68	15.1926	0.996156	68	15.385	1.03063	68	15.5777	0.988195	68	4.55113	0.90395	68	11.6902	0.916625	68	10.9627	0.907818	68	12.6869	0.929744	68	13.9717
Q9BUF5	Tubulin beta-6 chain OS=Homo sapiens GN=TUBB6 PE=1 SV=1 - [TBB6_HUMAN]	925.1	42.38	1	7	16	135	0.976723	16	6.76193	1.08886	16	10.9128	1.0879	16	11.4713	0.919935	16	15.9319	0.958434	16	11.5082	1.09659	16	19.2781	1.05041	16	16.3871	0.954134	16	13.2889	0.991053	16	14.8835	0.987796	16	10.8888	0.863748	16	17.0701	0.882979	16	14.658	0.885509	16	9.81812	0.882568	16	18.9882
P54136	Arginine--tRNA ligase, cytoplasmic OS=Homo sapiens GN=RARS PE=1 SV=2 - [SYRC_HUMAN]	921.177	51.67	1	31	31	88	0.99314	88	6.17338	0.992654	88	20.7611	0.953257	88	23.0241	0.866781	88	32.2825	0.878172	88	33.996	1.02342	88	20.0374	0.969938	88	21.97	0.877349	88	28.0221	0.885978	88	28.8428	1.00244	88	7.12396	0.891718	88	12.8807	0.908089	88	11.1573	0.898151	88	16.5914	0.925772	88	15.7271
P14625	Endoplasmin OS=Homo sapiens GN=HSP90B1 PE=1 SV=1 - [ENPL_HUMAN]	914.376	35.24	2	30	32	123	0.995506	118	5.79655	1.01513	118	21.0289	1.02301	118	15.5144	0.989335	118	26.7352	0.996975	118	20.9653	1.01321	118	20.5764	1.02309	118	15.7947	0.981208	118	30.123	0.983014	118	24.9914	1.01155	118	6.63075	0.96334	118	15.8634	0.959725	118	13.3155	0.959744	118	17.0725	0.964977	118	16.0356
P67809	Nuclease-sensitive element-binding protein 1 OS=Homo sapiens GN=YBX1 PE=1 SV=3 - [YBOX1_HUMAN]	912.589	55.25	2	9	14	68	0.997653	52	9.55371	0.994714	52	19.1877	1.01993	52	17.8443	0.757266	52	53.4977	0.756794	52	49.405	0.992505	52	36.5425	1.02999	52	19.037	0.796238	52	51.9847	0.789534	52	48.2918	1.0173	52	10.5011	0.730135	52	43.4677	0.739617	52	36.5044	0.7605	52	49.8588	0.725176	52	35.7868
Q02790	Peptidyl-prolyl cis-trans isomerase FKBP4 OS=Homo sapiens GN=FKBP4 PE=1 SV=3 - [FKBP4_HUMAN]	911.98	47.93	1	21	22	103	0.999096	97	5.41471	0.910909	99	13.4838	0.92878	98	14.8103	0.909951	94	22.1113	0.886282	97	18.5802	0.91683	98	14.8813	0.928741	98	13.6209	0.922721	95	20.6847	0.898375	97	20.5825	1.01341	99	5.75394	1.0017	95	15.5609	0.967814	98	11.7685	0.990296	95	13.9044	0.955887	98	13.5894
P61006	Ras-related protein Rab-8A OS=Homo sapiens GN=RAB8A PE=1 SV=1 - [RAB8A_HUMAN]	911.499	25.6	2	2	6	68	0.99882	11	6.46353	0.903219	11	3.64999	0.871642	11	6.35028	0.824773	11	16.4403	0.772189	11	6.68871	0.898485	11	6.90218	0.870164	11	5.21693	0.783239	11	7.9301	0.753918	11	5.98132	0.962817	11	2.75644	0.914979	11	9.62667	0.887516	11	4.9794	0.929872	11	5.76046	0.886497	11	6.42431
P42765	3-ketoacyl-CoA thiolase, mitochondrial OS=Homo sapiens GN=ACAA2 PE=1 SV=2 - [THIM_HUMAN]	911.311	55.42	1	14	14	48	1.00873	48	5.73774	1.07172	48	18.7914	1.06861	48	17.8681	1.00224	48	18.0172	0.969329	48	16.5755	1.0236	48	19.6739	1.04396	48	22.6399	0.996141	48	20.8232	0.952061	48	14.718	0.985425	48	7.10524	0.95418	48	14.1415	0.897418	48	16.698	0.95268	48	12.9136	0.913126	48	15.5127
P06454	Prothymosin alpha OS=Homo sapiens GN=PTMA PE=1 SV=2 - [PTMA_HUMAN]	905.341	23.42	1	5	5	119	0.99929	119	6.13336	1.09353	119	8.37109	1.10877	119	8.90855	0.939957	119	8.564	0.986905	119	8.6442	1.0794	119	9.00409	1.09804	119	9.48853	0.938419	119	10.3089	0.990314	119	8.82646	1.00741	119	6.87545	0.870039	119	10.8034	0.906225	119	10.1555	0.851595	119	11.5006	0.896487	119	9.39126
P50395	Rab GDP dissociation inhibitor beta OS=Homo sapiens GN=GDI2 PE=1 SV=2 - [GDIB_HUMAN]	902.239	53.71	1	12	20	69	1.02622	37	5.36173	0.85151	37	30.1716	0.874537	37	25.1289	0.885611	37	33.8554	0.844763	37	29.1504	0.842972	37	32.4811	0.854518	37	25.1876	0.880512	37	39.5339	0.867565	37	31.2658	1.0335	37	6.22795	1.08551	37	16.2395	1.06036	37	15.9206	1.05229	37	16.5305	1.03381	37	13.9966
P18085	ADP-ribosylation factor 4 OS=Homo sapiens GN=ARF4 PE=1 SV=3 - [ARF4_HUMAN]	901.529	41.67	3	2	6	64	0.977494	7	5.11203	1.48105	7	14.7228	1.38706	7	28.8552	1.15865	7	8.98241	1.13231	7	19.3933	1.5111	7	11.4752	1.50229	7	10.776	1.11875	7	16.251	1.09134	7	20.1164	0.995555	7	8.94983	0.828143	7	20.1395	0.852139	7	12.6561	0.832976	7	28.2399	0.888868	7	27.8639
P62158	Calmodulin OS=Homo sapiens GN=CALM1 PE=1 SV=2 - [CALM_HUMAN]	901.191	76.51	2	8	10	74	0.999682	68	6.58431	1.04759	69	33.2835	1.05935	69	33.1104	1.06598	69	54.9195	1.03878	69	57.43	1.08021	69	38.6032	1.06662	69	35.8522	1.07201	69	51.8304	1.02038	69	54.6631	0.996484	70	8.0461	0.961714	70	18.7712	0.982171	70	18.4952	0.9643	70	21.8163	1.00286	70	18.8257
O75643	U5 small nuclear ribonucleoprotein 200 kDa helicase OS=Homo sapiens GN=SNRNP200 PE=1 SV=2 - [U520_HUMAN]	896.403	27.2	1	48	48	109	0.999744	109	5.97623	0.887489	109	29.6885	0.893859	109	29.5289	0.827963	109	33.7272	0.850533	109	35.6997	0.887838	109	29.7516	0.889751	109	28.1332	0.812071	109	34.0061	0.847957	109	32.0941	1.003	109	6.83258	0.900373	109	17.7777	0.901187	109	15.578	0.91367	109	18.1784	0.929024	109	15.2178
Q9NR30	Nucleolar RNA helicase 2 OS=Homo sapiens GN=DDX21 PE=1 SV=5 - [DDX21_HUMAN]	892.031	40.23	1	26	26	87	1.00399	86	8.46676	0.989993	86	23.7844	1.00197	86	26.9142	0.807143	86	29.7109	0.853468	86	29.9798	1.00324	86	25.8464	0.996815	86	26.9459	0.789746	87	31.5985	0.824295	87	29.7084	1.01916	86	7.32569	0.813154	86	22.0482	0.832795	86	18.4041	0.806036	86	22.6742	0.810187	86	19.7286
P31947	14-3-3 protein sigma OS=Homo sapiens GN=SFN PE=1 SV=1 - [1433S_HUMAN]	889.363	67.74	1	15	19	104	1.00932	41	6.13658	0.679308	41	26.1205	0.68203	41	23.4226	1.07545	38	42.666	1.01741	41	40.4157	0.672247	41	27.3578	0.705047	41	21.4155	1.09968	38	41.392	1.06598	41	34.012	1.02407	41	8.1879	1.55184	38	29.6559	1.45798	41	26.9034	1.44814	38	26.6374	1.38317	41	36.5287
P23526	Adenosylhomocysteinase OS=Homo sapiens GN=AHCY PE=1 SV=4 - [SAHH_HUMAN]	886.199	44.91	1	19	21	131	1.00355	98	5.5623	1.15876	98	14.4435	1.21351	98	17.5102	1.04837	97	11.9505	1.0606	98	13.9987	1.16947	98	15.4848	1.20758	98	16.84	1.0489	97	12.9525	1.0593	98	13.8892	1.03474	98	7.85004	0.902704	97	14.8294	0.908252	98	9.9623	0.880936	97	14.743	0.904273	98	13.9267
Q15286	Ras-related protein Rab-35 OS=Homo sapiens GN=RAB35 PE=1 SV=1 - [RAB35_HUMAN]	885.172	35.32	5	6	8	67	1.00457	16	4.69137	1.00442	15	9.32112	1.0003	16	8.4409	1.05497	14	14.1151	1.09251	16	16.026	1.00463	15	10.7163	1.01321	16	7.1696	1.09654	14	16.9623	1.093	16	13.8681	0.978502	15	6.14821	1.10454	14	9.64672	1.10387	15	8.55946	1.10163	14	11.652	1.07352	16	9.54622
P53396	ATP-citrate synthase OS=Homo sapiens GN=ACLY PE=1 SV=3 - [ACLY_HUMAN]	883.378	38.06	1	37	37	113	0.995894	111	6.80933	0.796735	111	18.1169	0.791069	111	17.9202	0.909616	111	24.7852	0.885061	111	25.2455	0.801647	111	17.6353	0.80261	111	14.1135	0.946193	111	24.522	0.917641	111	23.7342	1.00334	111	5.92173	1.16182	111	21.4556	1.13343	111	17.7177	1.17389	111	19.9385	1.13598	111	17.5137
P26599	Polypyrimidine tract-binding protein 1 OS=Homo sapiens GN=PTBP1 PE=1 SV=1 - [PTBP1_HUMAN]	878.156	38.79	1	12	16	63	0.990088	49	6.02734	0.866724	50	20.0622	0.888058	50	22.0207	0.841319	50	28.3729	0.855895	50	25.0148	0.926211	49	24.1765	0.909106	49	22.3665	0.872571	49	30.3673	0.8828	49	25.7306	1.01371	50	7.47567	0.959387	50	14.2208	0.994712	50	15.865	0.964486	50	14.0549	0.988329	50	15.4484
P13010	X-ray repair cross-complementing protein 5 OS=Homo sapiens GN=XRCC5 PE=1 SV=3 - [XRCC5_HUMAN]	876.501	39.89	1	25	27	79	1.00311	73	8.57317	0.829776	73	27.3313	0.835959	73	27.4882	0.704783	73	46.1411	0.719856	73	43.5203	0.833465	73	30.7351	0.822324	73	28.043	0.70268	73	48.7789	0.699056	73	40.4882	1.0152	73	5.27607	0.870394	73	16.7302	0.903906	73	13.7974	0.866396	73	16.5535	0.887531	73	16.1082
P63096	Guanine nucleotide-binding protein G(i) subunit alpha-1 OS=Homo sapiens GN=GNAI1 PE=1 SV=2 - [GNAI1_HUMAN]	873.214	20.34	7	1	7	59	0.941145	1		0.912891	1		0.921943	1		0.703725	1		0.718023	1		0.967388	1		0.976782	1		0.748146	1		0.761965	1		1.01111	1		0.787398	1		0.80052	1		0.779805	1		0.793128	1
P69905	Hemoglobin subunit alpha OS=Homo sapiens GN=HBA1 PE=1 SV=2 - [HBA_HUMAN]	870.242	21.13	2	4	4	60	1.02541	60	8.38461	1.42773	51	85.312	1.56329	56	109.681	0.804822	60	9.01561	0.890501	60	12.4389	1.43072	51	81.314	1.54983	56	101.926	0.776648	60	17.2402	0.852647	60	12.56	0.955454	50	10.6242	0.60192	51	81.2388	0.611306	51	82.1304	0.545069	56	126.512	0.540735	56	113.311
P24534	Elongation factor 1-beta OS=Homo sapiens GN=EEF1B2 PE=1 SV=3 - [EF1B_HUMAN]	865.515	40	1	9	10	106	1.01184	103	4.48435	1.28641	103	23.7556	1.32672	103	26.5597	0.926855	103	14.3508	0.986539	103	13.4685	1.27789	103	23.6896	1.35022	103	25.8627	0.928748	103	13.5315	0.98177	103	13.5694	1.0334	103	7.39461	0.699577	103	21.6738	0.734032	103	18.0423	0.657655	103	18.1919	0.71999	103	19.4779
P51148	Ras-related protein Rab-5C OS=Homo sapiens GN=RAB5C PE=1 SV=2 - [RAB5C_HUMAN]	864.974	46.76	1	6	7	50	1.01565	34	6.61419	0.765763	34	20.2628	0.791564	34	25.638	0.849034	34	21.5394	0.833505	34	15.8294	0.75905	34	18.1109	0.798775	34	26.9421	0.875491	34	21.3778	0.862349	34	19.0691	1.02849	34	4.85796	1.17596	34	16.2815	1.12449	34	17.2464	1.14211	34	22.5242	1.08434	34	19.4481
P55884	Eukaryotic translation initiation factor 3 subunit B OS=Homo sapiens GN=EIF3B PE=1 SV=3 - [EIF3B_HUMAN]	859.199	33.91	1	25	25	73	1.01073	73	6.28715	1.31893	73	41.534	1.37208	73	40.4519	0.509513	73	33.4673	0.561055	73	30.2182	1.25732	73	41.1462	1.33409	73	33.3297	0.498464	73	33.8618	0.563628	73	29.2476	1.02737	73	7.85121	0.375031	73	44.5388	0.420584	73	38.6868	0.357135	73	38.5216	0.40258	73	43.5029
Q06830	Peroxiredoxin-1 OS=Homo sapiens GN=PRDX1 PE=1 SV=1 - [PRDX1_HUMAN]	846.036	66.83	1	13	18	158	0.98648	107	7.78127	0.866169	107	24.3119	0.843594	107	25.0486	0.98139	105	18.6149	0.999968	106	19.5862	0.865548	107	25.2989	0.872213	107	22.3117	1.00001	105	22.5564	1.01342	106	20.127	1.00903	107	7.3718	1.15669	105	23.1925	1.15789	106	16.3272	1.14339	105	20.3029	1.17601	106	15.4021
P29692	Elongation factor 1-delta OS=Homo sapiens GN=EEF1D PE=1 SV=5 - [EF1D_HUMAN]	844.226	41.99	1	9	10	66	1.00786	63	6.40024	0.843242	63	16.5936	0.858952	62	18.0872	0.861164	62	29.4499	0.850217	63	27.1879	0.83521	63	16.0878	0.844697	62	16.7013	0.829834	62	28.9128	0.856915	63	23.8909	1.00825	62	6.22389	1.00068	62	13.201	1.00772	63	12.66	0.989304	61	13.1986	0.996091	62	9.90803
P15311	Ezrin OS=Homo sapiens GN=EZR PE=1 SV=4 - [EZRI_HUMAN]	844.212	57.34	1	27	37	141	1.00499	79	6.19202	0.906439	79	27.2313	0.922944	79	25.0398	0.915085	79	44.2674	0.909252	79	44.4295	0.872196	79	24.1876	0.89435	79	24.207	0.901027	79	40.9935	0.892953	79	41.9254	1.00956	79	4.30259	0.999469	79	21.8808	0.976127	79	20.8578	1.00995	79	22.0412	0.980271	79	21.0118
P30101	Protein disulfide-isomerase A3 OS=Homo sapiens GN=PDIA3 PE=1 SV=4 - [PDIA3_HUMAN]	839.061	58.22	1	29	29	121	1.01232	121	5.57122	1.06901	121	36.3873	1.06294	121	34.5034	1.10021	121	35.5026	1.06147	121	41.5244	1.07485	121	31.8892	1.04551	121	35.0774	1.08084	121	37.7402	1.07561	121	38.0011	0.992429	121	7.50407	1.00193	121	16.1538	1.02163	121	18.6157	1.01569	121	14.7361	1.01397	121	14.2558
P12236	ADP/ATP translocase 3 OS=Homo sapiens GN=SLC25A6 PE=1 SV=4 - [ADT3_HUMAN]	839.035	60.07	3	7	18	67	0.987304	32	6.98288	0.938242	32	11.0788	0.932404	32	18.5776	0.827399	32	19.7964	0.857158	32	23.221	0.962264	32	17.3356	0.940014	32	17.9252	0.860543	32	21.5656	0.866668	32	24.5621	0.996395	32	7.56463	0.937378	32	14.7709	0.925619	32	12.451	0.948012	32	11.693	0.930804	32	12.0257
O00410	Importin-5 OS=Homo sapiens GN=IPO5 PE=1 SV=4 - [IPO5_HUMAN]	836.346	31.81	1	24	26	88	1.00054	84	5.53749	1.10645	84	20.4601	1.10946	84	20.5033	0.893563	84	27.3495	0.898025	84	29.6022	1.09533	84	23.4424	1.10935	84	20.1984	0.900372	84	30.977	0.902445	84	30.9927	0.994763	84	6.98785	0.802671	84	18.9743	0.83547	84	15.9664	0.806875	84	18.4291	0.842657	84	16.9717
Q92598	Heat shock protein 105 kDa OS=Homo sapiens GN=HSPH1 PE=1 SV=1 - [HS105_HUMAN]	833.881	47.2	4	31	35	98	1.00378	85	5.58623	1.00247	85	21.3224	1.02092	85	24.1135	0.92203	85	25.8207	0.935818	85	24.9044	0.991638	85	20.3918	0.992607	85	21.7732	0.888787	85	23.2615	0.936593	85	24.1714	1.00068	85	7.45179	0.970952	85	12.156	0.955036	85	11.5293	0.954966	85	13.493	0.954705	85	12.9842
P17844	Probable ATP-dependent RNA helicase DDX5 OS=Homo sapiens GN=DDX5 PE=1 SV=1 - [DDX5_HUMAN]	831.808	48.21	1	25	31	111	1.00547	85	4.84635	0.975803	86	23.4359	0.996024	86	24.6172	0.965829	84	28.5758	0.991095	86	27.4519	0.985087	85	22.789	1.00916	85	23.2592	0.974572	83	27.6624	1.01663	85	26.3501	1.00435	86	7.94415	0.961602	84	13.6085	0.979021	86	14.5834	0.925124	84	20.4735	0.976361	86	17.4604
P05187	Alkaline phosphatase, placental type OS=Homo sapiens GN=ALPP PE=1 SV=2 - [PPB1_HUMAN]	829.36	40.19	2	15	17	91	0.990429	81	4.84365	1.12072	81	28.4418	1.09632	81	22.4596	0.98581	80	27.1897	0.986444	81	22.8544	1.13262	81	28.4759	1.07652	81	21.909	0.982372	80	22.9612	0.983314	81	23.764	0.980668	81	7.28154	0.889905	80	17.2225	0.896508	81	13.2389	0.88089	80	16.4421	0.898787	81	15.7031
P07951	Tropomyosin beta chain OS=Homo sapiens GN=TPM2 PE=1 SV=1 - [TPM2_HUMAN]	829.197	63.38	1	8	23	86	1.01002	15	1.9068	0.8797	15	18.525	0.913461	15	10.8115	0.901125	15	21.327	0.960873	15	15.2827	0.884062	15	12.2777	0.890508	15	14.1031	0.923577	15	15.4136	0.95014	15	21.4613	1.01711	15	3.88575	1.13869	15	11.9559	1.12545	15	13.4083	1.09846	15	10.6403	1.13622	15	12.3322
P62241	40S ribosomal protein S8 OS=Homo sapiens GN=RPS8 PE=1 SV=2 - [RS8_HUMAN]	827.44	52.4	1	12	12	81	1.01032	79	5.12182	0.993257	79	11.9997	0.98859	79	14.5683	0.790258	79	10.3016	0.83279	79	11.364	0.982101	79	13.7138	0.978998	79	14.5401	0.78013	79	14.0155	0.824743	79	13.4357	0.999175	79	7.21332	0.826219	79	10.6543	0.849743	79	14.7646	0.819227	79	11.2334	0.843814	79	11.3503
P30041	Peroxiredoxin-6 OS=Homo sapiens GN=PRDX6 PE=1 SV=3 - [PRDX6_HUMAN]	824.837	67.41	1	14	15	90	0.986428	88	6.09361	0.923574	88	12.9076	0.899961	88	13.5397	0.832653	88	18.3131	0.832152	88	18.0437	0.924341	88	13.0128	0.91095	88	13.1613	0.848902	88	18.6126	0.86524	88	18.3458	0.985251	88	8.59395	0.94905	88	14.6183	0.948544	88	14.1068	0.962261	88	15.8499	0.955881	88	13.5156
Q86UP2	Kinectin OS=Homo sapiens GN=KTN1 PE=1 SV=1 - [KTN1_HUMAN]	822.056	29.7	1	38	40	86	0.997876	82	4.05265	1.08845	82	17.8601	1.10296	82	15.5775	1.09798	82	21.828	1.09218	82	19.3834	1.10513	82	15.7892	1.10562	82	14.5039	1.11918	82	20.5603	1.1055	82	16.1636	0.995992	82	5.58933	1.00787	82	16.9509	1.00797	82	11.3324	1.03107	82	15.1482	1.01362	82	11.5276
P36578	60S ribosomal protein L4 OS=Homo sapiens GN=RPL4 PE=1 SV=5 - [RL4_HUMAN]	819.429	46.6	1	25	26	106	1.00253	105	6.2118	0.884488	105	23.9515	0.880543	105	24.0269	0.676146	104	27.9391	0.68918	105	25.5369	0.897995	105	22.824	0.905778	105	20.2489	0.679817	104	27.5511	0.699216	105	26.1799	1.0063	105	5.96838	0.776897	104	17.1275	0.802706	105	13.0347	0.767488	104	16.594	0.80469	105	16.4047
Q01518	Adenylyl cyclase-associated protein 1 OS=Homo sapiens GN=CAP1 PE=1 SV=5 - [CAP1_HUMAN]	813.139	48	1	19	21	69	1.01728	65	5.69351	0.881548	65	21.5131	0.917927	65	17.3003	1.00144	64	23.2057	1.02169	65	24.8628	0.872623	65	21.0045	0.899134	65	17.3638	1.006	64	28.2651	1.04887	65	24.1351	1.02292	65	5.47978	1.17514	64	23.339	1.15626	65	20.4429	1.1612	64	23.402	1.12271	65	22.282
P27797	Calreticulin OS=Homo sapiens GN=CALR PE=1 SV=1 - [CALR_HUMAN]	812.502	62.11	1	21	21	130	0.978505	130	7.1943	1.07082	130	35.362	1.03716	130	33.6245	0.880428	130	51.1644	0.913302	130	47.882	1.09805	130	37.8217	1.07319	130	35.4553	0.927307	130	43.0682	0.945418	130	43.3333	0.976375	130	8.09225	0.783828	130	23.2971	0.818307	130	17.6375	0.801499	130	23.813	0.841722	130	18.851
Q07955	Serine/arginine-rich splicing factor 1 OS=Homo sapiens GN=SRSF1 PE=1 SV=2 - [SRSF1_HUMAN]	812.003	47.18	1	11	11	95	1.01111	95	6.89471	1.01986	95	24.8379	1.0195	95	25.4885	0.976708	94	31.0702	1.04895	95	31.7562	1.00414	95	19.6834	1.0125	95	20.5074	0.95709	94	32.501	1.00082	95	31.4193	1.00156	95	5.08451	1.01266	94	13.4937	1.04411	95	13.518	1.01068	94	11.786	1.02823	95	12.9622
P51153	Ras-related protein Rab-13 OS=Homo sapiens GN=RAB13 PE=1 SV=1 - [RAB13_HUMAN]	803.804	20.2	3	3	5	57	0.980258	3	0.83647	0.994712	3	15.1532	0.979932	3	20.3592	1.08932	3	7.9028	1.11217	3	9.42994	1.01203	3	16.0049	0.996794	3	21.2226	1.11187	3	8.7436	1.13314	3	10.2725	0.993916	3	1.13879	1.07414	3	1.16607	1.09535	3	5.66277	1.08219	3	5.11613	1.07501	3	4.75133
P83731	60S ribosomal protein L24 OS=Homo sapiens GN=RPL24 PE=1 SV=1 - [RL24_HUMAN]	800.36	49.04	1	11	11	73	0.999386	73	5.48244	1.02785	73	25.2047	1.05281	73	22.2203	0.792952	73	28.4666	0.800597	73	24.3846	1.04093	73	25.0333	1.03629	73	20.8421	0.774949	73	31.3548	0.799498	73	28.7782	0.997067	73	5.89557	0.726461	73	16.8456	0.764776	73	12.9235	0.738856	73	19.2175	0.77618	73	15.2357
P40227	T-complex protein 1 subunit zeta OS=Homo sapiens GN=CCT6A PE=1 SV=3 - [TCPZ_HUMAN]	797.594	51.98	2	25	25	99	0.991234	99	6.38687	0.98373	99	15.2007	0.973834	99	13.6885	0.919404	99	21.5849	0.932077	99	19.3046	0.996579	99	17.7204	0.972132	99	15.8877	0.914265	99	20.5913	0.929493	99	22.3929	0.984277	99	5.81146	0.946797	99	10.246	0.967376	99	9.83109	0.972947	99	10.5189	0.973982	99	9.59703
P60981	Destrin OS=Homo sapiens GN=DSTN PE=1 SV=3 - [DEST_HUMAN]	795.34	72.12	1	12	13	102	1.00919	92	6.76389	1.02783	92	14.7802	1.03668	92	14.0124	1.14982	92	12.8946	1.15053	92	13.4743	1.02963	92	17.9505	1.02581	92	17.9235	1.15135	92	14.855	1.14854	92	13.1737	1.01989	92	6.96182	1.12446	92	17.794	1.11269	92	14.0878	1.11831	92	14.0333	1.11076	92	15.1287
Q92930	Ras-related protein Rab-8B OS=Homo sapiens GN=RAB8B PE=1 SV=2 - [RAB8B_HUMAN]	794.431	18.84	2	1	5	58	1.09339	1		0.930504	1		0.897539	1		1.28864	1		1.21512	1		0.848755	1		0.818521	1		1.17923	1		1.10994	1		0.965719	1		1.41457	1		1.32909	1		1.46678	1		1.37872	1
P26641	Elongation factor 1-gamma OS=Homo sapiens GN=EEF1G PE=1 SV=3 - [EF1G_HUMAN]	790.069	43.48	1	18	18	136	1.00028	136	7.12306	0.956	136	18.4206	0.942585	136	16.5532	0.891044	135	21.6261	0.918727	134	23.4496	0.963033	136	20.2156	0.977404	136	19.33	0.91222	135	24.9642	0.912931	134	26.2632	1.00381	136	7.05269	0.931669	135	13.9618	0.949581	134	14.9956	0.941004	135	12.6462	0.958846	134	14.2795
P42166	Lamina-associated polypeptide 2, isoform alpha OS=Homo sapiens GN=TMPO PE=1 SV=2 - [LAP2A_HUMAN]	789.23	26.66	1	9	17	60	1.01342	20	6.76572	0.91441	20	23.139	0.856768	20	27.376	1.1957	20	38.694	1.14339	20	38.896	0.87642	20	18.9047	0.884196	20	31.1981	1.1363	20	48.3853	1.12164	20	42.565	1.05336	20	7.56087	1.42891	20	35.1049	1.35518	20	32.7915	1.43022	20	32.2285	1.35716	20	21.2815
P83916	Chromobox protein homolog 1 OS=Homo sapiens GN=CBX1 PE=1 SV=1 - [CBX1_HUMAN]	788.881	18.92	1	3	4	26	0.985834	5	1.90135	1.01448	5	13.9067	1.09092	5	5.66497	1.07848	5	11.7812	1.05255	5	17.9731	1.0263	5	13.0987	1.06208	5	4.95253	1.09458	5	10.4817	1.06061	5	20.747	1.0363	5	9.86156	1.06708	5	2.59031	1.01113	5	22.0949	1.0509	5	5.27794	0.981993	5	33.2229
P26038	Moesin OS=Homo sapiens GN=MSN PE=1 SV=3 - [MOES_HUMAN]	787.625	57.02	1	24	35	142	1.04198	73	7.0897	0.625037	73	35.6993	0.65014	73	34.0895	1.06596	66	42.2405	1.06811	72	31.702	0.647815	73	36.6726	0.631006	73	35.2656	1.02835	66	37.3151	1.00092	72	29.5615	1.02669	73	7.67518	1.61357	66	45.661	1.57814	72	36.1002	1.61387	66	37.5635	1.60791	72	35.7336
P61224	Ras-related protein Rap-1b OS=Homo sapiens GN=RAP1B PE=1 SV=1 - [RAP1B_HUMAN]	785.452	70.65	2	3	10	68	1.03137	13	1.42813	0.996451	13	18.2416	0.97626	13	18.6202	0.942609	13	7.3361	1.01213	13	15.5712	1.02148	13	27.2738	0.956955	13	21.3824	0.917339	13	8.10158	0.982639	13	15.3094	0.991886	13	1.95881	0.947425	13	17.2662	0.989326	13	7.01098	0.959193	13	16.673	1.01911	13	9.62564
P26640	Valine--tRNA ligase OS=Homo sapiens GN=VARS PE=1 SV=4 - [SYVC_HUMAN]	776.282	25.08	1	26	26	77	1.00709	77	4.78001	0.977728	77	25.0491	0.992085	77	27.0305	0.972126	75	22.9489	1.03688	77	21.5059	0.975802	77	20.5753	0.97515	77	22.6597	0.953918	75	21.2381	0.992222	77	21.8166	1.00233	77	7.42323	0.95304	75	15.3143	0.98816	77	16.186	0.983205	75	13.6866	1.01078	77	15.8834
P48643	T-complex protein 1 subunit epsilon OS=Homo sapiens GN=CCT5 PE=1 SV=1 - [TCPE_HUMAN]	776.023	66.91	1	30	31	104	1.01504	94	4.90485	0.907021	94	25.0493	0.921	94	21.0557	0.860769	94	29.7205	0.912055	94	29.0716	0.897228	94	23.2867	0.906608	94	21.2873	0.83555	94	32.272	0.877305	94	31.895	1.01295	94	4.95017	0.963579	94	11.499	0.984607	94	12.7774	0.958474	94	12.8919	0.975052	94	11.8476
P13667	Protein disulfide-isomerase A4 OS=Homo sapiens GN=PDIA4 PE=1 SV=2 - [PDIA4_HUMAN]	775.983	47.29	4	29	30	105	0.99627	97	6.24342	0.950195	97	18.3386	0.959673	97	17.9564	0.991697	96	28.8013	1.02252	97	24.8704	0.95282	97	19.0572	0.968588	97	17.4617	1.02435	96	28.953	1.04283	97	24.4029	1.01996	97	5.27323	1.05137	96	16.3454	1.03372	97	13.844	1.0449	96	13.6618	1.04306	97	10.6741
P46777	60S ribosomal protein L5 OS=Homo sapiens GN=RPL5 PE=1 SV=3 - [RL5_HUMAN]	775.466	60.61	1	20	20	94	1.00613	92	6.5648	0.987719	92	21.5079	0.997249	92	18.4582	0.866653	92	20.8838	0.887854	91	17.4853	0.970641	92	21.696	0.991019	92	17.9612	0.863809	92	19.2289	0.898814	91	18.8341	1.01775	92	7.90743	0.892397	92	14.2724	0.913124	91	11.3584	0.868158	92	11.4943	0.913755	91	11.2263
P63092	Guanine nucleotide-binding protein G(s) subunit alpha isoforms short OS=Homo sapiens GN=GNAS PE=1 SV=1 - [GNAS2_HUMAN]	773.534	23.6	5	5	6	51	0.987712	9	16.9741	1.05386	9	21.8194	1.08247	9	14.5915	1.11566	9	26.0549	1.10936	9	18.2713	0.980544	9	16.2201	1.04755	9	13.2765	1.09509	9	24.7289	1.10484	9	19.7602	1.00316	9	8.68517	1.04781	9	11.7716	1.06062	9	14.2114	0.997046	9	6.55882	1.02736	9	6.75871
Q86VP6	Cullin-associated NEDD8-dissociated protein 1 OS=Homo sapiens GN=CAND1 PE=1 SV=2 - [CAND1_HUMAN]	769.446	26.75	2	28	28	65	1.00404	65	5.90466	0.998085	65	24.5421	0.999603	65	24.0306	0.857858	65	29.6651	0.910776	65	22.8157	0.974751	65	23.4949	0.989495	65	25.2754	0.844957	65	31.8951	0.8848	65	23.8745	1.00373	65	5.93985	0.889262	65	11.8404	0.90412	65	9.77716	0.87971	65	14.4465	0.909154	65	13.724
P49588	Alanine--tRNA ligase, cytoplasmic OS=Homo sapiens GN=AARS PE=1 SV=2 - [SYAC_HUMAN]	765.161	40.7	2	29	30	82	0.997263	80	5.01082	0.913503	80	19.3128	0.911677	80	19.7396	0.978868	80	28.5106	0.962615	80	24.6195	0.907208	80	21.6489	0.915075	80	18.4645	0.995995	80	23.7707	0.957108	80	24.4149	0.993145	80	5.01239	1.08162	80	15.8394	1.04569	80	16.2981	1.06265	80	17.1483	1.0545	80	19.5663
P50991	T-complex protein 1 subunit delta OS=Homo sapiens GN=CCT4 PE=1 SV=4 - [TCPD_HUMAN]	764.412	55.66	1	29	30	94	1.00274	84	6.26693	0.944232	83	30.0636	0.957845	84	26.3148	0.877129	83	30.7575	0.895849	84	29.5742	0.976283	83	29.557	0.979861	84	27.0035	0.897191	83	30.9186	0.885187	84	32.8352	1.00427	83	5.19702	0.916572	83	11.0212	0.944626	83	10.722	0.921761	83	13.6098	0.943148	84	11.9481
P08754	Guanine nucleotide-binding protein G(k) subunit alpha OS=Homo sapiens GN=GNAI3 PE=1 SV=3 - [GNAI3_HUMAN]	763.898	24.58	7	3	8	55	1.00526	3	12.1686	0.835316	3	34.2055	0.776033	3	6.93358	0.82014	3	4.82696	1.02838	3	16.6176	0.899339	3	22.5514	0.835343	3	31.7813	0.771699	3	2.90853	1.10877	3	4.38276	0.986663	3	8.76436	1.00288	3	39.512	1.23153	3	2.56393	1.07968	3	11.7901	1.12758	3	2.26305
P38159	RNA-binding motif protein, X chromosome OS=Homo sapiens GN=RBMX PE=1 SV=3 - [RBMX_HUMAN]	762.787	31.46	3	4	14	60	1.0182	9	4.78499	1.07025	9	11.8782	1.06005	9	13.6337	0.986244	9	18.0541	1.03036	9	7.84862	1.0318	9	10.3877	1.08776	9	6.46119	0.973968	9	24.3015	1.04081	9	5.75484	1.00865	9	2.20329	0.961077	9	8.95386	0.997997	9	8.29389	0.97244	9	5.56194	0.984798	9	6.99686
P13693	Translationally-controlled tumor protein OS=Homo sapiens GN=TPT1 PE=1 SV=1 - [TCTP_HUMAN]	759.531	31.4	2	5	5	68	1.00469	68	6.57881	1.18645	68	22.7247	1.12979	68	24.5613	1.00098	68	15.875	1.02247	68	20.0059	1.15508	68	24.195	1.1334	68	23.077	0.981481	68	10.4569	1.02934	68	18.4057	1.00743	68	6.82465	0.879465	68	16.6173	0.877881	68	15.1489	0.890072	68	15.5429	0.900856	68	16.7261
P23921	Ribonucleoside-diphosphate reductase large subunit OS=Homo sapiens GN=RRM1 PE=1 SV=1 - [RIR1_HUMAN]	752.658	46.72	1	26	26	95	1.01386	91	6.14655	1.04775	91	31.9549	1.04643	91	28.4943	0.934266	91	32.517	0.942527	91	31.1284	1.04616	92	29.5114	1.02458	92	29.8729	0.905882	92	31.0454	0.907637	92	33.7545	1.012	92	6.88673	0.87109	92	21.3343	0.891256	92	15.2689	0.852133	92	17.0069	0.875563	92	17.4223
P06753	Tropomyosin alpha-3 chain OS=Homo sapiens GN=TPM3 PE=1 SV=2 - [TPM3_HUMAN]	749.365	37.19	1	4	16	92	0.996176	37	4.00686	0.841136	37	7.28102	0.867619	37	5.25236	0.980071	37	12.4582	0.948661	37	12.9204	0.847803	37	9.25931	0.866134	37	10.6517	0.989972	37	11.0797	0.949271	37	12.7498	1.01324	37	4.63531	1.18315	37	18.5105	1.17642	37	14.9719	1.19609	37	14.6484	1.16578	37	17.1163
P33176	Kinesin-1 heavy chain OS=Homo sapiens GN=KIF5B PE=1 SV=1 - [KINH_HUMAN]	747.614	37.49	3	28	28	59	0.985098	58	6.39162	0.876187	58	17.6801	0.870408	58	19.7588	0.987491	58	24.8112	0.979378	58	21.8411	0.877965	58	18.0686	0.900134	58	16.5363	1.00878	58	21.0369	1.00498	58	14.9465	1.00011	58	4.31	1.10678	58	15.2505	1.11593	58	13.4504	1.09864	58	14.6921	1.10568	58	11.3241
P27824	Calnexin OS=Homo sapiens GN=CANX PE=1 SV=2 - [CALX_HUMAN]	747.371	43.41	2	29	29	128	0.990309	126	5.91734	0.983807	127	22.4456	0.977576	127	22.4304	0.870706	119	35.8124	0.918758	126	36.6283	1.00908	126	22.9007	0.981291	126	19.9748	0.870291	118	31.8471	0.928585	125	34.5969	0.986261	127	9.26949	0.901718	119	19.5424	0.920098	126	18.7215	0.929114	119	20.8727	0.939895	126	20.5527
P25205	DNA replication licensing factor MCM3 OS=Homo sapiens GN=MCM3 PE=1 SV=3 - [MCM3_HUMAN]	747.183	38.99	1	24	24	98	0.99656	98	5.69935	1.03206	98	16.8693	1.02811	98	17.5917	1.01807	97	21.6832	1.01424	98	22.4227	1.02079	98	17.3182	1.01906	98	18.3756	1.00932	97	21.8801	1.01871	98	21.344	1.00238	98	7.02831	0.987501	97	16.3187	1.0058	98	13.3099	0.985835	97	14.3928	1.01278	98	12.8661
P35221	Catenin alpha-1 OS=Homo sapiens GN=CTNNA1 PE=1 SV=1 - [CTNA1_HUMAN]	745.916	39.62	1	20	26	55	0.992666	46	6.28592	1.04933	46	26.5018	0.977648	46	26.7405	1.09685	46	40.1826	1.01902	46	36.8285	1.0284	46	20.2963	0.988073	46	25.1781	1.04401	46	37.2701	0.985085	46	32.8416	0.97921	46	5.90647	1.00709	46	17.7379	0.968937	46	15.264	0.991484	46	18.0772	0.963926	46	16.4772
Q15046	Lysine--tRNA ligase OS=Homo sapiens GN=KARS PE=1 SV=3 - [SYK_HUMAN]	744.028	45.73	1	24	24	74	1.01669	74	5.12532	1.28945	74	30.3494	1.27652	74	26.0537	1.04603	74	22.4114	1.10095	74	19.9606	1.26208	74	32.9511	1.24861	74	29.6142	1.05518	74	24.8225	1.08464	74	19.9615	0.998416	74	6.2573	0.817766	74	19.1032	0.842449	74	16.8778	0.823394	74	18.3235	0.846579	74	15.684
Q9NZM1	Myoferlin OS=Homo sapiens GN=MYOF PE=1 SV=1 - [MYOF_HUMAN]	741.535	29.5	2	50	50	133	1.00017	130	5.44034	0.917694	130	15.8163	0.92177	130	15.489	0.907828	130	17.3261	0.943184	130	18.0373	0.919421	130	18.2095	0.916145	130	14.9969	0.92805	130	20.729	0.936342	130	19.6682	1.00111	130	6.36923	1.03147	130	13.6662	1.04435	130	13.0662	1.04608	130	13.6683	1.04006	130	12.0698
P49792	E3 SUMO-protein ligase RanBP2 OS=Homo sapiens GN=RANBP2 PE=1 SV=2 - [RBP2_HUMAN]	741.151	25.09	7	48	63	102	0.99451	76	6.99525	1.12806	76	16.2359	1.12048	76	17.557	1.05511	76	19.4097	1.04997	76	22.8286	1.13949	76	17.0672	1.11197	76	18.5933	1.06277	76	21.6873	1.07026	76	20.6639	0.988881	76	5.85678	0.961012	76	12.0302	0.959153	76	12.7009	0.963681	76	9.27614	0.966984	76	13.0357
O14980	Exportin-1 OS=Homo sapiens GN=XPO1 PE=1 SV=1 - [XPO1_HUMAN]	740.143	18.77	1	16	16	75	0.99332	75	5.26468	0.970109	75	28.3289	0.946856	75	28.9796	0.830736	75	29.7037	0.890861	75	28.7113	0.965142	75	28.9906	0.945501	75	30.0135	0.840523	75	32.1518	0.887118	75	32.5119	0.989544	75	5.48813	0.833264	75	17.3132	0.851563	75	13.6624	0.843046	75	15.8572	0.880235	75	14.6212
P46779	60S ribosomal protein L28 OS=Homo sapiens GN=RPL28 PE=1 SV=3 - [RL28_HUMAN]	738.803	43.07	1	7	7	85	1.00555	84	4.87541	1.07894	84	12.5307	1.09616	84	11.0966	0.707343	83	20.6627	0.741734	83	16.1296	1.08082	84	12.2763	1.09095	84	10.3563	0.713843	83	21.6328	0.745045	83	16.916	1.02361	84	5.02771	0.673799	83	20.4508	0.706719	83	16.6773	0.647124	83	20.9825	0.702051	83	18.7493
Q14974	Importin subunit beta-1 OS=Homo sapiens GN=KPNB1 PE=1 SV=2 - [IMB1_HUMAN]	738.539	35.39	1	21	21	80	0.988313	79	6.16207	0.966781	79	21.0406	0.945288	79	19.801	0.829521	79	30.1909	0.878347	79	29.4207	0.984559	79	20.685	0.985382	79	18.7852	0.864823	79	21.9977	0.896289	79	20.4474	0.986291	79	6.13298	0.902247	79	15.1894	0.912958	79	18.0807	0.90351	79	17.3531	0.92046	79	12.8446
P30153	Serine/threonine-protein phosphatase 2A 65 kDa regulatory subunit A alpha isoform OS=Homo sapiens GN=PPP2R1A PE=1 SV=4 - [2AAA_HUMAN]	738.496	37.18	1	12	18	59	1.00449	40	3.3232	0.972057	40	20.5967	0.956413	40	22.976	1.04937	40	28.2891	1.01538	40	22.1701	0.974053	40	20.0799	0.966716	40	22.2918	1.02654	40	26.6408	0.982864	40	24.0032	1.00514	40	5.07098	1.09981	40	12.8571	1.1441	40	19.384	1.08309	40	12.4162	1.12691	40	17.0719
Q14019	Coactosin-like protein OS=Homo sapiens GN=COTL1 PE=1 SV=3 - [COTL1_HUMAN]	737.864	81.69	1	12	12	63	1.00801	63	7.91798	1.47098	63	31.712	1.43294	63	34.508	1.03869	61	23.2844	1.0796	63	22.6046	1.46346	63	39.0452	1.39394	63	27.0706	1.02341	61	30.1107	1.05648	63	24.197	0.959196	63	7.37648	0.672483	61	18.404	0.705237	63	21.2103	0.706538	61	16.5012	0.766421	63	22.1414
P17980	26S protease regulatory subunit 6A OS=Homo sapiens GN=PSMC3 PE=1 SV=3 - [PRS6A_HUMAN]	735.687	72.89	1	27	27	89	0.995832	87	7.09581	0.977451	87	28.6078	1.00915	87	21.4424	0.885234	87	35.3635	0.925973	87	28.3048	0.994549	88	23.9606	1.00567	88	21.9177	0.866945	88	32.9024	0.896738	87	29.2803	1.00782	88	8.05674	0.879536	88	16.873	0.910275	87	14.9861	0.896224	88	14.4506	0.920644	87	15.0064
Q15181	Inorganic pyrophosphatase OS=Homo sapiens GN=PPA1 PE=1 SV=2 - [IPYR_HUMAN]	733.228	69.55	1	16	17	83	0.990809	64	7.74863	0.911897	64	22.8409	0.933002	64	25.6989	0.887399	64	33.8883	0.926163	63	34.4085	0.941783	64	20.1766	0.933761	64	21.3234	0.885181	64	29.8372	0.960693	63	36.7859	1.0156	64	8.59494	1.0336	64	15.757	1.05868	63	18.6595	1.01457	64	24.683	1.05128	63	16.1299
P16401	Histone H1.5 OS=Homo sapiens GN=HIST1H1B PE=1 SV=3 - [H15_HUMAN]	731.725	40.27	1	11	16	115	0.990146	65	2.79372	1.1577	65	17.1399	1.15049	65	17.9332	0.92419	65	23.6692	0.965707	65	19.4488	1.16051	65	19.0365	1.12593	65	20.2113	0.932934	65	23.0065	0.986203	65	19.7434	0.984802	65	4.9747	0.81263	65	14.7782	0.834497	65	10.9455	0.817699	65	13.8953	0.862721	65	13.9609
P37837	Transaldolase OS=Homo sapiens GN=TALDO1 PE=1 SV=2 - [TALDO_HUMAN]	730.896	48.66	1	17	17	79	1.00558	79	4.64625	0.932094	78	21.0637	0.894367	78	18.9898	1.10371	75	20.0441	1.08467	78	17.6166	0.888226	78	24.646	0.877565	78	21.9756	1.12438	75	19.9326	1.11445	78	15.2022	1.01577	78	7.19456	1.19951	75	14.4095	1.17518	78	15.9072	1.19902	75	14.6816	1.16558	78	15.1972
P62753	40S ribosomal protein S6 OS=Homo sapiens GN=RPS6 PE=1 SV=1 - [RS6_HUMAN]	727.964	43.37	1	14	15	68	1.00043	67	6.18968	0.984177	67	25.5896	1.02469	67	24.8797	0.738799	67	31.4175	0.745836	67	31.7624	0.998935	67	31.0244	1.05628	67	27.0966	0.74649	67	35.044	0.766648	67	32.1548	1.00998	67	6.61362	0.713374	67	21.9264	0.764608	67	16.434	0.711617	67	21.534	0.75213	67	18.9088
Q96E39	RNA binding motif protein, X-linked-like-1 OS=Homo sapiens GN=RBMXL1 PE=1 SV=1 - [RMXL1_HUMAN]	726.29	27.44	3	2	12	53	1.08754	2	6.17155	0.793888	2	43.4727	0.803731	2	39.039	0.832268	1		1.00197	2	20.2124	0.728031	2	50.6308	0.736908	2	46.0202	0.798209	1		0.920158	2	13.9113	1.0136	2	3.94409	0.808798	1		1.28455	2	67.9542	0.820567	1		1.26956	2	62.8188
P62834	Ras-related protein Rap-1A OS=Homo sapiens GN=RAP1A PE=1 SV=1 - [RAP1A_HUMAN]	726.154	52.72	1	1	8	57	1.00663	2	1.69523	1.18431	2	5.55582	1.15753	2	0.013205	0.980043	2	1.498	1.05511	2	5.1945	1.17336	2	7.25618	1.1466	2	1.70844	0.974126	2	0.197196	1.04684	2	3.49696	0.978551	2	5.54259	0.845262	2	7.05823	0.906744	2	10.7736	0.864968	2	1.51121	0.928267	2	5.20773
P31040	Succinate dehydrogenase [ubiquinone] flavoprotein subunit, mitochondrial OS=Homo sapiens GN=SDHA PE=1 SV=2 - [SDHA_HUMAN]	718.3	36.45	1	17	17	62	1.01251	62	5.88413	0.84328	62	23.1138	0.822376	62	22.5751	1.17677	62	34.3771	1.08628	62	27.0477	0.834943	62	23.4642	0.81718	62	23.3125	1.16755	62	37.3258	1.12574	62	26.9027	1.00284	62	4.91137	1.42723	62	34.719	1.29616	62	32.1259	1.42645	62	39.6346	1.32441	62	32.8291
Q02543	60S ribosomal protein L18a OS=Homo sapiens GN=RPL18A PE=1 SV=2 - [RL18A_HUMAN]	717.739	47.73	1	9	9	80	0.991822	79	7.54692	0.965577	79	17.621	0.958496	79	14.2675	0.723588	79	17.8098	0.73669	79	17.189	1.00062	79	17.0278	0.986278	79	15.6115	0.751987	79	20.9118	0.75575	79	16.7361	0.983436	79	9.7812	0.771865	79	15.6875	0.755038	79	12.1091	0.76454	79	15.5738	0.793404	79	14.6523
Q9P2J5	Leucine--tRNA ligase, cytoplasmic OS=Homo sapiens GN=LARS PE=1 SV=2 - [SYLC_HUMAN]	714.645	30.61	1	31	31	52	1.00554	52	7.10571	1.09385	52	21.0038	1.05676	52	22.6238	0.922039	52	28.3012	0.943161	52	26.6138	1.07599	52	20.9995	1.05105	52	20.0779	0.925911	52	25.8432	0.92047	52	24.5386	0.991741	52	5.94113	0.868042	52	10.339	0.871073	52	8.89835	0.858339	52	11.7267	0.892982	52	9.87664
Q13423	NAD(P) transhydrogenase, mitochondrial OS=Homo sapiens GN=NNT PE=1 SV=3 - [NNTM_HUMAN]	714.311	27.16	2	26	26	89	0.999884	87	4.91187	1.14296	87	20.9847	1.1152	87	23.5977	1.07839	87	29.6135	1.047	87	25.7391	1.12357	87	18.8156	1.11066	87	20.2278	1.11598	87	23.6584	1.07742	87	24.7751	0.990649	87	5.75265	0.905869	87	18.4862	0.896597	87	12.9788	0.910952	87	17.4527	0.912854	87	12.2387
P53621	Coatomer subunit alpha OS=Homo sapiens GN=COPA PE=1 SV=2 - [COPA_HUMAN]	713.682	28.84	1	32	32	90	0.984974	90	5.6606	0.988347	90	15.0918	0.991636	90	13.6717	1.01946	90	19.8057	1.00127	90	21.8373	0.983841	90	16.2237	0.983316	90	14.2477	1.01024	90	19.3859	1.01205	90	23.3241	1.0114	90	5.18496	1.0327	90	12.2472	1.01804	90	12.8285	1.03304	90	12.5765	1.01227	90	12.2825
Q14697	Neutral alpha-glucosidase AB OS=Homo sapiens GN=GANAB PE=1 SV=3 - [GANAB_HUMAN]	710.334	37.92	1	29	29	91	1.0046	91	6.22647	0.824253	91	20.194	0.838677	91	16.2352	0.957103	91	28.97	0.981781	91	22.4078	0.828895	91	23.2032	0.852551	91	14.3956	0.953606	91	24.2608	0.978041	91	22.1502	1.00536	91	8.06829	1.21833	91	21.8422	1.2118	91	18.383	1.24329	91	21.9743	1.18828	91	17.4133
Q15393	Splicing factor 3B subunit 3 OS=Homo sapiens GN=SF3B3 PE=1 SV=4 - [SF3B3_HUMAN]	707.649	31.55	5	32	34	87	0.993982	85	6.82168	1.0715	85	12.9929	1.05823	85	14.651	1.03748	85	17.7337	1.0526	85	19.0406	1.06884	85	15.0515	1.05838	85	13.4981	1.04241	85	17.0173	1.05927	85	16.8055	0.997569	85	7.69094	0.996384	85	14.1817	1.00682	85	13.9093	1.00853	85	10.4955	1.02288	85	12.6507
P51149	Ras-related protein Rab-7a OS=Homo sapiens GN=RAB7A PE=1 SV=1 - [RAB7A_HUMAN]	705.786	55.07	1	12	12	61	1.01103	61	6.05779	0.866774	61	15.1811	0.853766	61	15.3816	0.951205	61	23.6943	0.964744	61	17.5771	0.833796	61	21.2031	0.84272	61	17.6836	0.96062	61	21.711	0.956451	61	17.7111	1.00351	61	7.07992	1.17317	61	18.3497	1.15827	61	17.6611	1.18722	61	17.9019	1.19168	61	17.617
Q04637	Eukaryotic translation initiation factor 4 gamma 1 OS=Homo sapiens GN=EIF4G1 PE=1 SV=4 - [IF4G1_HUMAN]	702.902	27.89	1	30	36	91	1.0299	80	7.98997	0.783281	80	30.8719	0.807623	80	26.2516	0.970189	79	26.8027	0.963558	80	20.2836	0.769898	80	35.6357	0.790392	80	27.6588	0.956008	79	26.8191	0.957978	80	19.2836	1.01987	80	6.67436	1.24505	79	19.1763	1.19894	80	17.6814	1.23456	79	21.5895	1.18173	80	16.1569
P62424	60S ribosomal protein L7a OS=Homo sapiens GN=RPL7A PE=1 SV=2 - [RL7A_HUMAN]	701.957	55.26	1	18	18	102	0.999166	102	6.92818	0.942085	102	12.5721	0.927543	102	11.656	0.724996	101	23.4855	0.755234	102	19.129	0.94062	102	13.2598	0.931546	102	10.5356	0.721874	101	24.7092	0.749512	102	20.8693	1.00141	102	6.61063	0.782837	101	16.5581	0.817214	102	15.1315	0.789028	101	17.4295	0.818194	102	14.6071
P42167	Lamina-associated polypeptide 2, isoforms beta/gamma OS=Homo sapiens GN=TMPO PE=1 SV=2 - [LAP2B_HUMAN]	700.255	35.02	1	6	14	50	1.03896	10	3.41541	1.58153	10	27.6045	1.39977	10	22.3394	1.48258	10	36.2977	1.51978	10	24.1056	1.51616	10	20.1948	1.39	10	17.2541	1.42768	10	36.3559	1.45609	10	27.3825	0.958386	10	5.82048	1.04292	10	13.0948	0.998042	10	20.6731	1.13095	10	16.5688	1.0972	10	17.6798
P12270	Nucleoprotein TPR OS=Homo sapiens GN=TPR PE=1 SV=3 - [TPR_HUMAN]	699.461	26.41	1	57	57	102	1.00146	101	4.98874	1.08903	101	18.822	1.06752	101	17.8596	1.1038	100	23.6019	1.12193	101	23.494	1.0796	101	17.6517	1.05865	101	16.1993	1.1126	100	23.175	1.11509	101	25.1207	0.985144	101	6.64013	1.04501	100	14.5658	1.04296	101	12.5527	1.04359	100	14.6817	1.05847	101	11.6262
P25787	Proteasome subunit alpha type-2 OS=Homo sapiens GN=PSMA2 PE=1 SV=2 - [PSA2_HUMAN]	695.852	44.44	1	9	9	64	1.00172	64	6.0019	0.933521	64	15.7181	0.917841	64	17.035	0.795358	64	19.6916	0.83187	64	17.9479	0.920447	64	14.7003	0.901376	64	18.0509	0.809097	64	18.9416	0.856453	64	17.6088	0.999372	64	7.08653	0.903497	64	10.4835	0.924441	64	9.21112	0.902681	64	9.05895	0.946275	64	8.99002
P18669	Phosphoglycerate mutase 1 OS=Homo sapiens GN=PGAM1 PE=1 SV=2 - [PGAM1_HUMAN]	695.046	72.83	3	15	15	85	1.00379	84	5.49456	0.892562	84	22.0393	0.9044	84	17.5748	0.902637	84	20.4348	0.92836	84	20.886	0.917614	84	23.0523	0.915356	84	16.9022	0.918415	84	26.5268	0.934104	84	20.4647	0.989186	84	5.84961	1.03588	84	17.5415	1.02824	84	17.4379	1.04206	84	18.5672	1.04177	84	14.0425
P27816	Microtubule-associated protein 4 OS=Homo sapiens GN=MAP4 PE=1 SV=3 - [MAP4_HUMAN]	686.554	32.73	1	30	31	81	1.00387	74	5.26407	1.0326	74	15.5829	1.01978	74	11.8737	1.15223	74	32.6335	1.15121	74	29.279	1.0268	74	17.2134	1.02332	74	14.7967	1.14257	74	33.2415	1.14405	74	28.2337	0.99734	74	5.10146	1.12788	74	21.9842	1.15373	74	17.5235	1.12932	74	17.8821	1.14975	74	18.4495
P43246	DNA mismatch repair protein Msh2 OS=Homo sapiens GN=MSH2 PE=1 SV=1 - [MSH2_HUMAN]	682.665	30.19	1	22	23	65	0.982917	62	5.60832	0.994873	62	38.1153	0.99906	62	36.193	0.864601	62	45.4426	0.858073	62	42.5225	0.991738	62	38.7097	0.984272	62	32.9584	0.837608	62	41.3314	0.840863	62	42.535	0.999008	62	5.46364	0.87675	62	9.9079	0.878524	62	11.8709	0.857128	62	10.311	0.895027	62	9.30931
P49736	DNA replication licensing factor MCM2 OS=Homo sapiens GN=MCM2 PE=1 SV=4 - [MCM2_HUMAN]	681.891	27.88	1	22	22	52	1.01265	52	6.0079	1.01696	52	12.8389	1.02903	52	14.3211	1.0608	52	21.7299	1.05683	52	19.6783	0.972085	52	15.5836	0.977295	52	13.2834	1.03785	52	24.0158	1.03783	52	19.2407	1.01197	52	5.80758	1.05047	52	17.4944	1.0417	52	18.1966	1.04811	52	18.0324	1.07453	52	14.7498
P52597	Heterogeneous nuclear ribonucleoprotein F OS=Homo sapiens GN=HNRNPF PE=1 SV=3 - [HNRPF_HUMAN]	680.522	35.42	1	8	11	50	1.00612	20	7.01257	0.967771	20	22.201	1.02641	20	23.7743	1.05385	20	42.8382	1.02662	20	33.1143	0.978731	20	23.6898	1.00988	20	18.025	1.06716	20	36.681	1.04118	20	29.8338	1.03654	20	7.56057	0.977473	20	29.7452	1.01173	20	19.8543	0.975935	20	28.4944	0.964426	20	25.2939
P62826	GTP-binding nuclear protein Ran OS=Homo sapiens GN=RAN PE=1 SV=3 - [RAN_HUMAN]	676.026	37.96	1	9	9	58	1.00245	58	4.50864	1.11583	58	21.9348	1.15301	58	17.6908	1.09113	58	17.8255	1.11968	58	18.6199	1.1184	58	23.742	1.12001	58	22.3218	1.09119	58	24.8591	1.10733	58	21.6446	0.9887	58	7.90605	0.961438	58	14.7905	0.968738	58	11.6804	0.967369	58	13.4928	0.958375	58	13.3017
P50914	60S ribosomal protein L14 OS=Homo sapiens GN=RPL14 PE=1 SV=4 - [RL14_HUMAN]	669.823	37.21	2	9	9	58	0.991383	58	4.82119	1.00992	58	20.0527	0.976915	58	13.9416	0.837174	58	21.9539	0.860101	58	20.385	1.01541	58	17.9872	0.98395	58	12.7998	0.827866	58	27.274	0.861838	58	23.5139	0.963915	58	8.14118	0.846157	58	15.8889	0.862107	58	13.688	0.866328	58	19.7988	0.88428	58	17.564
P40939	Trifunctional enzyme subunit alpha, mitochondrial OS=Homo sapiens GN=HADHA PE=1 SV=2 - [ECHA_HUMAN]	663.973	42.46	1	27	27	72	1.00572	72	5.66616	0.883885	72	11.6522	0.915513	72	13.0551	1.02889	72	29.523	1.00777	72	26.9982	0.879768	72	14.3652	0.91468	72	14.0085	1.00801	72	35.4516	0.998506	72	29.4868	1.02007	72	6.56154	1.16039	72	20.7958	1.10098	72	17.5904	1.13951	72	18.0042	1.13003	72	16.3189
Q14344	Guanine nucleotide-binding protein subunit alpha-13 OS=Homo sapiens GN=GNA13 PE=1 SV=2 - [GNA13_HUMAN]	662.876	10.08	4	2	3	45	0.90313	3	4.4784	0.943564	3	7.03363	0.885769	3	27.1131	0.937761	3	27.4608	0.868988	3	34.062	0.958348	3	12.4523	0.977958	3	7.21371	1.03892	3	7.54464	0.960985	3	13.7669	1.02296	3	7.05603	1.01515	3	20.1381	0.937335	3	12.1306	1.08158	3	0.329587	0.999084	3	6.50481
P67936	Tropomyosin alpha-4 chain OS=Homo sapiens GN=TPM4 PE=1 SV=3 - [TPM4_HUMAN]	662.86	61.69	2	8	22	85	0.997986	21	5.36754	1.16335	21	18.1059	1.12446	21	11.0669	1.03693	21	9.40293	1.07695	21	7.61634	1.09027	21	14.185	1.11145	21	10.925	1.04885	21	7.65219	1.06699	21	12.2735	1.00273	21	6.5828	0.9937	21	13.784	1.01454	21	13.2071	0.953923	21	11.6471	0.992221	21	8.09893
Q04917	14-3-3 protein eta OS=Homo sapiens GN=YWHAH PE=1 SV=4 - [1433F_HUMAN]	659.387	65.45	1	9	13	86	1.0607	22	7.86062	1.16532	22	39.2983	1.18362	22	38.0438	1.02967	22	35.0879	1.06627	22	35.226	1.16496	22	39.3894	1.16389	22	35.9334	1.05504	22	21.9225	1.03771	22	27.9909	0.983904	22	3.87454	0.847461	22	20.9135	0.89372	22	19.6026	0.868654	22	23.1842	0.926445	22	20.7562
P40925	Malate dehydrogenase, cytoplasmic OS=Homo sapiens GN=MDH1 PE=1 SV=4 - [MDHC_HUMAN]	659.034	41.92	1	15	15	51	0.989228	49	5.0711	1.16868	49	20.3753	1.17623	49	15.1932	1.18576	49	19.7256	1.16627	49	21.0686	1.19431	49	17.294	1.17449	49	11.5462	1.21641	49	20.6317	1.2045	49	22.9519	1.00866	49	6.44381	1.08354	49	13.4901	1.06971	49	9.96901	1.06618	49	13.7652	1.06358	49	10.201
O14979	Heterogeneous nuclear ribonucleoprotein D-like OS=Homo sapiens GN=HNRNPDL PE=1 SV=3 - [HNRDL_HUMAN]	659.005	30	2	13	15	99	1.01174	61	7.33637	0.925165	61	12.3758	0.924329	61	12.5692	0.817716	61	20.8519	0.828215	61	21.0734	0.920638	61	16.4087	0.917471	61	13.8274	0.839469	61	18.6618	0.833236	61	20.4003	1.00506	61	7.09114	0.887522	61	15.6261	0.890552	61	13.1959	0.861992	61	13.6966	0.879939	61	14.1783
O60841	Eukaryotic translation initiation factor 5B OS=Homo sapiens GN=EIF5B PE=1 SV=4 - [IF2P_HUMAN]	655.49	28.11	2	31	31	73	0.99426	72	6.17911	1.03513	71	32.1238	1.01056	72	27.9177	0.963284	71	21.5593	0.977592	72	28.8523	1.00558	71	27.3651	1.00432	72	24.6888	0.940945	71	21.8912	0.983044	72	25.5061	0.989676	71	6.86147	0.923783	71	10.849	0.931558	71	10.8084	0.935169	71	10.8098	0.96127	72	10.7161
P14866	Heterogeneous nuclear ribonucleoprotein L OS=Homo sapiens GN=HNRNPL PE=1 SV=2 - [HNRPL_HUMAN]	649.872	45.16	1	18	19	69	0.993742	64	6.76791	1.02978	64	16.8901	1.02586	64	15.7774	1.08312	63	34.8922	1.06443	64	33.7853	1.0279	64	16.1927	1.00865	64	11.9346	1.05173	63	30.027	1.02106	64	35.5916	1.0058	64	7.42534	1.05863	63	26.1493	1.04548	64	24.8067	1.05012	63	24.6102	1.02324	64	19.9855
P08758	Annexin A5 OS=Homo sapiens GN=ANXA5 PE=1 SV=2 - [ANXA5_HUMAN]	648.685	57.5	1	19	19	67	1.01008	66	6.22248	0.976903	66	45.5157	0.987297	66	46.3404	0.986929	66	40.1979	1.04437	66	36.0574	0.971915	66	43.9171	0.968731	66	41.7671	0.996022	66	44.6926	1.05403	66	33.8216	1.01766	66	5.9577	0.95393	66	18.8413	1.00136	66	14.5938	0.933882	66	23.1333	0.985992	66	22.1203
P63244	Guanine nucleotide-binding protein subunit beta-2-like 1 OS=Homo sapiens GN=GNB2L1 PE=1 SV=3 - [GBLP_HUMAN]	647.655	65.93	1	17	17	83	0.999137	83	6.81645	0.988744	83	20.2246	0.953195	83	23.5497	0.981322	83	26.3161	0.988661	83	33.0197	1.00982	83	20.3352	0.985159	83	20.8944	0.968668	83	26.4968	1.01502	83	27.6967	0.994824	83	7.46587	1.00199	83	18.9455	1.00126	83	13.7475	0.999569	83	14.3913	1.00157	83	15.2202
Q13501	Sequestosome-1 OS=Homo sapiens GN=SQSTM1 PE=1 SV=1 - [SQSTM_HUMAN]	642.464	46.14	1	12	12	71	1.02288	71	7.89426	0.910579	71	21.588	0.920987	71	17.2524	1.0532	71	15.0143	1.02495	71	17.4956	0.855613	71	22.0612	0.882072	71	20.4305	1.0101	71	13.8405	0.983044	71	13.8079	1.01003	71	5.02087	1.21122	71	21.4958	1.20246	71	20.3017	1.20064	71	19.8821	1.1723	71	20.3111
Q16881	Thioredoxin reductase 1, cytoplasmic OS=Homo sapiens GN=TXNRD1 PE=1 SV=3 - [TRXR1_HUMAN]	639.296	43.61	1	22	23	73	0.997287	69	7.17076	0.847199	69	17.8851	0.834002	69	14.747	0.876607	68	26.2446	0.865686	69	23.0578	0.828028	69	21.5361	0.820036	69	17.8613	0.887706	68	24.6245	0.86749	69	21.8048	1.00626	69	7.18825	1.05129	68	16.1843	1.07641	69	18.2928	1.0871	68	16.4714	1.08394	69	20.4722
O60664	Perilipin-3 OS=Homo sapiens GN=PLIN3 PE=1 SV=3 - [PLIN3_HUMAN]	638.69	52.3	1	17	17	43	1.00504	43	6.10779	0.784814	43	23.9682	0.783833	43	21.8813	0.951256	41	41.2719	1.00233	43	26.857	0.761869	43	21.3332	0.78548	43	19.7361	0.959453	41	41.1609	0.958442	43	30.6573	1.01037	43	6.01831	1.2608	41	29.0006	1.21752	43	25.0807	1.19216	41	24.2166	1.20651	43	19.6135
Q99729	Heterogeneous nuclear ribonucleoprotein A/B OS=Homo sapiens GN=HNRNPAB PE=1 SV=2 - [ROAA_HUMAN]	636.154	23.8	1	6	8	62	0.992528	26	7.04227	1.07472	26	25.5743	1.05734	26	19.0877	0.808694	26	39.451	0.856647	26	33.4685	1.0802	26	27.3121	1.09223	26	20.4071	0.871226	26	31.6857	0.911937	26	26.1661	1.03305	26	6.73472	0.79879	26	17.4229	0.825004	26	13.0403	0.760761	26	12.1503	0.810394	26	8.89025
Q9UNF1	Melanoma-associated antigen D2 OS=Homo sapiens GN=MAGED2 PE=1 SV=2 - [MAGD2_HUMAN]	631.584	37.46	4	19	20	51	1.0185	50	8.34882	1.13	50	14.6268	1.09967	50	14.3542	1.12684	50	42.2933	1.13259	50	35.0199	1.08997	50	15.1881	1.0828	50	12.9617	1.09906	50	38.922	1.10096	50	32.5399	0.990315	50	5.64563	1.05161	50	35.3597	1.08449	50	21.4494	1.04912	50	29.1099	1.06415	50	25.6636
P12004	Proliferating cell nuclear antigen OS=Homo sapiens GN=PCNA PE=1 SV=1 - [PCNA_HUMAN]	627.944	52.49	1	10	10	49	0.975023	49	6.35201	1.01995	49	20.7598	0.997655	49	17.735	0.942116	49	26.2238	1.03165	49	24.2174	1.02787	49	20.2248	1.02875	49	20.5678	1.01088	49	19.5434	1.05935	49	24.5724	0.977391	49	6.71504	0.969305	49	15.9438	0.968911	49	15.2983	0.988648	49	13.3574	1.00179	49	11.5887
Q12931	Heat shock protein 75 kDa, mitochondrial OS=Homo sapiens GN=TRAP1 PE=1 SV=3 - [TRAP1_HUMAN]	627.221	32.39	1	19	20	67	1.02393	47	4.29753	0.965493	47	17.4105	0.97249	47	15.2741	1.02256	47	27.514	1.037	47	23.0862	0.924711	47	10.9713	0.950265	47	14.2886	1.03031	47	20.9541	1.0383	47	20.4162	1.01233	47	6.12797	1.09287	47	19.3855	1.13622	47	15.7437	1.11408	47	16.5909	1.09319	47	17.5076
P35241	Radixin OS=Homo sapiens GN=RDX PE=1 SV=1 - [RADI_HUMAN]	622.524	51.97	2	21	34	126	1.00159	52	4.10195	1.14804	52	17.3476	1.13405	52	21.1614	1.03495	52	30.0631	1.09991	52	29.6159	1.15388	52	18.84	1.13007	52	18.3821	1.02527	52	33.0989	1.07641	52	32.5619	0.999866	52	6.21308	0.941809	52	13.3619	0.97015	52	12.932	0.949715	52	11.6634	0.960828	52	12.2631
P14923	Junction plakoglobin OS=Homo sapiens GN=JUP PE=1 SV=3 - [PLAK_HUMAN]	620.437	34.09	1	14	17	58	1.00268	50	8.88186	0.880777	50	22.3277	0.89379	50	20.0022	0.991488	49	17.4733	0.950915	50	25.2897	0.888496	50	19.9512	0.893753	50	19.8394	0.991708	49	21.1729	0.99911	50	21.0369	0.991783	50	6.04534	1.07309	49	15.0845	1.05086	50	16.957	1.0891	49	15.0186	1.09274	50	18.1311
P62851	40S ribosomal protein S25 OS=Homo sapiens GN=RPS25 PE=1 SV=1 - [RS25_HUMAN]	619.316	40.8	1	7	7	51	0.995639	51	6.01262	0.757542	51	40.7725	0.73934	51	36.8728	0.686674	51	51.802	0.712392	51	48.8497	0.711063	51	33.0126	0.733385	51	36.2437	0.689095	51	51.374	0.69567	51	54.0586	1.00654	51	6.33239	0.891771	51	18.8188	0.898631	51	17.6981	0.934616	51	16.2597	0.916351	51	16.6775
Q92841	Probable ATP-dependent RNA helicase DDX17 OS=Homo sapiens GN=DDX17 PE=1 SV=2 - [DDX17_HUMAN]	617.871	38.41	1	19	25	70	0.997191	48	6.21121	0.94286	48	16.276	0.924086	48	15.9346	0.986271	47	18.8239	0.999924	48	22.3547	0.94635	48	17.899	0.935978	48	15.018	1.00366	47	19.3592	1.03192	48	24.151	1.0015	48	5.27935	1.14246	47	15.9904	1.16858	48	21.1685	1.1189	47	13.0803	1.11568	48	16.6471
P62873	Guanine nucleotide-binding protein G(I)/G(S)/G(T) subunit beta-1 OS=Homo sapiens GN=GNB1 PE=1 SV=3 - [GBB1_HUMAN]	617.27	34.71	2	3	7	37	1.04463	9	10.9068	1.02854	9	17.2326	1.1143	9	6.70078	1.21523	9	32.4346	1.29434	9	47.3625	1.05967	9	9.67376	1.08676	9	8.05019	1.15845	9	33.0395	1.27643	9	40.2036	1.05052	9	8.66884	1.10778	9	15.1049	1.19119	9	10.5914	1.12588	9	7.90536	1.19417	9	18.1224
P39748	Flap endonuclease 1 OS=Homo sapiens GN=FEN1 PE=1 SV=1 - [FEN1_HUMAN]	615.926	43.16	1	14	14	52	1.00594	52	6.11237	1.05972	52	17.6054	1.06149	52	15.6604	0.982707	51	21.2012	0.98595	51	22.3311	1.03936	52	17.4643	1.06245	52	15.2895	0.979792	51	15.4047	0.996226	51	23.7635	0.983157	52	6.37263	0.912275	51	14.7502	0.946548	51	11.2841	0.934163	51	13.5908	0.949019	51	9.2145
P04843	Dolichyl-diphosphooligosaccharide--protein glycosyltransferase subunit 1 OS=Homo sapiens GN=RPN1 PE=1 SV=1 - [RPN1_HUMAN]	611.203	39.87	1	23	23	73	0.996422	73	5.7188	1.0889	73	16.3835	1.07916	73	17.0453	1.0674	73	23.0262	1.07237	73	23.6506	1.05607	73	16.7488	1.06728	73	16.6858	1.03792	73	22.2999	1.08023	73	21.4493	0.990588	73	5.61756	0.992669	73	14.5166	1.00463	73	14.0692	0.983838	73	16.4499	1.00636	73	13.949
P31939	Bifunctional purine biosynthesis protein PURH OS=Homo sapiens GN=ATIC PE=1 SV=3 - [PUR9_HUMAN]	610.711	58.28	1	25	25	80	0.999705	78	8.17843	0.995119	78	23.7199	0.958965	78	23.6474	0.844567	77	29.6932	0.866107	78	31.1613	0.993517	78	24.1282	0.991747	78	25.6901	0.868352	77	28.9981	0.865743	78	27.1914	0.979632	78	7.80934	0.869752	77	16.8549	0.894842	78	17.7543	0.883558	77	14.4246	0.896479	78	14.8501
P27708	CAD protein OS=Homo sapiens GN=CAD PE=1 SV=3 - [PYR1_HUMAN]	608.121	19.55	1	30	32	81	1.01137	74	7.17872	0.865478	74	15.8718	0.899984	74	16.2762	0.962269	74	19.7712	0.975325	74	18.881	0.881956	74	15.3571	0.881707	74	14.3567	0.947946	74	20.1588	0.96276	74	21.1379	1.00445	74	6.32169	1.0824	74	19.4069	1.09414	74	15.5995	1.09741	74	15.9844	1.11139	74	15.4211
Q9Y2T3	Guanine deaminase OS=Homo sapiens GN=GDA PE=1 SV=1 - [GUAD_HUMAN]	606.79	38.77	1	14	14	36	1.0288	35	6.58985	0.97301	36	21.7072	0.932046	36	26.5134	0.785554	36	48.1988	0.873671	36	40.9536	0.931949	35	34.3953	0.931476	35	32.4426	0.830004	35	42.9041	0.883315	35	36.5925	0.982979	36	8.70982	0.886518	36	13.2392	0.906833	36	14.8894	0.878136	36	14.8617	0.916361	36	12.1331
P52907	F-actin-capping protein subunit alpha-1 OS=Homo sapiens GN=CAPZA1 PE=1 SV=3 - [CAZA1_HUMAN]	603.668	44.76	1	7	8	53	0.967872	43	10.2751	0.813974	43	10.7766	0.816946	43	15.3743	0.993203	43	15.6767	0.96041	43	16.4424	0.846855	43	13.1238	0.874007	43	16.5162	1.03899	43	12.9016	0.963232	43	14.4735	1.00634	43	7.67502	1.22845	43	18.0632	1.16377	43	16.3261	1.2179	43	18.4496	1.21061	43	18.129
P35527	Keratin, type I cytoskeletal 9 OS=Homo sapiens GN=KRT9 PE=1 SV=3 - [K1C9_HUMAN]	601.456	41.41	2	18	20	57	0.992701	49	5.23107	0.961049	49	28.7349	0.933893	49	29.7489	0.509714	49	30.2701	0.544125	49	29.5561	0.94739	49	31.0359	0.947022	49	29.3917	0.522618	49	32.7022	0.568781	49	29.6617	1.01488	49	9.37706	0.571218	49	35.6103	0.618178	49	36.7616	0.561852	49	36.0352	0.591206	49	30.7181
P55060	Exportin-2 OS=Homo sapiens GN=CSE1L PE=1 SV=3 - [XPO2_HUMAN]	601.351	24.1	1	23	23	121	0.991021	119	8.97091	1.07578	120	30.7916	1.06799	120	27.396	1.03022	118	29.3249	0.943605	119	34.0021	1.0975	119	27.8262	1.06321	119	28.6318	1.02271	117	28.6368	0.955984	118	35.7694	1.00748	120	8.85327	0.934182	118	14.8381	0.937206	119	14.6012	0.951833	118	14.5545	0.919023	119	15.0977
P32119	Peroxiredoxin-2 OS=Homo sapiens GN=PRDX2 PE=1 SV=5 - [PRDX2_HUMAN]	601.342	41.92	1	9	10	79	0.991748	71	4.5209	1.4212	71	30.068	1.40348	71	26.1421	1.10788	71	12.396	1.13268	71	15.356	1.39324	71	30.5008	1.40486	71	27.3945	1.12016	71	13.0315	1.1527	71	14.7936	0.976218	71	6.597	0.754707	71	13.1554	0.776071	71	14.3408	0.791279	71	14.0536	0.803536	71	15.5249
O75534	Cold shock domain-containing protein E1 OS=Homo sapiens GN=CSDE1 PE=1 SV=2 - [CSDE1_HUMAN]	597.355	34.21	1	25	25	63	1.02358	60	6.12236	0.975602	60	17.1496	0.954574	60	20.4541	0.953324	60	25.2811	0.970897	60	27.0693	0.966015	60	17.4773	0.953997	60	18.4101	0.924622	60	26.0754	0.944953	60	26.184	1.00815	60	6.1825	0.985372	60	15.603	1.00535	60	13.2559	0.977627	60	13.4542	0.998196	60	14.0323
P18124	60S ribosomal protein L7 OS=Homo sapiens GN=RPL7 PE=1 SV=1 - [RL7_HUMAN]	595.023	58.47	2	19	19	81	1.02273	81	6.67809	0.892893	81	20.6172	0.936012	81	19.9789	0.649255	81	31.4174	0.703069	81	28.33	0.897785	81	22.2172	0.924472	81	20.428	0.64264	81	33.3663	0.69649	81	31.4154	1.03326	81	8.70554	0.722919	81	21.0823	0.800988	81	22.3838	0.724854	81	22.7482	0.77625	81	21.6648
P48741	Putative heat shock 70 kDa protein 7 OS=Homo sapiens GN=HSPA7 PE=5 SV=2 - [HSP77_HUMAN]	594.147	16.62	1	1	5	41	0.983037	1		1.18367	1		1.02922	1		0.944451	1		0.980865	1		1.20088	1		1.04397	1		0.961279	1		0.996535	1		0.870543	1		0.815	1		0.843392	1		0.937474	1		0.970534	1
O60506	Heterogeneous nuclear ribonucleoprotein Q OS=Homo sapiens GN=SYNCRIP PE=1 SV=2 - [HNRPQ_HUMAN]	593.984	44.14	1	18	24	67	0.998693	52	5.55632	0.970914	52	21.6242	0.96354	52	16.9311	0.907674	52	17.9042	0.929275	52	17.2256	1.01109	52	20.3095	0.985758	52	18.6753	0.910099	52	20.6654	0.921816	52	19.5873	0.996917	52	8.84244	0.899764	52	14.845	0.907731	52	17.2128	0.936324	52	16.1356	0.924212	52	14.0644
P32969	60S ribosomal protein L9 OS=Homo sapiens GN=RPL9 PE=1 SV=1 - [RL9_HUMAN]	590.96	63.02	1	11	11	60	1.00591	59	5.82366	0.931441	59	17.9778	0.902137	59	14.7534	0.767991	59	19.5387	0.793244	59	15.5953	0.903584	59	19.655	0.923838	59	14.256	0.771094	59	18.5746	0.801812	59	14.5432	1.01021	59	7.06989	0.858288	59	12.5111	0.871168	59	10.9865	0.887061	59	15.5042	0.895482	59	12.8606
O75396	Vesicle-trafficking protein SEC22b OS=Homo sapiens GN=SEC22B PE=1 SV=4 - [SC22B_HUMAN]	589.094	43.26	1	8	8	22	0.954277	22	6.53932	1.06364	22	9.53284	1.03662	22	10.6119	1.03862	22	31.8582	1.03678	22	27.7862	1.08886	22	14.4946	1.09095	22	13.6644	1.06834	22	31.3104	1.06857	22	29.1157	0.956954	22	8.75333	1.04441	22	16.7585	1.01573	22	15.3808	1.11149	22	16.5051	1.08059	22	16.5173
P30044	Peroxiredoxin-5, mitochondrial OS=Homo sapiens GN=PRDX5 PE=1 SV=4 - [PRDX5_HUMAN]	587.022	48.6	1	11	11	58	0.99732	58	5.37207	0.988964	58	22.5362	0.985963	58	18.3068	0.937378	58	23.2858	0.954755	58	23.8475	0.994731	58	24.8001	1.01256	58	22.0669	0.938463	58	26.2853	0.954062	58	26.4138	1.00249	58	3.33531	0.950175	58	11.4518	0.97311	58	11.2623	0.989408	58	12.5388	1.00021	58	10.2938
P43243	Matrin-3 OS=Homo sapiens GN=MATR3 PE=1 SV=2 - [MATR3_HUMAN]	586.106	26.68	1	17	17	71	1.00309	71	4.36958	1.1285	71	15.0351	1.08543	71	18.4594	1.00021	71	23.5223	1.00908	71	20.5772	1.11946	71	18.6998	1.09984	71	21.2742	1.00334	71	27.3343	1.01597	71	20.0893	0.987448	71	6.94019	0.921833	71	12.7875	0.93411	71	12.1387	0.942491	71	13.3781	0.94887	71	15.2586
P07954	Fumarate hydratase, mitochondrial OS=Homo sapiens GN=FH PE=1 SV=3 - [FUMH_HUMAN]	581.198	50.2	3	20	21	78	1.0081	69	7.21047	1.02053	69	16.829	1.0158	69	15.2959	1.07376	67	23.0028	1.05877	69	22.0697	1.00347	69	18.7922	1.01018	69	18.5352	1.11417	67	18.8004	1.07445	69	22.2283	1.0002	69	4.89204	1.05489	67	15.4892	1.03548	69	14.4051	1.05275	67	14.7759	1.03166	69	17.0877
P62136	Serine/threonine-protein phosphatase PP1-alpha catalytic subunit OS=Homo sapiens GN=PPP1CA PE=1 SV=1 - [PP1A_HUMAN]	580.793	49.09	1	3	13	33	1.01342	6	2.89457	0.952389	6	26.6141	0.943145	6	26.8495	1.17854	6	28.2908	1.22837	6	34.851	0.886119	6	17.983	0.877341	6	18.212	1.12707	6	26.9464	1.19209	6	30.8377	0.989977	6	4.51853	1.2032	6	18.8095	1.21907	6	21.5901	1.19163	6	9.2951	1.20785	6	12.0166
P35232	Prohibitin OS=Homo sapiens GN=PHB PE=1 SV=1 - [PHB_HUMAN]	579.091	58.09	1	12	12	40	0.989154	40	6.08975	0.862777	40	28.2433	0.848855	40	24.5162	0.876412	40	38.8281	0.885448	40	42.5067	0.90401	40	32.3817	0.903294	40	33.9153	0.904889	40	38.3113	0.898728	40	46.0787	0.995686	40	6.8198	1.03176	40	18.0734	0.997495	40	20.4957	1.04753	40	21.7024	0.987241	40	22.2333
P62701	40S ribosomal protein S4, X isoform OS=Homo sapiens GN=RPS4X PE=1 SV=2 - [RS4X_HUMAN]	577.93	54.75	3	18	18	79	0.993052	79	4.49105	0.951352	79	14.5252	0.938805	79	12.482	0.850936	79	20.2947	0.925119	79	18.7423	0.971648	79	14.3992	0.951109	79	11.9624	0.862142	79	20.4699	0.931845	79	19.0977	0.996798	79	5.91691	0.945712	79	17.0334	0.96606	79	14.534	0.959779	79	14.4684	0.98492	79	10.3861
Q07065	Cytoskeleton-associated protein 4 OS=Homo sapiens GN=CKAP4 PE=1 SV=2 - [CKAP4_HUMAN]	575.231	46.01	1	23	24	55	0.99791	53	5.94419	0.955699	53	12.8376	0.960284	53	14.4265	0.932864	53	16.7098	0.937806	53	12.2586	0.946988	53	12.1348	0.945529	53	14.192	0.943593	53	18.253	0.933274	53	14.8602	1.01538	53	5.93998	1.02632	53	14.1435	1.0585	53	12.5705	1.02811	53	13.9639	1.04377	53	10.8573
Q13200	26S proteasome non-ATPase regulatory subunit 2 OS=Homo sapiens GN=PSMD2 PE=1 SV=3 - [PSMD2_HUMAN]	574.004	39.1	1	30	30	67	0.994633	67	5.55709	0.945616	67	16.705	0.938057	67	17.4334	0.927573	67	30.716	0.986937	67	28.774	0.962311	67	20.033	0.93323	67	17.5055	0.929341	67	34.0393	0.927627	67	26.6482	0.989832	67	5.99263	1.01179	67	22.3005	1.021	67	19.3544	1.02667	67	20.3953	1.01755	67	17.9917
P36542	ATP synthase subunit gamma, mitochondrial OS=Homo sapiens GN=ATP5C1 PE=1 SV=1 - [ATPG_HUMAN]	573.814	34.9	1	9	9	40	1.01945	40	5.81364	0.885812	40	24.5844	0.940476	40	23.1588	0.745487	39	18.2975	0.782169	40	22.8199	0.857116	40	24.4251	0.914358	40	27.1358	0.735613	39	17.9175	0.763987	40	18.0571	0.99766	40	7.9593	0.878225	39	13.2454	0.893105	40	12.823	0.860255	39	16.4617	0.888807	40	8.70169
Q6FI13	Histone H2A type 2-A OS=Homo sapiens GN=HIST2H2AA3 PE=1 SV=3 - [H2A2A_HUMAN]	573.6	68.46	6	1	13	143	0.990978	2	9.96523	0.559031	2	8.76192	0.661555	2	24.6884	0.416432	2	7.36082	0.434509	2	4.32904	0.562613	2	1.1955	0.665659	2	14.4583	0.420455	2	2.59018	0.437913	2	5.61804	1.1848	2	15.674	0.760885	2	1.39436	0.791071	2	4.42032	0.643081	2	17.0963	0.66887	2	20.1988
P15328	Folate receptor alpha OS=Homo sapiens GN=FOLR1 PE=1 SV=3 - [FOLR1_HUMAN]	573.314	42.41	2	8	8	42	1.01694	42	5.92563	1.24029	42	19.2955	1.21935	42	22.8764	1.12588	42	18.2181	1.10697	42	16.6387	1.26694	42	16.2575	1.23879	42	22.9064	1.1225	42	19.2505	1.13965	42	19.8441	0.98513	42	6.16863	0.915637	42	13.7996	0.917942	42	9.0334	0.913468	42	12.4924	0.917908	42	10.0918
P33993	DNA replication licensing factor MCM7 OS=Homo sapiens GN=MCM7 PE=1 SV=4 - [MCM7_HUMAN]	572.24	43.95	1	30	30	65	1.01539	65	6.07423	1.02444	65	17.5207	1.01486	65	18.2368	1.0152	64	22.8103	0.989887	65	20.1181	1.01278	65	16.8352	0.990464	65	19.6198	1.01266	64	19.5734	1.00314	65	22.0843	0.998065	65	7.18934	1.05242	64	15.6515	1.06493	65	15.6794	1.06595	64	16.0066	1.04386	65	18.882
P09874	Poly [ADP-ribose] polymerase 1 OS=Homo sapiens GN=PARP1 PE=1 SV=4 - [PARP1_HUMAN]	569.647	41.81	1	41	41	112	1.00335	112	4.67796	1.03379	112	19.1833	1.03571	112	21.8473	1.03151	112	32.3805	1.03536	112	33.5299	1.04545	112	15.8661	1.04784	112	16.8393	1.03659	112	27.816	1.03525	112	28.8664	1.00861	112	6.23459	1.0401	112	17.5472	1.07712	112	15.6702	1.04412	112	14.2048	1.05071	112	15.0706
P30040	Endoplasmic reticulum resident protein 29 OS=Homo sapiens GN=ERP29 PE=1 SV=4 - [ERP29_HUMAN]	566.646	45.21	1	10	10	43	0.99217	43	7.81166	1.1584	43	33.0237	1.13598	43	30.3481	1.09942	43	23.9017	1.079	43	26.501	1.19787	43	27.8802	1.15607	43	29.2912	1.0782	43	26.2396	1.10861	43	21.2562	0.985559	43	4.56007	0.848414	43	12.2352	0.895928	43	14.2211	0.850364	43	11.635	0.882026	43	10.0462
P36873	Serine/threonine-protein phosphatase PP1-gamma catalytic subunit OS=Homo sapiens GN=PPP1CC PE=1 SV=1 - [PP1G_HUMAN]	565.651	46.75	1	2	12	30	0.966096	3	3.12463	1.01447	3	39.0567	0.948695	3	38.5662	0.986635	3	48.0632	1.05642	3	41.7991	1.06957	3	35.6128	1.00002	3	52.8567	1.04358	3	44.4531	1.11538	3	38.308	0.985693	3	7.46569	0.993407	3	7.92209	1.05987	3	2.44955	1.0123	3	7.18085	1.0414	3	12.6827
P20671	Histone H2A type 1-D OS=Homo sapiens GN=HIST1H2AD PE=1 SV=2 - [H2A1D_HUMAN]	564.378	46.15	1	2	12	138	1.06459	4	2.81059	1.38573	4	2.53192	1.42228	4	5.01424	1.11239	4	14.5672	1.10839	4	17.7994	1.28883	4	4.01522	1.34064	4	5.95723	1.02585	4	19.2364	1.02031	4	22.5094	1.00736	4	5.55863	0.811036	4	12.1344	0.814076	4	13.7032	0.796476	4	9.50104	0.791098	4	12.7004
Q12965	Unconventional myosin-Ie OS=Homo sapiens GN=MYO1E PE=1 SV=2 - [MYO1E_HUMAN]	563.443	32.94	1	25	32	75	1.02808	52	4.592	0.820607	52	26.7462	0.805792	52	22.4018	0.821686	51	30.223	0.814117	52	30.1186	0.807402	52	29.1095	0.802436	52	26.2905	0.834334	51	31.7264	0.818549	52	31.6394	1.00263	52	5.4962	1.09355	51	14.8721	1.10524	52	16.382	1.09738	51	15.3388	1.10341	52	15.4924
Q15233	Non-POU domain-containing octamer-binding protein OS=Homo sapiens GN=NONO PE=1 SV=4 - [NONO_HUMAN]	563.2	47.98	1	21	25	112	0.997826	104	6.18833	0.966251	104	18.0012	0.931063	104	16.8732	1.03592	102	18.9824	1.01388	104	19.0543	0.94593	104	20.1548	0.937054	104	20.3533	1.04337	102	20.9446	1.01449	104	20.291	0.983203	104	8.33069	1.09873	102	25.7451	1.10932	104	25.9771	1.12375	102	24.2813	1.14612	104	23.6236
P13804	Electron transfer flavoprotein subunit alpha, mitochondrial OS=Homo sapiens GN=ETFA PE=1 SV=1 - [ETFA_HUMAN]	561.645	42.94	1	10	10	30	1.00139	30	5.02962	1.05828	30	22.3414	1.10397	30	29.0827	1.05842	30	22.3282	0.963224	29	25.5338	1.05026	30	22.1974	1.08403	30	26.4795	1.02643	30	23.2507	0.996398	29	26.3204	0.991388	30	7.35897	0.934748	30	18.2431	0.944644	29	11.3695	0.944101	30	11.3197	0.94588	29	10.0522
P62140	Serine/threonine-protein phosphatase PP1-beta catalytic subunit OS=Homo sapiens GN=PPP1CB PE=1 SV=3 - [PP1B_HUMAN]	561.195	44.34	1	3	12	30	1.02868	4	5.88277	0.793621	4	35.1675	0.806717	4	32.2817	0.98091	4	36.77	1.02518	4	26.6551	0.771827	4	30.9659	0.7882	4	27.3748	0.977009	4	29.2628	1.03038	4	17.7809	1.02263	4	6.3167	1.2888	4	8.67018	1.31923	4	4.16494	1.25836	4	1.91576	1.24883	4	8.42418
Q93077	Histone H2A type 1-C OS=Homo sapiens GN=HIST1H2AC PE=1 SV=3 - [H2A1C_HUMAN]	558.828	46.15	1	1	10	139	0.95022	5	3.73565	2.36456	5	25.8656	2.09261	5	24.9097	1.84508	5	16.9663	1.93069	5	19.0156	2.48178	5	24.3652	2.19591	5	24.7396	1.94281	5	5.34394	2.05211	5	7.46994	0.904805	5	3.7643	0.876731	5	10.2343	0.839864	5	6.39837	0.945978	5	7.27254	0.915115	5	1.39031
P52272	Heterogeneous nuclear ribonucleoprotein M OS=Homo sapiens GN=HNRNPM PE=1 SV=3 - [HNRPM_HUMAN]	556.502	47.4	1	34	34	151	1.00378	150	5.23786	1.38479	150	22.9006	1.37794	150	20.5461	1.217	149	22.2788	1.22245	150	21.6721	1.34804	150	22.8371	1.33962	150	21.7307	1.21405	149	22.4066	1.22437	150	22.1718	0.993124	150	5.79168	0.915268	149	21.5776	0.929092	150	21.6442	0.908138	149	24.8306	0.917568	150	22.8616
P11388	DNA topoisomerase 2-alpha OS=Homo sapiens GN=TOP2A PE=1 SV=3 - [TOP2A_HUMAN]	554.391	21.55	1	22	27	67	1.00107	52	5.81494	0.967989	52	20.3678	0.965538	52	17.6726	0.985156	52	28.4308	1.01052	52	21.6883	0.95325	52	22.432	0.950125	52	19.958	0.969724	52	31.7631	0.994223	52	27.4683	0.996903	52	5.1502	1.04833	52	21.5531	1.06033	52	17.9856	1.04422	52	14.5737	1.05187	52	17.8125
Q14152	Eukaryotic translation initiation factor 3 subunit A OS=Homo sapiens GN=EIF3A PE=1 SV=1 - [EIF3A_HUMAN]	554.175	27.57	1	37	38	77	1.00227	76	3.787	1.05928	76	26.317	1.08233	76	24.8195	0.940614	75	28.2218	0.960004	76	26.9784	1.0714	76	23.7468	1.07455	76	21.7598	0.946637	75	27.5505	0.984811	76	24.8711	0.992472	76	6.01225	0.864971	75	21.3292	0.918895	76	13.9565	0.878063	75	15.8864	0.9233	76	15.1457
P52292	Importin subunit alpha-1 OS=Homo sapiens GN=KPNA2 PE=1 SV=1 - [IMA1_HUMAN]	552.289	37.24	2	14	14	41	0.968289	37	5.53169	1.08506	37	11.6138	1.02521	37	18.9999	0.962291	37	22.7818	0.955135	37	31.337	1.07519	37	12.6988	1.00084	37	19.1839	0.946582	37	20.2995	0.949638	37	25.4886	0.976874	37	9.52186	0.916347	37	13.572	0.916214	37	13.3093	0.936657	37	17.5783	0.966795	37	12.9327
O43390	Heterogeneous nuclear ribonucleoprotein R OS=Homo sapiens GN=HNRNPR PE=1 SV=1 - [HNRPR_HUMAN]	551.44	37.6	1	17	23	59	1.00612	46	5.92477	0.881345	46	13.804	0.8996	46	11.8307	0.931633	46	23.2732	0.908394	46	16.61	0.873089	46	19.777	0.861807	46	21.2941	0.948938	46	25.122	0.899276	46	23.2637	1.01098	46	5.79096	1.09139	46	20.1584	1.05345	46	14.6703	1.06249	46	16.7683	1.06845	46	8.8627
P84098	60S ribosomal protein L19 OS=Homo sapiens GN=RPL19 PE=1 SV=1 - [RL19_HUMAN]	549.948	38.78	2	10	11	68	0.987462	59	8.45435	0.964755	59	14.6026	0.981533	59	15.3694	0.822356	59	21.1716	0.810455	59	17.7569	0.990283	59	13.0971	0.999984	59	13.4517	0.87277	59	25.0039	0.809225	59	19.6162	1.02666	59	6.6795	0.840161	59	16.3072	0.828715	59	14.2772	0.819051	59	19.8965	0.823564	59	14.4462
O00571	ATP-dependent RNA helicase DDX3X OS=Homo sapiens GN=DDX3X PE=1 SV=3 - [DDX3X_HUMAN]	549.164	29.46	2	18	18	63	1.00324	63	4.63901	0.942666	63	21.2991	0.948122	63	20.1832	0.941385	62	29.9982	0.944597	63	29.3512	0.899629	63	22.599	0.907455	63	21.8549	0.943748	62	28.5656	0.936397	63	28.6854	1.01474	63	5.76898	1.06571	62	16.8547	1.09339	63	15.4171	1.04145	62	16.8085	1.05347	63	15.4967
Q96AE4	Far upstream element-binding protein 1 OS=Homo sapiens GN=FUBP1 PE=1 SV=3 - [FUBP1_HUMAN]	545.207	41.3	1	19	24	74	1.00239	53	8.65566	1.10718	53	19.005	1.11577	53	20.0349	1.16894	52	28.0419	1.14491	52	28.4353	1.09652	53	22.1899	1.13092	53	17.0655	1.16979	52	33.6389	1.1575	52	29.2707	1.0215	53	6.82517	1.077	52	20.1099	1.07314	52	21.0117	1.08756	52	19.6031	1.03958	52	16.4671
P63010	AP-2 complex subunit beta OS=Homo sapiens GN=AP2B1 PE=1 SV=1 - [AP2B1_HUMAN]	541.884	21.13	1	10	17	49	1.00552	27	4.21268	0.995125	27	17.5372	1.00708	27	14.97	0.903169	27	41.393	0.946228	27	38.3476	1.01024	27	16.4404	0.984033	27	13.6514	0.894953	27	36.438	0.939254	27	31.7212	0.990477	27	7.26738	1.06351	27	25.3958	1.03274	27	26.1447	1.03661	27	21.3018	1.03049	27	21.5457
P31948	Stress-induced-phosphoprotein 1 OS=Homo sapiens GN=STIP1 PE=1 SV=1 - [STIP1_HUMAN]	537.709	53.04	1	37	37	96	1.01427	96	6.12084	0.887441	96	24.6091	0.893414	96	24.175	0.909586	96	41.0182	0.961302	96	35.3943	0.87173	96	26.0017	0.87939	96	23.682	0.943928	96	37.1005	0.989618	96	32.9617	1.02737	96	5.83989	1.15898	96	17.8451	1.15448	96	17.8245	1.11551	96	20.0819	1.12961	96	18.0215
Q99497	Protein DJ-1 OS=Homo sapiens GN=PARK7 PE=1 SV=2 - [PARK7_HUMAN]	537.694	65.08	1	11	11	44	0.996829	44	6.62168	0.908223	44	33.5332	0.936088	44	35.2691	1.01286	44	42.5948	0.993475	44	47.0751	0.934127	44	31.2079	0.913424	44	30.5902	1.01121	44	40.2718	0.999188	44	35.1201	1.00231	44	4.90617	1.11546	44	19.9384	1.15092	44	23.8831	1.10896	44	24.7343	1.1385	44	25.5714
P55209	Nucleosome assembly protein 1-like 1 OS=Homo sapiens GN=NAP1L1 PE=1 SV=1 - [NP1L1_HUMAN]	534.558	42.97	1	10	12	44	1.0016	39	10.6353	0.602742	39	59.4781	0.603553	39	65.9621	0.491571	39	72.4937	0.572528	39	59.5315	0.63372	39	65.9446	0.60086	39	62.2167	0.612982	39	81.8292	0.593718	39	59.281	1.00931	39	5.46287	0.904124	39	17.1883	0.937894	39	21.2638	0.892379	39	18.1078	0.91686	39	19.6242
Q9BUQ8	Probable ATP-dependent RNA helicase DDX23 OS=Homo sapiens GN=DDX23 PE=1 SV=3 - [DDX23_HUMAN]	533.821	24.63	1	19	19	59	0.994756	59	5.33324	0.997562	59	15.504	0.993796	59	15.4623	0.934135	59	24.6873	0.943538	59	23.3379	1.00315	59	12.6606	0.998534	59	13.0598	0.936929	59	20.4551	0.964595	59	19.1698	1.00259	59	5.24889	1.00034	59	13.1921	1.01167	59	11.0889	0.984396	59	9.4328	1.02379	59	9.56048
P31930	Cytochrome b-c1 complex subunit 1, mitochondrial OS=Homo sapiens GN=UQCRC1 PE=1 SV=3 - [QCR1_HUMAN]	532.112	32.92	1	11	11	34	1.00058	32	8.51161	1.17935	32	23.6948	1.1492	32	22.9933	1.00135	31	32.0166	0.957381	32	34.7227	1.13483	32	21.0414	1.11352	32	23.1728	0.977535	31	20.3921	0.966161	32	25.7926	0.984622	32	7.11037	0.91221	31	10.423	0.905351	32	10.441	0.943079	31	8.77973	0.929553	32	11.5926
Q92945	Far upstream element-binding protein 2 OS=Homo sapiens GN=KHSRP PE=1 SV=4 - [FUBP2_HUMAN]	531.268	44.02	1	19	22	62	0.998296	45	7.42832	0.937048	45	24.9508	0.907719	45	26.2672	1.04989	45	37.3034	1.03531	45	37.7001	0.908414	45	22.6839	0.90381	45	21.6847	1.0504	45	34.7158	1.02836	45	32.9554	1.00516	45	5.88082	1.09426	45	24.7269	1.12981	45	24.3878	1.14543	45	27.4403	1.13384	45	16.7625
Q07021	Complement component 1 Q subcomponent-binding protein, mitochondrial OS=Homo sapiens GN=C1QBP PE=1 SV=1 - [C1QBP_HUMAN]	529.18	31.56	1	6	6	42	1.02162	42	10.3661	0.725676	42	22.1306	0.78762	42	22.9485	0.740471	42	21.5791	0.750605	42	18.2622	0.742653	42	26.336	0.754181	42	23.8997	0.729214	42	32.6595	0.740713	42	29.7651	1.01273	42	8.18183	0.968113	42	18.7635	1.01026	42	15.2866	0.980504	42	18.6988	0.999101	42	16.5512
Q00341	Vigilin OS=Homo sapiens GN=HDLBP PE=1 SV=2 - [VIGLN_HUMAN]	527.971	32.49	1	37	37	81	1.00415	81	5.3607	1.08842	81	18.9376	1.05255	81	17.7077	1.05197	81	31.381	1.08151	81	24.1108	1.06411	81	19.5465	1.03951	81	20.5009	1.02368	81	33.414	1.06866	81	25.9206	0.989	81	6.39144	0.981026	81	14.6614	1.00297	81	15.6589	1.00028	81	15.6495	1.02575	81	14.1998
Q08J23	tRNA (cytosine(34)-C(5))-methyltransferase OS=Homo sapiens GN=NSUN2 PE=1 SV=2 - [NSUN2_HUMAN]	523.62	43.42	1	26	26	71	1.01344	71	5.94157	0.884711	71	17.8475	0.897986	71	14.8864	1.00543	71	22.7651	0.987424	71	18.6029	0.887084	71	18.1956	0.888312	71	16.5443	0.992282	71	20.8823	0.990135	71	17.8018	1.01064	71	6.05125	1.10974	71	17.5125	1.08819	71	15.7077	1.06382	71	19.2324	1.07865	71	13.7429
P35998	26S protease regulatory subunit 7 OS=Homo sapiens GN=PSMC2 PE=1 SV=3 - [PRS7_HUMAN]	521.037	58.2	1	22	23	65	0.995518	64	4.26062	0.959427	64	21.4968	0.967038	64	18.7159	0.986848	64	25.3233	0.988059	64	24.1486	0.963568	64	17.5132	0.951877	64	20.3967	0.995344	64	23.6445	0.969448	64	26.3203	0.990898	64	7.96996	1.07866	64	23.8248	1.05635	64	18.3245	1.04505	64	22.6425	1.01489	64	20.2937
P08195	4F2 cell-surface antigen heavy chain OS=Homo sapiens GN=SLC3A2 PE=1 SV=3 - [4F2_HUMAN]	518.604	28.57	1	16	17	83	0.999685	82	6.31105	1.1059	81	21.7795	1.11601	82	18.7693	0.97015	82	20.4348	1.04784	81	18.5384	1.10321	81	22.6892	1.09403	82	20.5195	0.982368	82	22.363	1.04953	81	21.1154	0.990363	81	6.52067	0.894286	81	10.3004	0.943995	81	14.3501	0.896221	82	12.3907	0.953723	81	12.6855
P37108	Signal recognition particle 14 kDa protein OS=Homo sapiens GN=SRP14 PE=1 SV=2 - [SRP14_HUMAN]	517.005	65.44	1	9	9	36	1.01204	35	5.64912	1.0347	35	16.5595	1.02232	35	17.7036	1.10984	34	22.9362	1.16196	34	20.5893	1.0149	36	18.5124	1.0393	36	16.3035	1.09729	34	17.2593	1.11825	34	16.8573	0.998376	36	8.29235	1.12202	34	15.7607	1.1085	34	10.925	1.12386	34	14.9786	1.14959	34	12.7242
P28066	Proteasome subunit alpha type-5 OS=Homo sapiens GN=PSMA5 PE=1 SV=3 - [PSA5_HUMAN]	513.807	29.05	1	5	5	26	0.994176	26	5.33726	0.997918	26	14.6603	0.992308	26	16.2697	0.877774	26	35.0088	0.853166	26	28.3879	0.986689	26	13.3335	0.990028	26	16.8768	0.87148	26	32.3996	0.857319	26	31.7447	1.0179	26	5.98823	0.976981	26	18.483	0.967586	26	16.8691	0.968611	26	13.5208	0.959706	26	14.9639
P61981	14-3-3 protein gamma OS=Homo sapiens GN=YWHAG PE=1 SV=2 - [1433G_HUMAN]	512.75	60.73	1	9	15	91	0.999231	25	8.80513	1.0858	25	29.5734	1.04232	25	42.6825	1.02722	24	25.4576	1.00906	25	51.0136	1.07517	25	25.2053	1.09218	25	30.5984	0.965316	24	36.7821	1.02093	25	36.4718	0.993359	25	4.46427	0.932815	24	13.8615	0.932348	25	15.321	0.960712	24	17.0605	0.922264	25	16.7201
P22102	Trifunctional purine biosynthetic protein adenosine-3 OS=Homo sapiens GN=GART PE=1 SV=1 - [PUR2_HUMAN]	509.342	25.74	1	20	20	66	0.995421	66	5.37605	0.903812	66	13.5397	0.910077	66	17.7758	0.925295	66	27.6385	0.909699	66	27.8746	0.916946	66	14.8405	0.906263	66	16.0468	0.925412	66	22.3361	0.882071	66	25.8434	0.992585	66	6.33716	1.00905	66	19.6566	0.982398	66	21.3209	1.02814	66	15.3572	0.971419	66	15.0891
P08237	ATP-dependent 6-phosphofructokinase, muscle type OS=Homo sapiens GN=PFKM PE=1 SV=2 - [PFKAM_HUMAN]	509.297	24.62	1	13	15	35	0.989371	24	4.22161	1.01305	24	23.2816	0.998384	24	18.1239	0.913416	24	22.4771	0.972816	24	20.2219	0.994606	24	17.9387	1.00783	24	20.7567	0.949445	24	22.469	0.985965	24	23.9128	0.999253	24	4.90061	0.88482	24	15.0431	0.931601	24	14.0571	0.894079	24	12.6524	0.918157	24	13.5522
P31150	Rab GDP dissociation inhibitor alpha OS=Homo sapiens GN=GDI1 PE=1 SV=2 - [GDIA_HUMAN]	502.753	33.11	1	5	13	45	1.02266	13	8.01458	0.838753	13	12.535	0.829195	13	7.56475	1.08312	13	28.4953	1.03191	13	28.7743	0.832404	13	17.6203	0.833104	13	17.3091	1.05785	13	28.0949	0.943368	13	27.3835	1.01265	13	7.62376	1.17368	13	36.2063	1.19847	13	33.6763	1.19053	13	22.1795	1.20165	13	27.9749
Q16181	Septin-7 OS=Homo sapiens GN=SEPT7 PE=1 SV=2 - [SEPT7_HUMAN]	500.609	39.36	3	16	17	54	0.990881	45	5.27546	1.06559	45	16.1601	1.06715	45	18.1898	1.09255	45	22.5907	1.10486	45	28.8394	1.05763	45	14.7055	1.07443	45	17.3548	1.10034	45	25.3644	1.08732	45	29.0075	1.0074	45	6.13512	1.04292	45	15.5975	1.06028	45	15.8303	1.04543	45	15.0333	1.05251	45	17.6079
P28331	NADH-ubiquinone oxidoreductase 75 kDa subunit, mitochondrial OS=Homo sapiens GN=NDUFS1 PE=1 SV=3 - [NDUS1_HUMAN]	499.971	26.27	1	14	14	28	1.01149	28	5.03002	1.1509	28	14.9912	1.14126	28	14.7722	0.938731	28	30.8008	1.06817	28	23.6059	1.15387	28	11.6098	1.16528	28	12.6902	0.991922	28	24.0881	1.09183	28	15.7568	0.997789	28	4.41359	0.843742	28	14.8868	0.910083	28	11.4372	0.87329	28	19.0662	0.930482	28	11.732
Q9NYU2	UDP-glucose:glycoprotein glucosyltransferase 1 OS=Homo sapiens GN=UGGT1 PE=1 SV=3 - [UGGG1_HUMAN]	496.982	23.67	2	28	28	47	0.989436	47	6.46771	0.879394	47	26.6596	0.915558	47	23.8501	0.910049	47	34.107	0.907312	47	34.5242	0.895276	47	22.8819	0.906541	47	18.1614	0.91365	47	32.8753	0.918502	47	34.2633	1.01623	47	6.48492	1.09217	47	22.5021	1.09592	47	21.7351	1.0913	47	22.409	1.089	47	20.5854
P16949	Stathmin OS=Homo sapiens GN=STMN1 PE=1 SV=3 - [STMN1_HUMAN]	496.223	62.42	2	12	12	79	0.997343	73	5.25758	1.02166	73	10.6578	0.997602	73	11.1163	1.29732	72	31.9207	1.26824	73	31.5381	1.02744	73	12.5319	1.02094	73	11.776	1.34276	72	33.6364	1.26208	73	32.5888	0.993651	73	5.5582	1.33893	72	26.5552	1.29036	73	23.6877	1.35693	72	25.8565	1.29113	73	23.9976
P09493	Tropomyosin alpha-1 chain OS=Homo sapiens GN=TPM1 PE=1 SV=2 - [TPM1_HUMAN]	495.795	34.15	1	3	14	62	1.06015	4	6.37957	0.511443	4	25.1352	0.547512	4	31.9757	1.04349	4	1.86022	0.848541	4	1.36996	0.501416	4	34.6939	0.540471	4	42.142	0.947254	4	5.77199	0.843862	4	7.65188	1.06519	4	5.53763	1.89469	4	41.7276	1.68861	4	23.7046	1.79377	4	47.6311	1.57829	4	30.5069
Q14839	Chromodomain-helicase-DNA-binding protein 4 OS=Homo sapiens GN=CHD4 PE=1 SV=2 - [CHD4_HUMAN]	494.565	16.95	2	22	25	45	1.01175	39	6.78033	0.98985	39	25.222	0.976933	39	29.3455	0.841735	39	42.6699	0.883802	39	42.4889	0.969264	39	22.4387	0.976405	39	22.0445	0.832421	39	42.9978	0.872442	39	39.3234	1.00879	39	6.41205	0.86873	39	20.6955	0.851079	39	14.3702	0.859964	39	22.4332	0.871651	39	16.0046
P16104	Histone H2AX OS=Homo sapiens GN=H2AFX PE=1 SV=2 - [H2AX_HUMAN]	493.953	44.06	1	2	7	121	1.0345	14	5.57363	1.00374	14	12.5421	0.991113	14	14.698	1.06547	14	22.6738	1.05645	14	21.5189	0.946152	14	16.6261	0.979777	14	13.8464	1.0287	14	20.2955	1.04807	14	18.2977	1.0228	14	7.89609	1.09951	14	18.0083	1.1194	14	18.2264	1.03359	14	14.5336	1.05703	14	14.7865
P62847	40S ribosomal protein S24 OS=Homo sapiens GN=RPS24 PE=1 SV=1 - [RS24_HUMAN]	486.536	45.11	1	8	8	48	0.979386	48	7.04378	0.938225	48	20.2062	0.875792	48	25.7984	0.696978	48	17.416	0.721872	48	16.4225	0.898096	48	16.3407	0.905819	48	23.1197	0.70294	48	19.8107	0.717712	48	16.453	0.994694	48	5.14763	0.776957	48	14.5119	0.83327	48	14.5956	0.795385	48	18.0209	0.832823	48	17.4456
P16615	Sarcoplasmic/endoplasmic reticulum calcium ATPase 2 OS=Homo sapiens GN=ATP2A2 PE=1 SV=1 - [AT2A2_HUMAN]	485.864	23.99	3	22	22	46	1.00916	46	4.18194	0.884924	46	20.853	0.892736	46	18.5228	0.912836	46	37.4265	0.979424	46	32.0138	0.870417	46	14.7542	0.898059	46	16.5467	0.927106	46	31.3683	0.947481	46	30.8057	1.01363	46	5.10235	1.0342	46	24.2995	1.04677	46	20.9504	1.04674	46	19.4777	1.05188	46	20.8826
Q7Z6Z7	E3 ubiquitin-protein ligase HUWE1 OS=Homo sapiens GN=HUWE1 PE=1 SV=3 - [HUWE1_HUMAN]	485.462	10.22	1	36	36	69	1.00712	68	6.15286	0.987862	68	20.7564	0.988967	68	16.2236	1.06426	68	20.6612	1.08518	67	21.6688	0.982429	69	16.8521	0.968496	69	12.7915	1.03085	69	20.3424	1.06551	68	19.3279	0.999041	69	6.00153	1.04621	69	18.9999	1.07138	68	13.5524	1.06327	69	18.4531	1.0829	68	16.6612
P46783	40S ribosomal protein S10 OS=Homo sapiens GN=RPS10 PE=1 SV=1 - [RS10_HUMAN]	484.131	49.09	2	10	11	57	0.9907	56	5.68105	1.16728	56	9.82793	1.15754	56	9.37585	1.32376	55	42.571	1.34895	56	34.9977	1.17548	56	7.74526	1.15743	56	9.66164	1.31967	55	44.5063	1.33701	56	38.4036	0.999488	56	5.23882	1.32242	55	49.4576	1.22151	56	34.7124	1.29401	55	46.3491	1.25051	56	36.0979
P13797	Plastin-3 OS=Homo sapiens GN=PLS3 PE=1 SV=4 - [PLST_HUMAN]	483.883	36.67	1	15	20	65	1.00391	52	4.78443	0.794593	52	18.697	0.841123	52	17.2924	1.07093	50	26.1248	1.08681	52	26.6151	0.77883	52	20.6064	0.841644	52	14.5442	1.06276	50	28.787	1.06791	52	29.4891	1.01792	52	7.69896	1.38807	50	26.7459	1.32732	52	27.9645	1.35894	50	24.3466	1.30304	52	24.5078
P34897	Serine hydroxymethyltransferase, mitochondrial OS=Homo sapiens GN=SHMT2 PE=1 SV=3 - [GLYM_HUMAN]	483.337	36.51	1	13	14	56	1.01872	55	5.91093	1.00981	55	15.8872	1.02886	55	12.6739	0.955173	55	18.2626	0.98572	55	14.3355	0.992196	55	16.1955	1.02079	55	16.6439	0.926822	55	18.3466	0.979058	55	14.5469	1.01301	55	5.37637	0.950477	55	15.7912	0.977243	55	15.5376	0.93492	55	12.2444	0.979363	55	10.8727
P23588	Eukaryotic translation initiation factor 4B OS=Homo sapiens GN=EIF4B PE=1 SV=2 - [IF4B_HUMAN]	482.613	37.32	1	22	22	59	0.995294	55	7.35616	1.02186	56	26.8847	1.07648	56	26.0433	1.18565	52	60.5285	1.20547	55	56.3491	1.02726	56	31.0251	1.04705	56	29.8403	1.14254	52	60.2654	1.21917	55	49.3363	0.989592	58	5.85701	1.11596	52	32.2103	1.16078	55	31.408	1.12319	52	35.7761	1.13305	55	38.3967
P25786	Proteasome subunit alpha type-1 OS=Homo sapiens GN=PSMA1 PE=1 SV=1 - [PSA1_HUMAN]	478.592	61.6	1	16	16	65	0.989286	65	5.98315	0.942615	65	23.1381	0.910738	65	29.6255	0.894191	65	39.6582	0.900026	65	39.9662	0.974136	65	21.7898	0.928182	65	23.9184	0.879964	65	39.2232	0.906321	65	37.4483	0.98223	65	7.09718	0.939393	65	18.6262	0.945181	65	15.1505	0.940742	65	15.0064	0.973424	65	12.6944
Q99460	26S proteasome non-ATPase regulatory subunit 1 OS=Homo sapiens GN=PSMD1 PE=1 SV=2 - [PSMD1_HUMAN]	477.519	36.1	1	25	25	48	0.996295	48	4.14755	0.976065	48	21.3833	1.00637	48	24.6685	0.961933	48	24.8715	0.946828	48	26.7029	0.971558	48	24.8182	1.0149	48	22.6415	0.971351	48	22.1219	0.962247	48	28.5555	1.00902	48	4.68725	0.997815	48	11.3415	0.991419	48	10.9919	0.999096	48	12.6263	0.978593	48	11.3629
O95347	Structural maintenance of chromosomes protein 2 OS=Homo sapiens GN=SMC2 PE=1 SV=2 - [SMC2_HUMAN]	475.908	28.24	1	32	32	47	1.00804	47	2.92172	0.951519	47	14.993	0.951006	47	16.4352	1.06501	47	32.8352	1.0274	47	30.2653	0.923726	47	17.831	0.933431	47	18.6844	1.05273	47	34.8242	1.05395	47	32.8598	1.00977	47	6.09727	1.19424	47	20.6811	1.17764	47	21.7188	1.16633	47	21.2009	1.13295	47	20.4377
Q5T4S7	E3 ubiquitin-protein ligase UBR4 OS=Homo sapiens GN=UBR4 PE=1 SV=1 - [UBR4_HUMAN]	474.044	9.72	2	35	36	54	1.0033	53	4.61919	0.879851	53	24.1194	0.873734	53	22.0597	0.863443	53	34.5186	0.900269	53	28.1754	0.857661	53	26.0814	0.865242	53	20.1892	0.848289	53	38.9388	0.878654	53	33.1592	0.994607	53	4.91847	0.968615	53	18.0772	0.999999	53	14.7262	0.969424	53	17.1224	0.995314	53	15.8582
Q14103	Heterogeneous nuclear ribonucleoprotein D0 OS=Homo sapiens GN=HNRNPD PE=1 SV=1 - [HNRPD_HUMAN]	474.032	35.77	1	11	14	63	1.01663	24	8.00696	0.749434	24	20.2325	0.790997	24	22.6987	0.994359	23	25.9661	0.958845	24	19.9721	0.756124	24	22.0036	0.766292	24	21.6271	0.916302	23	20.6733	0.938706	24	12.459	1.01888	24	9.67048	1.32207	23	21.271	1.2984	24	21.1995	1.26121	23	28.5601	1.2752	24	16.045
P43686	26S protease regulatory subunit 6B OS=Homo sapiens GN=PSMC4 PE=1 SV=2 - [PRS6B_HUMAN]	470.569	50.24	1	18	19	41	1.0159	40	4.6686	0.936025	40	21.3674	0.954119	40	24.8869	0.853741	39	28.1764	0.861185	40	29.6326	0.904284	40	21.5225	0.932103	40	21.5954	0.835917	39	29.8162	0.846382	40	35.0623	0.998473	40	4.91954	0.940226	39	13.6614	0.926691	40	12.4709	0.947453	39	13.6869	0.931766	40	13.4163
Q8NC51	Plasminogen activator inhibitor 1 RNA-binding protein OS=Homo sapiens GN=SERBP1 PE=1 SV=2 - [PAIRB_HUMAN]	470.24	35.29	1	15	15	84	0.99816	79	5.77179	1.03038	79	15.6816	1.05046	79	12.8752	1.12068	76	22.9696	1.09918	79	20.1941	1.00775	79	18.4217	1.02758	79	14.9514	1.09127	76	21.276	1.07826	79	21.2894	1.0149	79	6.98198	1.09422	76	19.3913	1.08065	79	15.8842	1.11846	76	18.385	1.10493	79	13.4336
Q6P2Q9	Pre-mRNA-processing-splicing factor 8 OS=Homo sapiens GN=PRPF8 PE=1 SV=2 - [PRP8_HUMAN]	469.266	22.66	2	48	48	98	0.99299	98	4.89124	0.897394	98	19.6164	0.893511	98	16.7726	0.848864	98	28.9693	0.869288	98	25.3406	0.905175	98	16.2214	0.90824	98	15.6955	0.864736	98	25.8375	0.884424	98	22.9329	1.00927	98	5.1478	0.957223	98	15.4838	0.972978	98	16.295	0.978409	98	16.7268	0.968876	98	16.3998
P51858	Hepatoma-derived growth factor OS=Homo sapiens GN=HDGF PE=1 SV=1 - [HDGF_HUMAN]	466.926	73.33	1	16	17	68	0.995344	66	6.76428	1.09322	66	29.0369	1.14459	66	28.6776	1.18938	66	35.936	1.17637	66	42.2713	1.10694	66	24.6773	1.1498	66	22.6786	1.23371	66	36.2727	1.21669	66	34.5159	1.00115	66	6.13531	1.14024	66	18.4018	1.111	66	17.8872	1.1379	66	16.3576	1.09207	66	18.1647
Q14683	Structural maintenance of chromosomes protein 1A OS=Homo sapiens GN=SMC1A PE=1 SV=2 - [SMC1A_HUMAN]	465.682	36.42	1	43	44	87	1.00111	86	5.11445	1.01572	86	14.5164	0.999625	86	14.3593	1.103	85	23.465	1.1303	86	22.6848	1.00736	86	12.9769	1.01532	86	13.711	1.10865	85	25.1566	1.11961	86	23.2936	1.00592	86	6.63119	1.08939	85	18.1404	1.11923	86	17.7803	1.06737	85	16.1438	1.11193	86	16.6351
P05556	Integrin beta-1 OS=Homo sapiens GN=ITGB1 PE=1 SV=2 - [ITB1_HUMAN]	463.686	21.68	2	15	15	37	0.999587	36	5.08589	1.03338	36	21.5605	1.08301	36	18.2029	0.989963	36	25.1841	0.992577	36	29.9551	1.04121	36	17.4294	1.05797	36	17.7791	0.996491	36	20.1414	0.997229	36	24.5545	1.0088	36	6.80823	0.946493	36	12.3602	0.982137	36	11.5704	0.962487	36	6.59359	0.967211	36	9.18967
P23396	40S ribosomal protein S3 OS=Homo sapiens GN=RPS3 PE=1 SV=2 - [RS3_HUMAN]	458.803	80.25	1	20	20	95	0.984438	95	5.15524	1.07307	95	24.2026	1.01207	95	23.8906	0.844614	95	13.4132	0.861271	95	12.4649	1.07842	95	24.1744	1.02418	95	23.7311	0.866965	95	13.5632	0.887529	95	11.1971	0.974226	95	6.29148	0.852978	95	25.5315	0.839916	95	24.4144	0.868237	95	19.8791	0.897524	95	20.2794
P08133	Annexin A6 OS=Homo sapiens GN=ANXA6 PE=1 SV=3 - [ANXA6_HUMAN]	458.089	33.73	1	20	21	52	1.01069	51	5.80232	0.76247	51	18.4972	0.762264	51	14.7529	0.969319	51	31.0976	0.908404	51	26.7507	0.76512	51	19.036	0.785803	51	18.9365	0.965988	51	25.329	0.91182	51	26.6177	1.01131	51	6.24934	1.26777	51	34.6193	1.20842	51	27.8409	1.30006	51	30.7442	1.21945	51	29.6996
P08865	40S ribosomal protein SA OS=Homo sapiens GN=RPSA PE=1 SV=4 - [RSSA_HUMAN]	455.612	44.41	2	9	10	50	0.984351	49	9.21945	0.886067	49	27.6058	0.794401	49	20.5285	0.760848	49	36.3952	0.732902	48	36.6843	0.864073	49	25.9113	0.84617	49	23.5944	0.76242	49	40.1915	0.781289	48	45.6306	1.00501	49	8.682	0.876192	49	10.5281	0.905463	48	15.3378	0.870731	49	20.2824	0.896779	48	21.3791
Q14444	Caprin-1 OS=Homo sapiens GN=CAPRIN1 PE=1 SV=2 - [CAPR1_HUMAN]	455.504	17.07	1	14	14	58	0.994054	58	4.97582	1.02654	58	22.7383	0.99308	58	20.9943	0.942856	58	35.326	0.933103	58	31.0645	1.01474	58	22.1699	0.995769	58	21.0569	0.939579	58	37.5012	0.96295	58	31.8717	0.978688	58	6.08753	0.914205	58	15.5099	0.914726	58	15.7174	0.926387	58	16.1493	0.939219	58	17.9447
P02533	Keratin, type I cytoskeletal 14 OS=Homo sapiens GN=KRT14 PE=1 SV=4 - [K1C14_HUMAN]	455.422	34.53	11	3	17	47	0.97196	3	5.79854	1.0816	3	7.64273	1.03562	3	24.5129	0.442588	3	0.556581	0.507527	3	2.09439	1.07468	3	10.5941	1.10477	3	5.96535	0.455607	3	13.0136	0.494455	3	4.50631	0.967373	3	1.34655	0.465273	3	24.4375	0.484374	3	9.74881	0.486016	3	42.3417	0.506178	3	26.7091
Q16531	DNA damage-binding protein 1 OS=Homo sapiens GN=DDB1 PE=1 SV=1 - [DDB1_HUMAN]	455.119	31.14	1	33	33	75	0.997922	75	5.06848	0.952554	75	25.9765	0.998804	75	25.3905	1.02089	75	36.8008	0.986121	75	31.4214	0.982045	75	23.4876	0.990153	75	23.8578	1.00296	75	36.7538	1.01113	75	32.6935	1.00359	75	7.13564	1.04291	75	13.9744	1.00687	75	14.3572	1.0327	75	16.2037	1.04134	75	14.3488
P30048	Thioredoxin-dependent peroxide reductase, mitochondrial OS=Homo sapiens GN=PRDX3 PE=1 SV=3 - [PRDX3_HUMAN]	454.223	38.67	1	8	8	49	0.997633	49	4.34333	1.0795	49	18.8993	1.09964	49	15.1144	0.853553	49	14.8899	0.920207	49	17.7164	1.09015	49	13.9657	1.11977	49	17.0005	0.87831	49	15.6263	0.91598	49	14.7706	0.992779	49	6.93444	0.813585	49	13.6639	0.849066	49	12.7108	0.801594	49	10.8812	0.858156	49	9.18335
P62263	40S ribosomal protein S14 OS=Homo sapiens GN=RPS14 PE=1 SV=3 - [RS14_HUMAN]	452.494	44.37	1	9	9	41	0.99766	41	3.62931	0.947371	41	15.3297	0.983834	41	15.9344	0.969405	41	26.0236	0.965199	41	20.2215	1.01265	41	18.7091	1.00455	41	14.7464	0.996268	41	22.0244	0.978635	41	18.5379	1.02945	41	7.64855	1.06268	41	19.269	1.0134	41	12.7	1.06082	41	16.1789	1.00259	41	17.3978
P62269	40S ribosomal protein S18 OS=Homo sapiens GN=RPS18 PE=1 SV=3 - [RS18_HUMAN]	451.112	38.82	1	8	8	39	1.01385	39	6.02847	0.911275	39	27.297	0.937478	39	28.5755	0.848227	39	32.5822	0.85257	39	28.3496	0.878088	39	26.76	0.920462	39	25.7512	0.867259	39	29.7411	0.845554	39	26.6923	0.991071	39	5.89591	0.904621	39	7.55044	0.916665	39	8.47077	0.931834	39	9.07511	0.953886	39	7.58574
P41250	Glycine--tRNA ligase OS=Homo sapiens GN=GARS PE=1 SV=3 - [SYG_HUMAN]	449.693	40.19	1	24	25	64	0.989062	63	6.56938	1.09122	61	25.2321	1.05652	63	30.2353	0.824347	63	31.6616	0.868063	63	33.5847	1.07139	61	22.5465	1.08942	63	25.2011	0.84309	63	30.1426	0.897733	63	31.0422	1.00209	61	7.57057	0.770826	61	18.0501	0.797786	61	16.8947	0.776732	63	14.2273	0.8038	63	12.7575
P09382	Galectin-1 OS=Homo sapiens GN=LGALS1 PE=1 SV=2 - [LEG1_HUMAN]	449.431	77.78	1	9	9	47	1.02173	46	6.34751	0.864518	46	30.146	0.849289	46	29.3112	0.862615	46	31.5563	0.864205	46	33.5188	0.867417	46	26.8175	0.846918	46	33.0975	0.886654	46	25.3776	0.850357	46	29.5464	0.998148	46	6.25996	1.01412	46	11.284	1.0176	46	12.0282	1.01491	46	12.3435	1.02284	46	11.1032
P63208	S-phase kinase-associated protein 1 OS=Homo sapiens GN=SKP1 PE=1 SV=2 - [SKP1_HUMAN]	447.21	64.42	1	7	7	37	1.00979	37	4.57337	0.877959	37	17.4723	0.873584	37	17.0988	0.802582	37	21.9447	0.794287	36	18.649	0.865047	37	22.0368	0.846359	37	22.1846	0.78892	37	21.6918	0.771035	36	19.0387	0.983613	37	6.38818	0.939334	37	14.9252	0.949772	36	16.31	0.926801	37	18.1468	0.927066	36	12.1121
Q96P70	Importin-9 OS=Homo sapiens GN=IPO9 PE=1 SV=3 - [IPO9_HUMAN]	446.412	13.35	1	10	10	24	0.988567	24	6.59883	1.20964	24	24.31	1.16202	24	30.1916	1.06421	24	34.6295	1.01759	24	43.9847	1.08773	24	31.3766	1.1475	24	24.1911	1.14764	24	25.3381	1.10088	24	29.7831	1.01024	24	9.11527	0.994913	24	17.8265	0.984247	24	16.5666	0.990998	24	17.1496	0.992115	24	13.9821
P17858	ATP-dependent 6-phosphofructokinase, liver type OS=Homo sapiens GN=PFKL PE=1 SV=6 - [PFKAL_HUMAN]	445.701	16.92	1	8	12	42	1.01371	26	5.2269	0.949396	26	11.7001	0.894492	26	10.1117	0.973699	26	16.744	1.02752	26	21.421	0.936879	26	13.9007	0.902477	26	13.7638	0.986283	26	13.102	1.0072	26	12.0087	0.976643	26	7.97083	1.08688	26	20.8039	1.09019	26	20.4684	1.14419	26	14.295	1.11614	26	17.7698
P61586	Transforming protein RhoA OS=Homo sapiens GN=RHOA PE=1 SV=1 - [RHOA_HUMAN]	445.264	61.14	1	3	10	66	1.04098	8	3.91632	0.939528	8	6.84704	0.946939	8	5.57593	0.952002	8	13.75	0.979833	8	13.065	0.888496	8	11.8293	0.95474	8	5.75008	0.925486	8	15.918	0.959067	8	15.7126	1.04069	8	7.40395	1.04555	8	13.9589	1.09706	8	5.5727	1.02403	8	8.15033	1.03188	8	2.38108
P27105	Erythrocyte band 7 integral membrane protein OS=Homo sapiens GN=STOM PE=1 SV=3 - [STOM_HUMAN]	443.971	42.01	1	9	9	42	0.995971	40	4.61589	1.0184	40	16.5764	1.04853	40	17.7279	0.941917	40	15.8886	0.975047	40	15.5123	1.01944	40	16.4818	1.04217	40	16.5262	0.95859	40	19.2441	0.961881	40	14.3705	0.999847	40	6.48222	0.885394	40	11.3867	0.922372	40	12.2275	0.908044	40	13.5984	0.929113	40	10.8339
P62879	Guanine nucleotide-binding protein G(I)/G(S)/G(T) subunit beta-2 OS=Homo sapiens GN=GNB2 PE=1 SV=3 - [GBB2_HUMAN]	443.428	32.06	2	4	7	33	1.01766	7	2.12974	0.84396	7	35.8659	0.86695	7	14.8739	0.913014	7	14.8708	0.849405	7	27.3299	0.839065	7	32.179	0.861747	7	18.7704	0.815794	7	24.1404	0.833616	7	25.8667	1.02846	7	7.80016	0.94769	7	13.4132	0.950669	7	14.7841	0.928656	7	11.2666	0.936072	7	15.6122
P46013	Antigen KI-67 OS=Homo sapiens GN=MKI67 PE=1 SV=2 - [KI67_HUMAN]	442.448	22.36	1	56	56	88	1.014	88	4.76566	1.13042	88	15.3373	1.12761	88	13.7368	1.22773	88	30.7913	1.20927	88	22.279	1.12337	88	14.3171	1.12232	88	13.1686	1.21906	88	29.6966	1.20519	88	22.161	1.00125	88	6.21429	1.10842	88	20.9095	1.09948	88	15.6553	1.10693	88	26.1152	1.11568	88	19.9238
Q9UMS4	Pre-mRNA-processing factor 19 OS=Homo sapiens GN=PRPF19 PE=1 SV=1 - [PRP19_HUMAN]	441.634	27.38	1	10	10	57	1.00779	54	5.45766	1.01995	54	23.3317	1.0278	54	19.4516	1.01495	54	25.9081	1.05897	54	23.8596	1.03376	54	23.8415	1.02787	54	22.9512	1.01754	54	26.2933	1.05609	54	22.4259	1.00463	54	6.23271	1.03198	54	19.0322	1.0154	54	14.512	1.01912	54	16.0758	1.01875	54	12.1629
P49591	Serine--tRNA ligase, cytoplasmic OS=Homo sapiens GN=SARS PE=1 SV=3 - [SYSC_HUMAN]	439.928	32.88	1	14	14	42	0.998629	42	4.18471	0.974787	42	13.1745	0.963776	42	17.7342	0.927827	42	14.5116	0.917933	42	15.4706	0.975232	42	16.5118	0.954184	42	17.8538	0.91409	42	16.2124	0.922661	42	15.4292	0.997936	42	5.7072	0.938219	42	10.9437	0.946938	42	11.4039	0.94583	42	10.7337	0.964012	42	14.3928
P30154	Serine/threonine-protein phosphatase 2A 65 kDa regulatory subunit A beta isoform OS=Homo sapiens GN=PPP2R1B PE=1 SV=3 - [2AAB_HUMAN]	439.585	24.29	1	6	12	25	0.968882	6	2.77338	0.930101	6	40.7654	1.00637	6	30.148	0.847678	6	18.6208	0.867912	6	14.8072	1.00439	6	44.6667	1.08652	6	29.3788	0.875166	6	12.2932	0.873907	6	12.0599	1.05203	6	6.72246	0.970156	6	31.5735	0.957288	6	15.7241	0.896176	6	23.8151	0.89291	6	9.48351
Q15366	Poly(rC)-binding protein 2 OS=Homo sapiens GN=PCBP2 PE=1 SV=1 - [PCBP2_HUMAN]	438.944	30.14	2	4	9	33	0.979436	13	3.51855	0.777765	13	53.568	0.740855	13	53.1152	0.795191	13	80.5813	0.814217	13	77.1592	0.773405	13	49.9465	0.736552	13	57.8975	0.787167	13	79.9708	0.830266	13	70.144	0.978217	13	4.09864	0.968607	13	19.8261	0.98182	13	21.2548	1.00462	13	14.3187	1.03364	13	17.3895
P52209	6-phosphogluconate dehydrogenase, decarboxylating OS=Homo sapiens GN=PGD PE=1 SV=3 - [6PGD_HUMAN]	437.72	42.24	1	14	14	32	1.04391	32	6.81299	0.695844	32	42.1066	0.689185	32	34.0155	0.868385	32	38.533	0.844521	32	42.0318	0.648841	32	48.5987	0.64154	32	43.0414	0.863505	32	37.1228	0.857488	32	42.003	0.989066	32	4.7698	1.37915	32	45.5125	1.3557	32	33.902	1.38713	32	42.7745	1.31842	32	29.8141
P60953	Cell division control protein 42 homolog OS=Homo sapiens GN=CDC42 PE=1 SV=2 - [CDC42_HUMAN]	437.092	36.65	1	6	6	50	0.983393	50	7.76761	0.872156	50	8.35981	0.866143	50	9.15452	0.808441	50	14.3428	0.795214	50	19.4902	0.888661	50	10.8272	0.880291	50	7.65055	0.813211	50	16.0566	0.784769	50	17.914	0.976802	50	4.72598	0.94183	50	15.4321	0.919696	50	15.8069	0.960775	50	13.9382	0.92008	50	16.7784
P35580	Myosin-10 OS=Homo sapiens GN=MYH10 PE=1 SV=3 - [MYH10_HUMAN]	436.837	8.6	9	2	19	52	0.887993	2	5.19889	0.754209	2	67.4965	0.729768	2	58.4936	0.641866	2	26.3638	0.782672	2	31.0363	0.847071	2	60.7856	0.819455	2	52.1555	0.723226	2	31.8863	0.880285	2	36.6714	0.968743	2	7.03182	0.869286	2	106.715	1.05619	2	114.63	0.898558	2	94.954	1.0922	2	102.211
P35908	Keratin, type II cytoskeletal 2 epidermal OS=Homo sapiens GN=KRT2 PE=1 SV=2 - [K22E_HUMAN]	436.342	39.12	2	18	26	62	1.0055	41	4.37213	1.18638	41	22.9409	1.25574	41	22.6918	0.534046	41	21.9013	0.572581	41	23.1648	1.21434	41	20.9883	1.25621	41	21.2858	0.550366	41	25.4571	0.569124	41	22.6981	1.00561	41	7.2506	0.468302	41	39.361	0.484403	41	31.7253	0.461449	41	35.0528	0.475142	41	28.8171
Q92973	Transportin-1 OS=Homo sapiens GN=TNPO1 PE=1 SV=2 - [TNPO1_HUMAN]	436.277	21.27	2	15	15	40	1.00632	38	6.84162	0.86867	38	18.7944	0.866472	38	16.5529	0.802846	38	12.8404	0.852528	38	16.1367	0.841755	39	22.4172	0.857585	39	19.8098	0.795421	39	13.8879	0.851955	39	19.546	1.00603	40	5.83488	0.946129	39	17.2368	1.02474	40	17.362	0.957773	39	12.2844	0.989785	40	13.4624
Q9H3U1	Protein unc-45 homolog A OS=Homo sapiens GN=UNC45A PE=1 SV=1 - [UN45A_HUMAN]	436.036	23.41	1	18	18	31	0.990861	31	5.02235	0.775665	31	28.2866	0.885745	31	24.947	0.829512	31	33.2443	0.874559	31	23.1784	0.815673	31	21.4944	0.879727	31	22.7463	0.860133	31	29.1298	0.863831	31	26.9819	1.02824	31	7.65379	1.0029	31	16.5774	1.04371	31	16.2253	0.983252	31	13.9277	1.01302	31	10.4765
P63241	Eukaryotic translation initiation factor 5A-1 OS=Homo sapiens GN=EIF5A PE=1 SV=2 - [IF5A1_HUMAN]	435.891	72.08	3	11	11	76	1.01081	75	4.63074	0.875138	75	15.3839	0.869548	75	12.8081	0.993857	75	15.4146	0.977336	75	17.8267	0.854262	75	17.2301	0.8628	75	14.1453	0.980346	75	16.8951	0.961243	75	19.0426	1.00729	75	5.39586	1.16537	75	16.2812	1.14877	75	13.6728	1.1403	75	13.7122	1.17804	75	11.6301
P11413	Glucose-6-phosphate 1-dehydrogenase OS=Homo sapiens GN=G6PD PE=1 SV=4 - [G6PD_HUMAN]	435.763	43.11	1	19	19	55	1.01582	54	7.70124	0.749065	54	30.9885	0.743096	54	30.9104	0.997382	52	25.7005	0.993903	54	25.7828	0.764458	54	31.8921	0.790031	54	32.9814	1.03255	52	24.5398	1.03775	54	21.702	1.01119	54	3.96898	1.27261	52	27.0184	1.25136	54	32.1273	1.23284	52	18.8763	1.21609	54	25.0731
Q9Y3F4	Serine-threonine kinase receptor-associated protein OS=Homo sapiens GN=STRAP PE=1 SV=1 - [STRAP_HUMAN]	435.475	51.71	1	13	13	35	1.00993	35	5.08497	0.837738	35	19.908	0.848627	35	16.4661	0.855173	35	12.761	0.889059	35	18.9376	0.831297	35	20.0845	0.826801	35	20.2469	0.85553	35	17.9725	0.884587	35	16.9982	1.01072	35	4.71119	1.06606	35	9.60596	1.08455	35	12.0066	1.03124	35	9.24297	1.07274	35	11.8793
P11387	DNA topoisomerase 1 OS=Homo sapiens GN=TOP1 PE=1 SV=2 - [TOP1_HUMAN]	434.893	27.71	2	21	22	70	0.999973	68	5.64469	1.05647	68	13.0519	1.04414	68	13.6141	1.02677	68	17.768	1.0418	68	17.7234	1.0498	68	13.2679	1.03954	68	14.1186	1.0055	68	18.7241	1.02367	68	14.9404	0.988717	68	5.66059	0.95458	68	12.5811	0.984799	68	10.8214	0.965601	68	12.3991	0.984817	68	11.3945
O75367	Core histone macro-H2A.1 OS=Homo sapiens GN=H2AFY PE=1 SV=4 - [H2AY_HUMAN]	434.649	50.54	2	13	13	50	0.985148	50	5.91116	1.00256	50	14.1754	0.977861	50	12.4925	0.933908	50	22.7086	0.977494	50	23.9448	0.995912	50	16.3629	0.992505	50	11.4975	0.929274	50	20.9428	0.941081	50	24.6545	1.00667	50	5.87115	0.912007	50	10.569	0.928527	50	10.2258	0.946929	50	15.3076	0.939749	50	12.9046
Q9UQE7	Structural maintenance of chromosomes protein 3 OS=Homo sapiens GN=SMC3 PE=1 SV=2 - [SMC3_HUMAN]	432.64	32.79	1	35	35	71	0.994805	71	5.03261	1.03862	71	15.1619	1.04135	71	17.96	1.07613	71	26.3413	1.08165	71	27.5407	1.02871	71	14.2665	1.02297	71	18.1681	1.095	71	28.4132	1.08118	71	23.0348	1.01122	71	6.26475	1.08431	71	21.982	1.10616	71	17.8331	1.0774	71	19.8402	1.0865	71	15.8556
P42677	40S ribosomal protein S27 OS=Homo sapiens GN=RPS27 PE=1 SV=3 - [RS27_HUMAN]	432.041	38.1	1	1	3	26	0.99078	4	4.33812	0.996571	4	4.70385	1.06204	4	5.19226	1.18239	4	3.76923	1.18909	4	3.33893	1.02155	4	2.69356	1.09925	4	9.36826	1.16609	4	0.85946	1.17715	4	4.70981	1.03242	4	0.791443	1.18148	4	10.966	1.15671	4	8.69754	1.14833	4	5.07317	1.12473	4	2.02663
O75694	Nuclear pore complex protein Nup155 OS=Homo sapiens GN=NUP155 PE=1 SV=1 - [NU155_HUMAN]	431.606	18.55	1	17	18	41	0.999388	39	7.55643	1.00622	39	16.6823	0.965009	39	15.4975	0.836402	39	22.5839	0.849344	39	17.1339	0.970644	39	18.2008	0.993448	39	19.1679	0.832921	39	19.3357	0.815916	39	22.0556	0.987943	39	5.35255	0.836283	39	14.5359	0.860162	39	13.787	0.822893	39	14.5337	0.863997	39	11.6043
Q8WUM4	Programmed cell death 6-interacting protein OS=Homo sapiens GN=PDCD6IP PE=1 SV=1 - [PDC6I_HUMAN]	430.069	32.83	1	23	24	63	1.00389	58	6.08392	0.983506	58	16.4538	0.980236	58	18.8892	1.07416	58	27.5645	1.07434	58	27.491	0.980903	58	16.2086	1.00514	58	18.217	1.07219	58	26.8571	1.08401	58	21.9552	1.01513	58	6.3779	1.13328	58	19.1025	1.15449	58	15.8148	1.1297	58	18.5078	1.14645	58	16.9488
Q9H0A0	N-acetyltransferase 10 OS=Homo sapiens GN=NAT10 PE=1 SV=2 - [NAT10_HUMAN]	429.846	21.95	1	21	21	53	0.992582	53	5.03852	1.09199	52	17.8442	1.16088	53	14.8059	0.952875	52	20.1517	0.950627	53	14.5905	1.09569	52	18.0761	1.15405	53	17.1902	0.946866	52	25.7228	0.991894	53	14.4368	1.00611	52	5.97273	0.86887	52	22.9375	0.861696	52	11.9923	0.838376	52	17.452	0.82755	53	10.9147
Q9Y277	Voltage-dependent anion-selective channel protein 3 OS=Homo sapiens GN=VDAC3 PE=1 SV=1 - [VDAC3_HUMAN]	428.99	33.92	1	7	9	40	1.01486	23	3.82621	0.771357	23	20.761	0.811852	23	21.3234	1.04182	23	18.3494	1.10619	23	15.7446	0.758265	23	16.748	0.814644	23	19.4342	1.02144	23	25.7561	1.07269	23	18.41	1.04797	23	5.85235	1.31082	23	25.6347	1.34737	23	20.5621	1.26464	23	17.4924	1.27569	23	13.7119
P62495	Eukaryotic peptide chain release factor subunit 1 OS=Homo sapiens GN=ETF1 PE=1 SV=3 - [ERF1_HUMAN]	428.044	49.2	1	19	19	71	1.00379	71	5.86196	0.947624	71	18.8482	0.942131	71	24.4221	0.92183	71	27.8012	0.937238	71	25.328	0.93275	71	20.1398	0.932307	71	25.6118	0.90767	71	31.3785	0.949497	71	28.2527	0.992636	71	6.57406	1.00719	71	15.1081	1.00556	71	14.8025	1.0027	71	15.2935	1.01053	71	11.9877
P15121	Aldose reductase OS=Homo sapiens GN=AKR1B1 PE=1 SV=3 - [ALDR_HUMAN]	427.17	53.16	2	13	14	64	1.01436	60	5.24311	1.38094	60	24.7861	1.39848	60	24.2909	0.987908	60	11.002	1.04114	60	16.4098	1.3668	60	21.6973	1.38825	60	27.6805	0.982611	60	12.2771	1.02151	60	17.1388	0.994015	60	6.45704	0.67641	60	27.2653	0.71696	60	20.844	0.695828	60	26.0674	0.728184	60	22.4787
Q15084	Protein disulfide-isomerase A6 OS=Homo sapiens GN=PDIA6 PE=1 SV=1 - [PDIA6_HUMAN]	426.942	35.23	1	15	15	35	0.992524	34	4.90692	0.939588	34	16.2782	0.904743	34	18.0624	1.04054	34	30.8697	0.991785	34	33.7649	0.934926	34	18.6511	0.924006	34	17.4801	1.02976	34	25.7747	1.00196	34	20.2961	0.969129	34	4.10114	1.05835	34	13.2639	1.04961	34	19.0467	1.10892	34	19.6217	1.089	34	17.9632
Q9BWD1	Acetyl-CoA acetyltransferase, cytosolic OS=Homo sapiens GN=ACAT2 PE=1 SV=2 - [THIC_HUMAN]	426.499	46.6	1	11	11	33	0.989203	33	6.1437	0.917889	33	34.5785	0.836843	33	38.664	0.812352	33	56.0555	0.845054	33	54.6254	0.869607	33	44.8845	0.897949	33	39.3549	0.831267	33	57.2825	0.854592	33	56.9364	1.00141	33	8.2273	0.92079	33	16.0525	0.931599	33	16.7063	0.914185	33	21.1999	0.899591	33	21.3646
P50502	Hsc70-interacting protein OS=Homo sapiens GN=ST13 PE=1 SV=2 - [F10A1_HUMAN]	426.387	29	3	10	11	33	1.01185	32	5.1627	0.955763	32	14.473	0.990669	32	13.8659	1.06957	32	17.2159	1.0746	32	14.46	0.959962	32	16.3408	0.981286	32	13.2421	1.06118	32	16.912	1.07738	32	13.8459	1.00907	32	7.28611	1.10893	32	12.646	1.08375	32	15.1729	1.10042	32	8.54828	1.1098	32	10.4683
Q71UM5	40S ribosomal protein S27-like OS=Homo sapiens GN=RPS27L PE=1 SV=3 - [RS27L_HUMAN]	426.27	38.1	1	1	3	24	0.999058	2	5.1319	1.00113	2	2.3533	0.972443	2	1.18265	1.08596	2	6.07703	0.987415	2	2.0593	0.999395	2	7.49198	0.970562	2	3.94745	1.08759	2	0.942931	0.987102	2	3.07016	0.9725	2	3.53669	1.10799	2	8.43938	1.00384	2	4.4142	1.14087	2	4.89175	1.03406	2	0.876491
P05198	Eukaryotic translation initiation factor 2 subunit 1 OS=Homo sapiens GN=EIF2S1 PE=1 SV=3 - [IF2A_HUMAN]	424.908	43.49	1	16	16	53	1.0032	53	5.70671	0.951701	53	15.0309	0.927909	53	15.1673	0.902205	53	19.9981	0.896428	53	25.1521	0.951903	53	16.7725	0.941798	53	14.8009	0.906705	53	22.1704	0.882801	53	27.5041	1.01543	53	4.51639	1.01451	53	18.3728	1.02242	53	17.7749	1.00558	53	19.7576	1.03969	53	18.0917
P20339	Ras-related protein Rab-5A OS=Homo sapiens GN=RAB5A PE=1 SV=2 - [RAB5A_HUMAN]	424.746	49.3	1	6	7	35	0.975367	17	7.08014	0.979437	17	11.8787	1.00576	17	22.0048	0.809643	17	26.5472	0.906932	17	39.1662	0.957715	17	18.1254	1.0333	17	34.1819	0.871121	17	37.0059	0.934954	17	31.3048	1.05555	17	8.86552	0.905619	17	14.7451	0.92974	17	6.78254	0.842328	17	17.5888	0.871504	17	12.188
Q15029	116 kDa U5 small nuclear ribonucleoprotein component OS=Homo sapiens GN=EFTUD2 PE=1 SV=1 - [U5S1_HUMAN]	424.548	30.76	3	25	25	51	0.993894	48	5.3215	0.902177	48	16.1783	0.884468	48	14.717	0.865511	48	25.0076	0.910536	48	24.341	0.909451	48	19.9352	0.894398	48	16.6543	0.922735	48	31.1123	0.942587	48	24.5608	0.981879	48	6.13193	0.988123	48	13.9344	1.01329	48	12.575	1.00353	48	11.1226	1.01922	48	12.7252
Q15365	Poly(rC)-binding protein 1 OS=Homo sapiens GN=PCBP1 PE=1 SV=2 - [PCBP1_HUMAN]	422.71	35.11	2	5	9	34	0.978686	18	8.06194	0.974395	18	27.2195	0.957862	18	21.7745	1.01874	18	38.4063	0.900661	18	27.3828	1.05128	18	26.7871	0.989019	18	15.5193	1.05542	18	31.7101	0.995958	18	31.4863	1.00398	18	9.39171	1.03358	18	18.1698	1.02898	18	14.5678	1.00927	18	17.0813	1.01818	18	18.3955
Q9BXP5	Serrate RNA effector molecule homolog OS=Homo sapiens GN=SRRT PE=1 SV=1 - [SRRT_HUMAN]	422.358	23.74	1	19	19	42	0.979876	41	4.82838	1.00362	41	26.3599	0.98655	41	25.4734	0.875015	41	44.2106	0.919286	41	39.2839	0.99784	41	30.1996	0.991383	41	22.8687	0.918268	41	40.2617	0.932393	41	43.6573	0.994852	41	6.00805	0.973614	41	23.5722	0.961978	41	18.2694	0.966894	41	18.9841	0.963994	41	19.7454
Q9Y266	Nuclear migration protein nudC OS=Homo sapiens GN=NUDC PE=1 SV=1 - [NUDC_HUMAN]	421.498	47.73	1	18	18	63	1.00999	62	5.82757	0.909737	62	22.0149	0.918022	62	18.0005	1.00947	62	19.8727	1.04974	62	21.2568	0.873788	62	23.773	0.910478	62	18.3029	1.0299	62	23.5101	1.05986	62	26.9351	1.01227	62	5.17951	1.13087	62	19.1544	1.15674	62	21.4867	1.16989	62	15.028	1.17342	62	17.415
P08134	Rho-related GTP-binding protein RhoC OS=Homo sapiens GN=RHOC PE=1 SV=1 - [RHOC_HUMAN]	420.971	52.85	1	1	8	60	0.963638	2	14.5837	0.588687	2	14.1553	0.605941	2	4.39117	0.840443	2	16.807	0.897896	2	19.4662	0.609268	2	29.1867	0.626999	2	19.066	0.872638	2	2.18334	0.930606	2	4.78116	1.03053	2	9.71898	1.45826	2	31.5186	1.55237	2	34.3216	1.41698	2	21.3155	1.50905	2	24.0101
Q9NTJ3	Structural maintenance of chromosomes protein 4 OS=Homo sapiens GN=SMC4 PE=1 SV=2 - [SMC4_HUMAN]	420.248	25	1	29	29	45	0.989018	44	6.05613	0.914308	44	12.5199	0.937974	44	12.2491	1.09072	43	20.4608	1.03528	44	19.5951	0.927152	44	13.7482	0.929396	44	10.2457	1.01629	43	19.4462	1.04118	44	19.2745	1.01702	44	5.19953	1.12884	43	27.0257	1.10064	44	22.1871	1.13295	43	25.1616	1.0829	44	18.0457
Q9NVP1	ATP-dependent RNA helicase DDX18 OS=Homo sapiens GN=DDX18 PE=1 SV=2 - [DDX18_HUMAN]	419.858	33.58	1	19	19	37	0.987082	37	6.44601	1.08183	37	18.8699	1.03165	37	22.2919	0.908881	36	15.267	0.953533	37	18.5103	1.0412	37	21.8746	1.02232	37	23.935	0.941604	36	19.6466	0.940546	37	22.1666	0.989208	37	5.76954	0.835426	36	13.819	0.876561	37	14.2247	0.885031	36	15.6665	0.878945	37	15.3435
P46781	40S ribosomal protein S9 OS=Homo sapiens GN=RPS9 PE=1 SV=3 - [RS9_HUMAN]	418.734	54.64	1	16	16	86	1.00925	86	5.83136	0.919354	86	12.2085	0.930887	86	13.4339	0.622053	86	21.5572	0.661945	86	19.625	0.921271	86	12.1703	0.941982	86	12.4709	0.62777	86	20.91	0.662329	86	20.0716	1.02118	86	5.8299	0.704799	86	14.6215	0.737754	86	13.2047	0.69128	86	16.4086	0.727437	86	15.0666
P49755	Transmembrane emp24 domain-containing protein 10 OS=Homo sapiens GN=TMED10 PE=1 SV=2 - [TMEDA_HUMAN]	418.599	48.86	1	9	9	41	0.988714	41	7.76683	1.05425	41	16.6318	1.0565	41	14.6659	0.998588	41	29.2758	1.00055	41	21.7178	1.09539	41	15.8778	1.04201	41	16.093	1.01662	41	23.9467	1.00093	41	21.8567	0.973601	41	5.72325	0.933449	41	17.3888	0.946609	41	16.3424	0.97471	41	16.1869	0.969966	41	12.6368
P50454	Serpin H1 OS=Homo sapiens GN=SERPINH1 PE=1 SV=2 - [SERPH_HUMAN]	417.3	48.56	1	18	18	49	1.02593	49	4.39434	1.35988	49	42.9461	1.32862	49	35.655	1.10846	48	26.596	1.09099	49	36.0897	1.40213	49	38.9202	1.38171	49	32.1984	1.10238	48	22.3036	1.09038	49	38.3565	0.983424	49	6.74985	0.720247	48	27.818	0.765398	49	20.4228	0.728186	48	31.6439	0.762817	49	24.602
Q9NVA2	Septin-11 OS=Homo sapiens GN=SEPT11 PE=1 SV=3 - [SEP11_HUMAN]	417.046	33.33	1	5	11	39	1.00217	9	6.2174	0.92929	9	18.1416	0.869127	9	22.9619	1.02168	9	28.0515	1.01931	9	34.1798	0.942111	9	16.8661	0.932575	9	18.5011	1.03042	9	39.1243	1.02618	9	48.7285	0.988757	9	3.70513	1.00859	9	16.0204	1.01057	9	22.6534	1.02145	9	12.2609	1.00995	9	21.4685
P33991	DNA replication licensing factor MCM4 OS=Homo sapiens GN=MCM4 PE=1 SV=5 - [MCM4_HUMAN]	416.992	26.19	1	16	16	44	0.9941	44	3.72084	1.03615	44	16.9241	1.02149	44	16.0444	1.06035	44	27.7531	1.03693	44	26.2293	1.03643	44	14.2479	1.03043	44	14.6892	1.06066	44	27.6501	1.04105	44	26.823	1.00539	44	8.32441	1.09649	44	20.0995	1.04781	44	18.7445	1.09801	44	14.6286	1.065	44	19.047
P43307	Translocon-associated protein subunit alpha OS=Homo sapiens GN=SSR1 PE=1 SV=3 - [SSRA_HUMAN]	413.642	11.89	1	3	3	38	0.979086	38	4.71281	0.881591	38	14.421	0.861491	38	13.8872	0.671196	38	14.0852	0.705329	38	15.9757	0.930364	38	12.539	0.889386	38	11.6504	0.69902	38	18.4972	0.739986	38	14.2325	1.00123	38	7.48868	0.817749	38	9.56865	0.863501	38	10.6642	0.82617	38	9.40276	0.860567	38	7.69194
Q7L014	Probable ATP-dependent RNA helicase DDX46 OS=Homo sapiens GN=DDX46 PE=1 SV=2 - [DDX46_HUMAN]	413.516	30.26	2	32	33	60	1.00917	58	5.47711	1.0287	58	16.6118	1.07158	58	15.6162	1.09148	58	24.2187	1.06541	58	28.0458	1.04091	58	16.1157	1.06337	58	14.9755	1.08095	58	24.5557	1.06235	58	23.5409	0.998527	58	6.49121	1.04343	58	17.3023	0.998415	58	17.0975	1.02058	58	13.0589	1.00766	58	13.0752
P17655	Calpain-2 catalytic subunit OS=Homo sapiens GN=CAPN2 PE=1 SV=6 - [CAN2_HUMAN]	413.014	36	2	15	16	47	1.01901	45	7.6503	0.994121	45	16.4033	1.03956	45	22.3427	1.04082	45	19.3717	0.93745	45	24.007	0.951782	45	19.7175	1.03204	45	22.9369	1.01247	45	17.9812	0.950121	45	19.1324	1.02083	45	7.83481	1.02056	45	21.276	0.960529	45	14.7124	1.00587	45	19.1207	0.926377	45	15.6887
O00159	Unconventional myosin-Ic OS=Homo sapiens GN=MYO1C PE=1 SV=4 - [MYO1C_HUMAN]	412.874	30.67	1	27	28	56	1.01534	52	6.25703	0.845059	52	23.1177	0.830757	52	19.5491	0.883258	52	19.8851	0.873035	52	18.7825	0.843839	52	28.3042	0.835742	52	24.5833	0.864985	52	17.9602	0.856507	52	14.8285	0.997801	52	7.73165	1.02576	52	24.6304	1.0301	52	21.9975	1.07087	52	19.2693	1.06283	52	19.5612
P18754	Regulator of chromosome condensation OS=Homo sapiens GN=RCC1 PE=1 SV=1 - [RCC1_HUMAN]	409.072	26.37	1	8	8	24	1.00103	24	6.45851	0.972459	24	21.3823	0.934033	24	19.6049	1.12476	24	32.7862	1.0459	24	24.5566	0.963998	24	20.2779	0.951416	24	20.0949	1.13365	24	27.314	1.08227	24	22.7023	1.0175	24	6.21262	1.07326	24	12.893	1.06729	24	12.3731	1.07946	24	18.4434	1.07554	24	19.6754
P51991	Heterogeneous nuclear ribonucleoprotein A3 OS=Homo sapiens GN=HNRNPA3 PE=1 SV=2 - [ROA3_HUMAN]	409.022	34.92	1	12	15	72	0.999204	51	4.91785	0.805316	51	16.257	0.802044	51	16.2755	0.927892	51	35.2982	0.97166	51	28.4662	0.793862	51	20.399	0.793996	51	17.3153	0.940646	51	36.188	0.937123	51	29.6946	1.00955	51	5.46179	1.11917	51	21.1636	1.06865	51	23.8133	1.12903	51	20.9228	1.07151	51	21.4157
Q08945	FACT complex subunit SSRP1 OS=Homo sapiens GN=SSRP1 PE=1 SV=1 - [SSRP1_HUMAN]	408.826	26.8	1	17	17	52	1.00959	52	4.90289	0.96266	52	20.4983	1.00541	52	22.2863	0.954705	52	23.3797	0.965869	52	22.3434	0.996502	52	19.338	0.995168	52	17.824	0.960432	52	22.8841	0.968819	52	20.632	1.00261	52	6.78128	0.96578	52	10.5017	0.981949	52	9.1708	0.996175	52	9.45236	0.98628	52	8.5717
O15355	Protein phosphatase 1G OS=Homo sapiens GN=PPM1G PE=1 SV=1 - [PPM1G_HUMAN]	408.605	28.94	1	12	12	31	0.976691	29	8.81627	0.911286	29	21.2816	0.948884	29	18.7681	1.15849	29	14.6243	1.06289	29	15.9207	0.948045	29	19.4519	0.960257	29	18.6416	1.16886	29	18.8832	1.13198	29	18.4384	0.997913	29	5.4576	1.25207	29	20.341	1.18171	29	13.4758	1.25567	29	19.7677	1.17642	29	14.9949
Q9Y281	Cofilin-2 OS=Homo sapiens GN=CFL2 PE=1 SV=1 - [COF2_HUMAN]	408.193	60.24	1	6	12	64	0.99959	16	9.37291	1.08261	16	18.3942	1.13374	16	16.1119	1.2197	16	21.4139	1.20281	16	22.4181	1.0443	16	15.2197	1.06119	16	16.6301	1.12861	16	23.0703	1.20014	16	17.6083	0.99328	16	3.98748	1.136	16	15.9617	1.15651	16	13.3305	1.12578	16	12.7904	1.15285	16	10.693
P61289	Proteasome activator complex subunit 3 OS=Homo sapiens GN=PSME3 PE=1 SV=1 - [PSME3_HUMAN]	406.843	35.43	1	10	10	33	0.986128	33	6.07463	0.972536	33	14.4652	0.94819	33	15.836	0.996247	33	21.9992	0.978344	33	24.3545	0.966233	33	13.014	0.972922	33	11.8044	1.02203	33	12.1402	1.01629	33	19.0459	0.989822	33	5.22848	1.02839	33	12.7548	1.00757	33	12.2244	1.01946	33	9.96755	1.01099	33	10.042
O76021	Ribosomal L1 domain-containing protein 1 OS=Homo sapiens GN=RSL1D1 PE=1 SV=3 - [RL1D1_HUMAN]	406.439	35.1	1	21	21	58	1.0058	58	5.62565	0.89651	58	17.0447	0.928513	58	11.9908	0.793985	58	21.1951	0.823495	58	18.028	0.866144	58	15.2945	0.918958	58	16.912	0.788546	58	21.4855	0.808565	58	20.4301	1.02689	58	6.0167	0.902758	58	12.4928	0.906666	58	10.9228	0.86855	58	14.1951	0.907165	58	13.158
Q7Z406	Myosin-14 OS=Homo sapiens GN=MYH14 PE=1 SV=2 - [MYH14_HUMAN]	404.792	4.51	9	1	10	30	0.971785	1		1.35926	1		1.42222	1		0.975835	1		1.00141	1		1.39498	1		1.45931	1		1.00472	1		1.02919	1		1.04757	1		0.733306	1		0.749832	1		0.700965	1		0.717058	1
P35606	Coatomer subunit beta' OS=Homo sapiens GN=COPB2 PE=1 SV=2 - [COPB2_HUMAN]	403.832	30.79	1	24	24	62	1.01422	62	5.79346	1.01454	62	14.9368	1.00592	62	13.0844	1.01629	60	17.1322	1.03951	62	16.2202	1.018	62	15.1144	0.99774	62	12.815	1.03006	60	19.3065	1.04229	62	17.1648	1.00449	62	5.89594	1.02833	60	14.8656	1.02991	62	11.2444	1.01708	60	15.5899	1.02132	62	11.0782
P25815	Protein S100-P OS=Homo sapiens GN=S100P PE=1 SV=2 - [S100P_HUMAN]	403.383	31.58	1	3	3	18	0.977879	18	10.5235	2.23288	18	48.9724	2.15875	18	44.5368	1.14441	18	39.629	1.19069	18	49.5827	2.2595	18	45.5907	2.02805	18	37.8538	1.11521	18	32.786	1.21895	18	35.4135	0.941396	18	9.02428	0.44853	18	28.985	0.489443	18	28.8723	0.499254	18	44.0187	0.517652	18	31.0451
Q07020	60S ribosomal protein L18 OS=Homo sapiens GN=RPL18 PE=1 SV=2 - [RL18_HUMAN]	403.111	28.72	1	6	6	24	0.982748	24	5.21755	1.00485	24	16.7392	1.01254	24	20.974	0.688636	24	23.2412	0.729043	24	21.3563	1.01484	24	14.9746	0.99496	24	14.3219	0.723596	24	26.6354	0.736081	24	23.22	0.990846	24	7.2016	0.726424	24	26.0957	0.75567	24	17.2995	0.766447	24	27.9509	0.796896	24	23.7446
P56537	Eukaryotic translation initiation factor 6 OS=Homo sapiens GN=EIF6 PE=1 SV=1 - [IF6_HUMAN]	402.421	26.12	1	5	5	25	1.00113	24	10.4393	1.09234	24	14.6441	1.02276	24	19.1352	1.02856	24	25.3693	1.0088	24	15.0661	1.12495	24	24.4237	1.01437	24	13.7399	1.03334	24	15.9048	1.02838	24	15.2543	0.963111	24	6.7279	0.817242	24	15.3862	0.867994	24	15.2629	0.963434	24	19.4083	0.934523	24	13.4423
P25789	Proteasome subunit alpha type-4 OS=Homo sapiens GN=PSMA4 PE=1 SV=1 - [PSA4_HUMAN]	402.367	42.53	1	10	10	31	1.02263	31	5.27737	1.08371	31	24.3336	1.07644	31	26.6444	0.816497	31	42.3679	0.878399	31	49.8637	1.06641	31	25.5804	1.08195	31	24.0694	0.879084	31	29.7508	0.889044	31	40.8709	1.00787	31	3.82459	0.84761	31	11.8815	0.859821	31	13.3346	0.835526	31	10.3629	0.834711	31	13.8119
P55036	26S proteasome non-ATPase regulatory subunit 4 OS=Homo sapiens GN=PSMD4 PE=1 SV=1 - [PSMD4_HUMAN]	401.341	38.2	1	9	10	45	0.997662	44	5.80092	0.94572	44	12.7486	0.927933	44	11.4327	0.939436	43	19.1802	0.941261	44	18.4197	0.920739	44	14.5737	0.916113	44	12.5253	0.888732	43	16.9345	0.911521	44	19.5198	0.976253	44	4.08445	1.03171	43	12.42	1.0028	44	10.8175	1.03611	43	9.9975	1.04367	44	11.6314
O75947	ATP synthase subunit d, mitochondrial OS=Homo sapiens GN=ATP5H PE=1 SV=3 - [ATP5H_HUMAN]	401.187	52.17	1	6	6	46	0.988827	46	5.64569	0.967625	46	24.3105	0.976932	46	26.6254	0.872666	46	24.6074	0.883835	46	25.3693	0.9776	46	20.2141	0.995656	46	25.8576	0.87938	46	23.2784	0.913005	46	25.9665	0.979142	46	5.03647	0.944175	46	9.59874	0.952237	46	9.9076	0.970881	46	9.88119	0.955544	46	10.7252
Q7L1Q6	Basic leucine zipper and W2 domain-containing protein 1 OS=Homo sapiens GN=BZW1 PE=1 SV=1 - [BZW1_HUMAN]	401.156	30.79	1	15	15	51	1.00719	51	6.15588	1.0506	51	18.5141	0.997933	51	16.5915	0.822258	51	22.8511	0.851923	51	23.1236	1.05673	51	17.8908	1.00651	51	18.8582	0.859481	51	22.8273	0.867019	51	22.505	0.98301	51	6.5856	0.801809	51	16.096	0.833206	51	14.4354	0.806325	51	13.3537	0.856736	51	12.921
Q04837	Single-stranded DNA-binding protein, mitochondrial OS=Homo sapiens GN=SSBP1 PE=1 SV=1 - [SSBP_HUMAN]	400.445	57.43	1	9	9	23	1.01102	23	5.60812	1.04832	23	20.9029	0.960422	23	20.0736	1.02926	23	32.6058	0.959414	23	39.783	1.00658	23	17.3683	1.01902	23	11.5846	1.04367	23	36.5266	0.980051	23	33.2019	0.968974	23	5.24827	1.10073	23	25.6742	1.06086	23	21.3917	1.11644	23	21.2053	1.11336	23	21.0147
P62333	26S protease regulatory subunit 10B OS=Homo sapiens GN=PSMC6 PE=1 SV=1 - [PRS10_HUMAN]	399.734	41.39	1	14	14	43	0.996031	43	4.72728	0.974062	43	19.4601	0.960061	43	19.5545	1.01168	43	21.288	1.01048	43	21.9059	0.973108	43	19.2784	0.960549	43	19.7027	0.963991	43	30.8767	0.999677	43	25.493	1.01338	43	5.03723	1.05752	43	17.3751	1.05744	43	13.4192	1.01842	43	20.2033	1.04497	43	13.908
P39019	40S ribosomal protein S19 OS=Homo sapiens GN=RPS19 PE=1 SV=2 - [RS19_HUMAN]	398.787	55.86	1	13	13	51	0.990299	51	5.8935	0.894779	51	23.8337	0.878966	51	20.646	0.967359	51	42.9484	1.0221	51	32.7419	0.942407	51	22.595	0.897239	51	20.7613	1.00905	51	35.7184	1.03967	51	25.7817	0.994775	51	5.67664	1.05853	51	17.8603	1.05457	51	20.6859	1.11265	51	22.6026	1.09002	51	20.6478
Q10567	AP-1 complex subunit beta-1 OS=Homo sapiens GN=AP1B1 PE=1 SV=2 - [AP1B1_HUMAN]	398.499	14.23	1	5	12	34	0.995145	12	5.07562	1.14141	12	10.6105	1.05218	12	19.3246	0.972789	12	22.247	1.05631	12	22.8396	1.12071	12	13.9956	1.04554	12	14.3264	0.976099	12	21.0868	1.02071	12	13.3281	0.953284	12	4.25633	0.896607	12	12.2536	0.931344	12	9.78355	0.943608	12	14.0678	0.979555	12	10.248
P05455	Lupus La protein OS=Homo sapiens GN=SSB PE=1 SV=2 - [LA_HUMAN]	397.902	48.77	1	22	22	60	0.989165	60	4.72299	0.926582	60	31.0192	0.920547	60	30.3244	0.774641	60	33.1014	0.804275	60	32.0235	0.964722	60	28.82	0.931737	60	30.0168	0.828265	60	38.33	0.829156	60	33.9971	1.00115	60	4.304	0.95342	60	18.9468	0.95708	60	16.4179	0.952695	60	18.4806	0.970291	60	15.4636
P62191	26S protease regulatory subunit 4 OS=Homo sapiens GN=PSMC1 PE=1 SV=1 - [PRS4_HUMAN]	393.933	40	1	14	16	47	0.988439	43	7.54425	0.90896	43	11.534	0.878442	43	16.3022	0.949379	43	24.1343	0.958992	43	22.2398	0.886994	43	9.80695	0.869752	43	11.5214	0.961249	43	21.5514	0.954544	43	20.1059	0.987205	43	8.77549	1.0742	43	17.1976	1.0702	43	14.9976	1.0951	43	16.6977	1.0778	43	17.2261
P42330	Aldo-keto reductase family 1 member C3 OS=Homo sapiens GN=AKR1C3 PE=1 SV=4 - [AK1C3_HUMAN]	393.548	38.39	2	8	12	40	1.03297	33	8.79833	0.535274	33	40.1138	0.565569	33	39.9937	0.940691	27	36.6803	0.92028	32	34.615	0.475756	33	55.0656	0.519987	33	49.5042	0.919035	27	32.5697	0.879178	32	27.2159	1.01402	33	7.00085	1.69342	27	58.0142	1.73024	32	54.8111	1.69851	27	48.7237	1.60621	32	57.1754
Q14141	Septin-6 OS=Homo sapiens GN=SEPT6 PE=1 SV=4 - [SEPT6_HUMAN]	391.405	22.35	1	2	8	25	0.965516	5	1.61987	0.995294	5	6.5986	0.993433	5	4.45123	1.20691	5	30.3321	1.16583	5	10.1174	1.03437	5	7.31721	1.03223	5	3.54638	1.17788	5	21.0597	1.18784	5	4.87199	0.999316	5	5.5542	1.2386	5	31.5108	1.11372	5	27.941	1.24114	5	25.6244	1.15731	5	21.2271
Q01105	Protein SET OS=Homo sapiens GN=SET PE=1 SV=3 - [SET_HUMAN]	389.423	40.69	2	12	12	62	1.00641	62	4.90862	0.997579	62	20.6826	1.002	62	16.523	1.11023	62	27.3313	1.06981	62	25.748	0.983807	62	20.2629	1.00657	62	17.2945	1.12476	62	26.3528	1.06705	62	28.087	1.01245	62	3.57305	1.17603	62	15.3017	1.09712	62	18.6508	1.13781	62	16.3265	1.1331	62	19.089
Q10471	Polypeptide N-acetylgalactosaminyltransferase 2 OS=Homo sapiens GN=GALNT2 PE=1 SV=1 - [GALT2_HUMAN]	387.956	33.63	2	16	16	33	0.98797	32	7.66728	0.966525	32	32.2618	0.937038	32	32.704	0.845374	32	39.5661	0.838979	32	51.4569	0.98738	32	28.4851	1.03861	32	25.6932	0.923337	32	38.8774	0.945534	32	41.1174	1.02118	32	5.71171	0.914712	32	15.3779	0.92965	32	15.4489	0.916409	32	14.6393	0.958153	32	15.3022
P30086	Phosphatidylethanolamine-binding protein 1 OS=Homo sapiens GN=PEBP1 PE=1 SV=3 - [PEBP1_HUMAN]	387.755	57.22	1	8	8	56	1.01328	56	6.44442	0.982832	56	20.7344	0.967984	56	23.4515	0.99344	55	31.7235	1.02853	56	31.4848	0.974077	56	26.6412	0.966618	56	24.2707	0.993674	55	33.5376	1.03348	56	29.1366	1.01917	56	7.11308	1.03222	55	12.8513	1.07427	56	10.406	1.01459	55	20.3917	1.03135	56	14.0594
Q8NE71	ATP-binding cassette sub-family F member 1 OS=Homo sapiens GN=ABCF1 PE=1 SV=2 - [ABCF1_HUMAN]	387.119	31.95	1	20	22	54	1.02688	52	5.44233	1.09461	52	20.0712	1.06737	52	22.9	0.963672	52	27.0771	1.01607	52	22.5318	1.06707	52	22.3783	1.02515	52	20.4063	0.943679	52	27.4648	1.0106	52	23.003	0.995886	52	6.53575	0.951947	52	14.9027	0.993513	52	17.1234	0.927346	52	15.5293	0.956011	52	16.6936
Q9UHX1	Poly(U)-binding-splicing factor PUF60 OS=Homo sapiens GN=PUF60 PE=1 SV=1 - [PUF60_HUMAN]	386.023	29.7	1	14	14	71	1.01168	71	4.74666	1.02588	71	12.345	1.05148	71	12.6868	1.03907	71	16.6835	1.04507	71	21.8353	1.02818	71	12.9014	1.03183	71	12.9318	1.02803	71	18.4056	1.01998	71	20.2983	1.02081	71	5.15032	1.00172	71	13.0474	1.02386	71	11.2138	0.989588	71	14.0429	1.01497	71	10.8315
P33992	DNA replication licensing factor MCM5 OS=Homo sapiens GN=MCM5 PE=1 SV=5 - [MCM5_HUMAN]	386.011	36.92	1	21	21	40	0.999512	40	7.35904	0.980221	40	24.0136	0.965064	40	24.2925	0.858907	40	30.0883	0.897801	40	28.4537	0.996369	40	24.7109	0.979349	40	21.8467	0.843838	40	33.7065	0.913979	40	32.8476	1.01042	40	5.7439	0.930815	40	19.8762	0.976352	40	13.8297	0.931667	40	13.2054	0.951011	40	13.7872
P62899	60S ribosomal protein L31 OS=Homo sapiens GN=RPL31 PE=1 SV=1 - [RL31_HUMAN]	384.152	46.4	1	8	8	43	1.00591	43	5.53701	0.829332	43	29.8203	0.872979	43	33.8583	0.679886	43	25.9274	0.68632	43	29.1615	0.834805	43	28.5324	0.866245	43	29.6327	0.691034	43	32.8516	0.690852	43	31.9578	1.02648	43	6.66111	0.868647	43	18.9026	0.852999	43	14.8548	0.831027	43	19.5676	0.819894	43	19.8363
Q14157	Ubiquitin-associated protein 2-like OS=Homo sapiens GN=UBAP2L PE=1 SV=2 - [UBP2L_HUMAN]	383.786	17.85	1	14	14	28	1.008	28	5.16395	1.03999	28	12.8184	1.07328	28	18.2128	1.16579	28	33.7492	1.20356	28	29.0638	1.02045	28	10.2978	1.04535	28	15.66	1.16907	28	34.9482	1.19128	28	29.7308	1.03616	28	7.67389	1.18903	28	32.0809	1.1694	28	20.5435	1.15419	28	27.9656	1.10615	28	24.727
Q01581	Hydroxymethylglutaryl-CoA synthase, cytoplasmic OS=Homo sapiens GN=HMGCS1 PE=1 SV=2 - [HMCS1_HUMAN]	382.894	29.62	1	16	16	59	0.998316	58	4.74814	1.11851	58	23.9688	1.0977	58	20.949	0.916691	58	21.4982	0.956324	58	21.7215	1.1101	58	21.5307	1.08142	58	28.0254	0.917476	58	24.9792	0.972885	58	27.3357	0.982964	58	7.79211	0.756994	58	20.4553	0.796287	58	20.512	0.791707	58	16.6486	0.818532	58	15.8789
Q99459	Cell division cycle 5-like protein OS=Homo sapiens GN=CDC5L PE=1 SV=2 - [CDC5L_HUMAN]	382.148	28.55	1	19	19	36	0.998266	36	5.49997	1.0609	36	17.8949	1.03268	36	17.3733	1.0076	35	18.9251	0.986565	36	15.8727	1.09158	36	16.3929	1.03945	36	13.9354	0.991224	35	21.9551	0.997169	36	18.5622	0.956433	36	7.63374	0.98873	35	16.0466	0.965468	36	14.107	0.98222	35	19.4783	1.00121	36	14.3677
P39023	60S ribosomal protein L3 OS=Homo sapiens GN=RPL3 PE=1 SV=2 - [RL3_HUMAN]	381.394	48.88	2	21	21	53	1.02977	53	6.51783	0.946204	53	21.3064	0.958256	53	22.6094	0.78393	53	26.7179	0.829894	53	28.6152	0.930095	53	23.4245	0.946252	53	19.6121	0.780771	53	23.9161	0.838237	53	23.1811	1.01463	53	7.91889	0.856109	53	17.4117	0.893687	53	19.5615	0.842373	53	18.7486	0.852569	53	17.4167
O15260	Surfeit locus protein 4 OS=Homo sapiens GN=SURF4 PE=1 SV=3 - [SURF4_HUMAN]	378.101	22.68	1	5	5	16	1.00153	16	10.4379	0.688044	16	41.7564	0.659215	16	30.732	0.608509	16	50.4789	0.543822	16	44.6098	0.65902	16	41.1716	0.626435	16	39.7344	0.567317	16	52.7118	0.561713	16	52.7535	0.94602	16	11.0858	0.83753	16	19.6853	0.822176	16	19.0062	0.873536	16	25.791	0.840114	16	8.96403
O75874	Isocitrate dehydrogenase [NADP] cytoplasmic OS=Homo sapiens GN=IDH1 PE=1 SV=2 - [IDHC_HUMAN]	377.925	48.55	1	16	16	38	0.994973	38	7.92059	1.25198	38	51.572	1.2035	38	48.596	1.14858	38	56.0606	1.19517	38	54.3909	1.37556	38	41.1712	1.23258	38	43.4473	1.22322	38	45.1443	1.28206	38	43.5555	0.972621	38	5.99009	0.89038	38	14.1656	0.924245	38	12.8651	0.910794	38	13.1067	0.929253	38	15.3508
O14745	Na(+)/H(+) exchange regulatory cofactor NHE-RF1 OS=Homo sapiens GN=SLC9A3R1 PE=1 SV=4 - [NHRF1_HUMAN]	376.467	32.68	1	11	11	36	0.97877	36	4.00459	0.841674	36	29.6577	0.828378	36	21.4159	0.985818	36	14.0796	0.981466	36	12.3003	0.830617	36	36.8691	0.821074	36	26.1642	0.973325	36	15.6006	0.960371	36	12.8781	0.994286	36	8.48819	1.17752	36	29.1826	1.17447	36	24.9704	1.23759	36	26.4972	1.1768	36	23.5963
Q03252	Lamin-B2 OS=Homo sapiens GN=LMNB2 PE=1 SV=3 - [LMNB2_HUMAN]	375.378	30.5	1	15	17	35	0.99208	26	5.88647	1.0739	26	15.9861	1.09161	26	16.6576	1.07149	24	24.1933	1.10516	26	22.2099	1.12252	26	21.6577	1.11326	26	17.6239	1.07194	24	26.0122	1.09857	26	23.5656	0.985735	26	3.35651	0.961	24	19.6193	0.98548	26	17.7897	0.979857	24	13.0807	1.00332	26	9.18967
P47755	F-actin-capping protein subunit alpha-2 OS=Homo sapiens GN=CAPZA2 PE=1 SV=3 - [CAZA2_HUMAN]	374.751	45.45	1	7	8	33	1.03527	23	9.36325	0.877893	23	8.07179	0.857468	23	9.78882	0.901123	23	17.8647	0.858764	23	13.0545	0.832615	23	18.5958	0.840354	23	13.5029	0.882634	23	21.5212	0.88657	23	19.0969	0.99122	23	4.84931	1.07515	23	19.1828	1.05371	23	12.4639	1.07592	23	17.4727	1.06819	23	12.5017
O15372	Eukaryotic translation initiation factor 3 subunit H OS=Homo sapiens GN=EIF3H PE=1 SV=1 - [EIF3H_HUMAN]	373.65	42.61	1	13	13	26	1.00392	26	5.68626	0.995413	26	29.7656	0.964049	26	20.7545	0.837909	26	40.7933	0.870131	26	36.6049	0.959381	26	25.1052	0.964211	26	18.9383	0.859145	26	41.7496	0.886141	26	36.371	0.995188	26	8.77949	0.874301	26	13.4199	0.923218	26	16.0851	0.889819	26	14.5658	0.911887	26	13.2908
P48047	ATP synthase subunit O, mitochondrial OS=Homo sapiens GN=ATP5O PE=1 SV=1 - [ATPO_HUMAN]	373.287	40.38	2	7	7	23	1.03305	21	3.94723	1.06738	21	13.3795	1.07109	21	14.0491	1.00728	21	29.0554	1.05032	21	22.0481	1.04091	21	15.2265	1.07568	21	11.6682	1.01322	21	20.4324	1.04277	21	15.4797	1.06069	21	7.66814	0.960448	21	14.6905	0.986523	21	12.5679	0.928431	21	19.0803	0.973697	21	9.28814
P20073	Annexin A7 OS=Homo sapiens GN=ANXA7 PE=1 SV=3 - [ANXA7_HUMAN]	373.159	19.26	1	9	9	22	0.980807	22	5.11874	1.12998	22	9.83171	1.0986	22	15.7134	0.969434	22	19.7419	1.01753	22	16.9153	1.1042	22	16.2963	1.1012	22	14.8614	1.01365	22	19.2348	1.05947	22	15.5056	1.00272	22	4.03645	0.951515	22	14.3869	0.936418	22	12.7433	0.96979	22	10.4959	0.955663	22	10.8248
P09525	Annexin A4 OS=Homo sapiens GN=ANXA4 PE=1 SV=4 - [ANXA4_HUMAN]	372.946	45.77	1	15	15	34	1.00347	34	5.74773	1.106	34	13.8541	1.10143	34	18.8407	1.15331	34	30.4183	1.14737	34	28.2392	1.0945	34	20.9672	1.0926	34	22.1594	1.20184	34	31.0903	1.14592	34	26.9505	1.03816	34	9.01218	1.28538	34	17.9563	1.2181	34	20.7647	1.23006	34	21.2159	1.15622	34	16.2055
P46060	Ran GTPase-activating protein 1 OS=Homo sapiens GN=RANGAP1 PE=1 SV=1 - [RAGP1_HUMAN]	372.265	39.52	1	16	16	35	1.00506	35	5.3297	1.18304	35	35.922	1.19152	35	29.8832	0.989631	35	34.7796	0.951489	35	42.8129	1.17894	35	42.3731	1.20788	35	32.8989	0.985191	35	40.2277	1.04382	35	40.7708	1.03262	35	7.27061	0.879004	35	20.807	0.879815	35	16.5867	0.848704	35	18.4999	0.842491	35	11.8327
P49321	Nuclear autoantigenic sperm protein OS=Homo sapiens GN=NASP PE=1 SV=2 - [NASP_HUMAN]	371.502	33.88	6	20	21	38	1.01725	34	6.81209	0.905301	34	37.2221	0.903316	34	49.6629	1.02097	33	60.7218	1.04691	33	41.1198	0.861121	34	45.6284	0.871937	34	48.0459	0.995164	33	57.8993	1.03539	33	51.7355	0.982023	34	4.68155	1.11496	33	26.3491	1.09815	33	21.495	1.09317	33	30.8847	1.10514	33	27.5173
P07205	Phosphoglycerate kinase 2 OS=Homo sapiens GN=PGK2 PE=1 SV=3 - [PGK2_HUMAN]	368.226	19.66	1	1	8	36	1.05087	2	0.527941	1.16825	2	5.13593	1.05728	2	3.3599	1.13718	2	30.1475	1.15544	2	10.992	1.10872	2	4.60705	1.0032	2	3.88836	1.08273	2	30.7116	1.09812	2	11.525	0.906087	2	8.50683	0.994271	2	35.6912	1.00662	2	16.1963	1.09882	2	26.588	1.11292	2	7.6111
Q13435	Splicing factor 3B subunit 2 OS=Homo sapiens GN=SF3B2 PE=1 SV=2 - [SF3B2_HUMAN]	366.736	30.5	1	24	24	50	0.984661	50	6.83334	1.13577	50	26.3477	1.14081	50	22.7731	1.01572	50	23.0957	1.02363	50	25.8127	1.11578	50	21.2752	1.12164	50	23.5858	1.02829	50	27.065	1.00288	50	23.0071	0.997044	50	5.92714	0.942057	50	22.1938	0.924456	50	14.3877	0.90968	50	14.1981	0.930078	50	14.0053
Q06210	Glutamine--fructose-6-phosphate aminotransferase [isomerizing] 1 OS=Homo sapiens GN=GFPT1 PE=1 SV=3 - [GFPT1_HUMAN]	365.173	28.18	1	15	17	42	1.00668	38	6.71141	0.883264	38	20.6981	0.891522	38	17.9633	0.843574	38	18.9737	0.835767	38	27.5669	0.865374	38	20.6139	0.880193	38	20.979	0.831633	38	19.379	0.820228	38	30.3062	1.00473	38	4.3802	0.933961	38	14.2083	0.960382	38	18.997	0.944537	38	15.2877	0.97228	38	16.6343
Q99613	Eukaryotic translation initiation factor 3 subunit C OS=Homo sapiens GN=EIF3C PE=1 SV=1 - [EIF3C_HUMAN]	364.676	17.31	2	17	17	40	1.01103	40	4.97006	1.00285	40	21.0007	1.03347	40	17.6241	0.969448	40	24.9001	0.982268	40	29.4396	1.00369	40	19.1688	1.02492	40	17.5195	0.961822	40	22.5769	0.953755	40	25.0528	1.01414	40	4.75477	1.02286	40	22.1165	1.02353	40	21.2796	1.00119	40	20.7173	0.986316	40	24.5994
P54886	Delta-1-pyrroline-5-carboxylate synthase OS=Homo sapiens GN=ALDH18A1 PE=1 SV=2 - [P5CS_HUMAN]	363.453	19.12	1	14	14	40	1.01759	40	7.25857	0.933147	40	20.6833	0.935109	40	19.9343	0.935407	40	29.8618	0.939121	40	20.6914	0.919672	40	22.985	0.906697	40	21.8271	0.868786	40	23.9611	0.907296	40	27.1327	1.01319	40	7.05127	1.05559	40	25.178	1.04721	40	15.7025	1.04537	40	20.8982	1.05497	40	16.4025
P22234	Multifunctional protein ADE2 OS=Homo sapiens GN=PAICS PE=1 SV=3 - [PUR6_HUMAN]	363.318	50.35	1	18	18	49	0.995485	48	6.63025	1.03543	48	31.1752	1.00154	48	30.0368	0.885917	48	37.7656	0.89394	48	40.0106	1.03465	48	32.8423	1.02726	48	23.3062	0.91143	48	35.5582	0.92238	48	36.2706	0.985604	48	6.78265	0.889718	48	17.7512	0.888426	48	17.7321	0.906818	48	17.9	0.915896	48	15.0836
P32929	Cystathionine gamma-lyase OS=Homo sapiens GN=CTH PE=1 SV=3 - [CGL_HUMAN]	363.248	37.04	1	11	11	33	0.983008	33	5.7041	1.18104	33	38.8186	1.12647	33	39.2061	1.12673	33	40.701	1.11425	33	49.3799	1.19297	33	40.708	1.11624	33	39.9854	1.135	33	30.6015	1.14387	33	39.8489	0.948888	33	7.25196	0.948533	33	7.16269	0.96327	33	7.10492	1.03425	33	13.0074	1.03547	33	9.28058
P17096	High mobility group protein HMG-I/HMG-Y OS=Homo sapiens GN=HMGA1 PE=1 SV=3 - [HMGA1_HUMAN]	362.948	45.79	1	7	7	26	0.986633	26	7.84686	1.19295	26	22.6466	1.15934	26	12.4741	0.785091	26	48.865	0.824034	26	30.238	1.17189	26	19.1781	1.15046	26	13.8394	0.791744	26	31.1284	0.822461	26	42.6811	0.984872	26	7.65121	0.671293	26	26.5956	0.668706	26	24.064	0.659257	26	28.9453	0.688117	26	25.0572
O94906	Pre-mRNA-processing factor 6 OS=Homo sapiens GN=PRPF6 PE=1 SV=1 - [PRP6_HUMAN]	360.406	17.75	2	17	17	33	0.983325	33	6.09633	1.00589	33	16.2766	1.02362	33	12.5978	1.05308	33	15.2802	1.08627	33	14.222	1.04184	33	17.5367	1.04783	33	17.193	1.06804	33	19.252	1.0771	33	17.4547	1.00381	33	3.0939	1.02192	33	20.6783	1.05665	33	16.2059	1.04099	33	17.4026	1.04706	33	12.1946
P46778	60S ribosomal protein L21 OS=Homo sapiens GN=RPL21 PE=1 SV=2 - [RL21_HUMAN]	359.689	42.5	1	8	8	48	1.00655	48	4.94235	0.977954	48	15.825	0.955816	48	11.1922	0.767928	48	16.9941	0.806248	48	16.4128	0.967272	48	15.1463	0.94696	48	12.0722	0.746438	48	17.7302	0.792182	48	20.3867	0.992735	48	5.2383	0.783709	48	18.1142	0.831668	48	16.38	0.794874	48	17.4161	0.835962	48	16.9732
P04844	Dolichyl-diphosphooligosaccharide--protein glycosyltransferase subunit 2 OS=Homo sapiens GN=RPN2 PE=1 SV=3 - [RPN2_HUMAN]	359.571	20.92	1	9	9	29	1.0012	29	5.32706	1.09154	29	23.464	1.06743	29	20.2781	0.971951	29	29.8164	1.00504	29	31.4476	1.08444	29	22.0856	1.06062	29	21.9359	0.994941	29	28.2043	1.01133	29	27.3094	0.992624	29	7.435	0.866906	29	13.968	0.902234	29	15.9519	0.853915	29	13.1828	0.893599	29	8.37098
P19525	Interferon-induced, double-stranded RNA-activated protein kinase OS=Homo sapiens GN=EIF2AK2 PE=1 SV=2 - [E2AK2_HUMAN]	359.522	19.42	1	10	10	30	0.999179	30	4.83086	0.918228	30	16.7822	0.924762	30	14.9686	0.918942	30	15.2939	0.901656	30	18.4726	0.912526	30	17.2672	0.928023	30	14.0281	0.930271	30	18.5732	0.909503	30	22.4111	0.993617	30	6.42985	1.05261	30	12.0084	1.00725	30	12.7982	1.03459	30	15.7339	1.0188	30	12.7241
Q9HB71	Calcyclin-binding protein OS=Homo sapiens GN=CACYBP PE=1 SV=2 - [CYBP_HUMAN]	359.493	45.61	1	12	12	62	1.01041	62	4.70368	0.77257	62	19.0957	0.774346	62	16.189	1.00479	62	23.973	0.965111	62	16.3838	0.774966	62	20.9827	0.776857	62	17.5431	0.995394	62	20.6549	0.963785	62	18.4219	1.00479	62	6.38428	1.33738	62	23.2729	1.25057	62	18.8583	1.35338	62	21.6035	1.27477	62	18.4376
P38919	Eukaryotic initiation factor 4A-III OS=Homo sapiens GN=EIF4A3 PE=1 SV=4 - [IF4A3_HUMAN]	359.011	49.15	1	12	17	68	0.988373	27	5.35482	0.905859	27	14.6756	0.907342	27	20.3148	0.819443	27	39.2989	0.865222	27	32.9449	0.898162	28	16.2433	0.865753	28	22.4641	0.82908	28	43.7303	0.863671	28	33.2708	1.00547	28	7.04471	0.910835	28	16.6225	0.960199	28	14.4774	0.939092	28	24.368	0.938049	28	20.6514
P62633	Cellular nucleic acid-binding protein OS=Homo sapiens GN=CNBP PE=1 SV=1 - [CNBP_HUMAN]	358.515	55.93	1	10	10	39	1.00837	39	10.0825	0.9823	39	21.2729	0.962236	39	19.5859	1.14874	38	41.5074	1.09329	39	45.9168	0.98541	39	13.8745	0.985033	39	15.8676	1.17611	38	35.4352	1.13086	39	40.5727	1.00256	39	6.22458	1.16504	38	22.9735	1.1221	39	21.6113	1.15487	38	26.9835	1.10715	39	23.8835
P14314	Glucosidase 2 subunit beta OS=Homo sapiens GN=PRKCSH PE=1 SV=2 - [GLU2B_HUMAN]	357.816	22.35	1	13	14	43	0.981212	39	5.01224	1.50196	39	29.3598	1.41892	39	18.5901	1.24028	38	26.8034	1.20491	39	30.3663	1.39365	39	27.5686	1.34368	39	23.869	1.22517	38	34.8032	1.16177	39	36.792	0.954126	39	5.76184	0.913077	38	8.44471	0.928103	39	8.27428	0.932637	38	13.1819	0.942245	39	12.0199
Q13011	Delta(3,5)-Delta(2,4)-dienoyl-CoA isomerase, mitochondrial OS=Homo sapiens GN=ECH1 PE=1 SV=2 - [ECH1_HUMAN]	357.019	39.63	1	11	11	30	1.01256	30	3.54681	0.967637	30	19.2692	0.999018	30	19.2348	1.20865	30	35.7224	1.15437	30	24.9852	0.95585	30	18.4241	1.00667	30	18.4023	1.16714	30	32.6521	1.1184	30	22.508	1.00272	30	4.61684	1.09256	30	12.9593	1.14324	30	17.7292	1.09057	30	19.2805	1.12537	30	18.4671
P31942	Heterogeneous nuclear ribonucleoprotein H3 OS=Homo sapiens GN=HNRNPH3 PE=1 SV=2 - [HNRH3_HUMAN]	356.938	26.01	1	7	7	30	0.979168	30	7.50452	1.05078	30	14.959	1.0218	30	15.734	0.869977	30	13.2903	0.875838	30	12.8665	1.08688	30	19.5752	1.05468	30	24.3899	0.889137	30	14.7949	0.886284	30	12.1265	0.974373	30	6.49472	0.877618	30	13.1018	0.869007	30	16.6938	0.905397	30	15.5576	0.897868	30	16.7539
Q9UKV3	Apoptotic chromatin condensation inducer in the nucleus OS=Homo sapiens GN=ACIN1 PE=1 SV=2 - [ACINU_HUMAN]	356.767	16.7	1	23	23	42	0.989942	42	4.43195	1.07903	42	16.3465	1.06371	42	17.6335	1.23917	40	18.1196	1.24821	42	22.464	1.07706	42	17.2928	1.08954	42	13.5301	1.21099	40	17.4064	1.20936	42	21.1051	1.00188	42	6.33673	1.16847	40	20.4956	1.16095	42	19.5585	1.14837	40	19.5557	1.1417	42	18.5295
Q9BSJ8	Extended synaptotagmin-1 OS=Homo sapiens GN=ESYT1 PE=1 SV=1 - [ESYT1_HUMAN]	355.782	16.03	3	14	14	35	1.00013	35	3.87702	0.998407	35	13.5714	0.932998	35	14.7859	0.861929	35	25.8502	0.867717	35	27.8334	0.99371	35	16.1489	0.956653	35	17.5703	0.836864	35	23.418	0.879931	35	26.2042	0.962514	35	8.09371	0.906531	35	19.8798	0.958755	35	20.9078	0.941759	35	19.8953	0.98548	35	15.7985
P49915	GMP synthase [glutamine-hydrolyzing] OS=Homo sapiens GN=GMPS PE=1 SV=1 - [GUAA_HUMAN]	355.78	40.55	1	21	21	48	0.984871	48	7.88964	0.868922	48	17.5475	0.849748	48	18.7674	0.931134	48	16.9753	0.925555	48	19.2107	0.900055	48	17.2601	0.869203	48	14.818	0.933916	48	18.6125	0.922894	48	22.4636	0.979683	48	7.11154	1.06269	48	19.2922	1.02514	48	19.0014	1.09393	48	15.9279	1.0369	48	16.8294
P13928	Annexin A8 OS=Homo sapiens GN=ANXA8 PE=1 SV=3 - [ANXA8_HUMAN]	355.763	30.28	3	8	8	17	1.01147	17	7.56344	0.956713	17	12.6484	0.880578	17	19.564	0.936433	17	19.3365	0.98817	17	17.7523	0.956519	17	13.7703	0.947732	17	13.36	0.941826	17	19.742	0.937145	17	17.1664	0.96472	17	10.4796	1.00817	17	10.7993	0.984967	17	8.08388	1.00295	17	11.3442	1.0068	17	17.345
O75844	CAAX prenyl protease 1 homolog OS=Homo sapiens GN=ZMPSTE24 PE=1 SV=2 - [FACE1_HUMAN]	353.534	15.16	1	6	6	17	1.01852	17	3.36821	0.816142	17	38.1076	0.843085	17	34.3635	0.94411	17	41.1548	0.861879	17	55.5633	0.791399	17	34.4882	0.824443	17	42.0023	0.936276	17	38.6766	0.855853	17	51.7795	1.02697	17	6.41749	1.17581	17	15.947	1.18963	17	14.3786	1.13264	17	13.3153	1.12863	17	20.1411
Q9Y5B9	FACT complex subunit SPT16 OS=Homo sapiens GN=SUPT16H PE=1 SV=1 - [SP16H_HUMAN]	352.177	22.25	1	23	24	54	1.00156	53	4.84991	1.0234	53	42.8792	1.04622	53	35.7204	0.927672	53	41.3179	0.943894	53	39.7032	1.05595	53	36.7952	1.05496	53	32.015	0.935672	53	37.6008	0.94341	53	39.5982	0.999989	53	7.31284	0.908024	53	15.4721	0.91754	53	12.8223	0.895529	53	17.4358	0.917029	53	11.1007
P62745	Rho-related GTP-binding protein RhoB OS=Homo sapiens GN=RHOB PE=1 SV=1 - [RHOB_HUMAN]	351.951	61.73	1	7	9	46	1.00584	8	10.1745	0.985767	8	8.9018	0.904194	8	19.1062	1.01985	8	40.1091	0.967418	8	41.4667	0.993796	8	17.5915	0.944942	8	15.7923	1.076	8	56.8534	1.01883	8	41.6863	0.940174	8	8.36855	1.12502	8	19.698	1.06034	8	21.3854	1.21749	8	23.0171	1.21732	8	15.6691
P60891	Ribose-phosphate pyrophosphokinase 1 OS=Homo sapiens GN=PRPS1 PE=1 SV=2 - [PRPS1_HUMAN]	351.649	36.48	2	3	12	29	0.94537	8	7.51733	0.743063	8	15.3541	0.762485	8	12.8537	0.831035	8	5.76148	0.84939	8	9.75778	0.769062	8	16.8571	0.819204	8	15.2421	0.902086	8	17.2675	0.899567	8	19.6636	1.01461	8	7.42959	1.18309	8	12.599	1.16726	8	13.5622	1.17486	8	2.0307	1.18592	8	10.7231
Q9Y4L1	Hypoxia up-regulated protein 1 OS=Homo sapiens GN=HYOU1 PE=1 SV=1 - [HYOU1_HUMAN]	351.063	26.43	1	21	21	42	1.026	42	3.68832	0.661086	42	28.1536	0.66994	42	25.0812	0.928078	37	38.0892	0.953667	41	32.8718	0.642722	42	28.2905	0.645142	42	25.6366	0.932634	37	27.6687	0.912149	41	26.6888	1.01927	42	4.29492	1.37906	37	39.0502	1.34089	41	36.5684	1.34446	37	33.2066	1.28959	41	30.5029
P30085	UMP-CMP kinase OS=Homo sapiens GN=CMPK1 PE=1 SV=3 - [KCY_HUMAN]	350.409	34.69	1	8	8	32	0.983897	32	6.38897	0.95569	32	12.5651	0.95903	32	17.8726	0.996301	32	16.0932	1.02156	32	17.4235	0.93774	32	19.6955	0.983847	32	24.5619	1.03803	32	18.4501	1.02488	32	18.9114	1.0147	32	6.02325	1.0458	32	12.0052	1.04057	32	13.1923	1.04358	32	9.59302	1.04016	32	10.2084
Q99873	Protein arginine N-methyltransferase 1 OS=Homo sapiens GN=PRMT1 PE=1 SV=2 - [ANM1_HUMAN]	349.984	37.4	1	12	12	36	0.999101	36	4.59547	1.01079	36	15.3604	0.992908	36	15.8082	0.876108	36	24.9717	0.907581	36	22.6546	1.00403	36	13.4912	0.986539	36	14.8121	0.893494	36	22.1414	0.903624	36	23.0429	1.00302	36	6.39242	0.901608	36	12.6478	0.918345	36	9.32927	0.911493	36	14.4619	0.9269	36	9.54844
Q14134	Tripartite motif-containing protein 29 OS=Homo sapiens GN=TRIM29 PE=1 SV=2 - [TRI29_HUMAN]	346.492	33.84	1	17	18	41	1.02002	38	5.50114	0.890852	38	13.8371	0.938647	38	13.465	1.16861	36	35.2816	1.13527	38	24.948	0.891392	38	15.1579	0.910957	38	16.1719	1.16901	36	32.6106	1.14215	38	25.1898	1.01543	38	9.14615	1.40463	36	37.1475	1.29222	38	23.9019	1.39222	36	34.806	1.26264	38	28.8333
O95163	Elongator complex protein 1 OS=Homo sapiens GN=IKBKAP PE=1 SV=3 - [ELP1_HUMAN]	346.442	13.74	1	14	14	23	0.945682	23	8.114	0.79729	23	14.4983	0.790803	23	19.1093	0.897999	23	22.6334	0.824898	23	25.5608	0.837555	23	18.2234	0.778406	23	15.8451	0.982881	23	23.211	0.897808	23	24.5784	0.992007	23	7.44015	1.1755	23	28.2141	1.06706	23	16.0335	1.2251	23	31.1213	1.14616	23	21.9137
P27635	60S ribosomal protein L10 OS=Homo sapiens GN=RPL10 PE=1 SV=4 - [RL10_HUMAN]	346.35	32.71	2	6	6	24	0.970715	24	10.3785	0.847086	24	18.7596	0.872149	24	21.5041	0.723073	24	36.5147	0.758207	24	28.667	0.902374	24	16.3699	0.941558	24	20.1257	0.72596	24	28.4018	0.763649	24	22.7856	1.00609	24	6.69935	0.83606	24	13.8485	0.873907	24	14.1983	0.83982	24	15.1925	0.879884	24	17.6831
P12268	Inosine-5'-monophosphate dehydrogenase 2 OS=Homo sapiens GN=IMPDH2 PE=1 SV=2 - [IMDH2_HUMAN]	345.607	27.82	1	12	13	52	1.00588	50	6.43619	0.866876	50	16.4422	0.8873	50	14.2938	0.922306	50	27.3662	0.936868	50	27.9747	0.864535	50	25.2639	0.868254	50	16.639	0.92034	50	32.6724	0.918516	50	36.3081	1.01883	50	7.41482	1.07623	50	14.6712	1.09311	50	16.3246	1.04805	50	22.2347	1.08602	50	21.5621
P55265	Double-stranded RNA-specific adenosine deaminase OS=Homo sapiens GN=ADAR PE=1 SV=4 - [DSRAD_HUMAN]	345.531	15.74	1	18	18	48	1.00853	48	5.93391	1.02738	48	15.9632	1.04629	48	13.0922	0.964371	48	25.2836	0.999909	48	23.3167	1.06135	48	14.1232	1.04242	48	13.0532	0.977125	48	24.6969	1.03447	48	21.9098	1.00741	48	5.24913	0.999253	48	17.02	1.0073	48	10.2485	0.990729	48	13.9041	0.996394	48	9.78764
Q9Y265	RuvB-like 1 OS=Homo sapiens GN=RUVBL1 PE=1 SV=1 - [RUVB1_HUMAN]	345.527	24.12	1	9	9	34	1.00157	34	5.16861	0.967591	34	17.4085	0.958268	34	18.4902	0.924389	34	20.5811	0.900026	34	24.0564	0.961461	34	21.4167	0.931257	34	14.4726	0.927154	34	21.0487	0.91706	34	29.4887	0.994222	34	6.18383	0.976712	34	11.3576	1.00289	34	9.8656	0.977028	34	15.3287	1.00062	34	13.7727
Q29RF7	Sister chromatid cohesion protein PDS5 homolog A OS=Homo sapiens GN=PDS5A PE=1 SV=1 - [PDS5A_HUMAN]	344.671	17.35	1	17	20	39	0.997342	35	7.31233	1.0058	35	20.725	1.0024	35	21.2657	0.956001	35	28.8041	0.910966	35	26.8937	1.03675	35	22.1096	1.02336	35	26.743	0.955828	35	32.132	0.932519	35	30.5049	0.971232	35	7.06371	0.990173	35	14.3987	0.976384	35	13.2294	1.0067	35	17.4053	1.01271	35	15.5231
Q8IUE6	Histone H2A type 2-B OS=Homo sapiens GN=HIST2H2AB PE=1 SV=3 - [H2A2B_HUMAN]	344.597	40.77	1	1	6	110	0.993333	1		1.23953	1		1.1894	1		1.06166	1		1.15098	1		1.24452	1		1.19394	1		1.06937	1		1.15725	1		0.960694	1		0.874855	1		0.94507	1		0.911891	1		0.985487	1
Q14690	Protein RRP5 homolog OS=Homo sapiens GN=PDCD11 PE=1 SV=3 - [RRP5_HUMAN]	344.568	13.58	1	19	19	26	1.03334	26	3.6669	0.905037	26	15.7356	0.905031	26	13.4987	0.907726	26	21.7702	0.912348	26	19.1579	0.926008	26	19.6721	0.917013	26	17.4639	0.919258	26	18.1878	0.914794	26	21.5569	0.984699	26	5.79105	1.03915	26	8.64196	1.02412	26	10.4272	1.02501	26	12.2978	1.02401	26	12.0828
P48729	Casein kinase I isoform alpha OS=Homo sapiens GN=CSNK1A1 PE=1 SV=2 - [KC1A_HUMAN]	344.462	19.29	2	5	5	18	1.00788	18	5.1132	0.896172	18	12.4736	0.904034	18	16.6418	0.94012	18	27.1702	0.915713	18	21.1432	0.853718	18	15.1118	0.904723	18	15.6415	0.932009	18	13.7168	0.878196	18	15.7604	1.02314	18	14.6899	1.1006	18	30.2437	1.14662	18	18.2251	1.14828	18	17.3573	1.13771	18	12.6267
Q13177	Serine/threonine-protein kinase PAK 2 OS=Homo sapiens GN=PAK2 PE=1 SV=3 - [PAK2_HUMAN]	341.878	25.95	3	11	11	34	0.99651	34	6.28334	0.815403	34	13.6288	0.812932	34	15.9338	0.897694	34	23.1257	0.889318	34	24.9121	0.81553	34	11.2544	0.800546	34	12.3639	0.944919	34	21.4431	0.88719	34	22.919	0.986579	34	6.34022	1.15201	34	17.2224	1.14682	34	18.4114	1.14405	34	10.9696	1.10103	34	12.8561
P62857	40S ribosomal protein S28 OS=Homo sapiens GN=RPS28 PE=1 SV=1 - [RS28_HUMAN]	341.103	46.38	1	3	3	21	0.998657	21	5.65583	1.1416	21	11.0717	1.10122	21	13.1143	1.30775	21	16.8155	1.31566	21	16.9241	1.13582	21	7.71783	1.12322	21	9.7398	1.34535	21	13.077	1.29553	21	17.0712	0.994913	21	4.12602	1.18306	21	5.37322	1.19803	21	8.5802	1.19289	21	7.91123	1.1848	21	9.1541
O95433	Activator of 90 kDa heat shock protein ATPase homolog 1 OS=Homo sapiens GN=AHSA1 PE=1 SV=1 - [AHSA1_HUMAN]	340.883	36.39	1	11	11	27	1.01413	27	4.74919	0.968472	27	18.8658	0.95001	27	16.65	0.838463	27	29.0035	0.861148	27	22.7209	0.92011	27	20.3242	0.97091	27	20.0892	0.817988	27	34.0592	0.843139	27	29.0561	0.997829	27	5.45869	0.967641	27	18.8392	0.991183	27	16.6611	0.972547	27	18.3029	1.00022	27	13.8111
P68431	Histone H3.1 OS=Homo sapiens GN=HIST1H3A PE=1 SV=2 - [H31_HUMAN]	340.48	64.71	2	1	10	221	0.948985	7	6.97024	0.546038	7	16.4005	0.51535	7	23.2247	0.371036	7	8.57847	0.35282	7	21.8877	0.500254	7	13.9085	0.498427	7	15.7143	0.382225	7	14.0435	0.380985	7	23.3486	0.985849	7	6.20909	0.747053	7	7.77264	0.711016	7	18.095	0.73553	7	12.4284	0.732488	7	13.8466
Q9UHD1	Cysteine and histidine-rich domain-containing protein 1 OS=Homo sapiens GN=CHORDC1 PE=1 SV=2 - [CHRD1_HUMAN]	339.473	44.58	1	15	15	61	0.977532	61	6.11471	0.886636	61	13.1613	0.888198	61	12.5871	0.844479	61	17.8915	0.867741	61	16.1154	0.926906	61	9.64393	0.924032	61	12.2219	0.897538	61	17.6579	0.902343	61	16.756	1.0007	61	5.80864	0.976414	61	12.3316	0.987973	61	11.1953	0.971327	61	12.9955	0.99646	61	11.394
Q02218	2-oxoglutarate dehydrogenase, mitochondrial OS=Homo sapiens GN=OGDH PE=1 SV=3 - [ODO1_HUMAN]	339.241	22.29	2	18	18	39	0.996269	38	5.67139	0.989359	38	17.508	0.982791	38	15.655	0.973253	38	27.5192	0.965364	38	26.7947	1.00852	38	20.1864	1.00228	38	16.0615	0.977905	38	24.1833	0.94361	38	24.758	0.997716	38	6.88803	0.979012	38	13.5978	0.991863	38	11.5915	0.970207	38	13.2885	0.985506	38	10.5555
P46782	40S ribosomal protein S5 OS=Homo sapiens GN=RPS5 PE=1 SV=4 - [RS5_HUMAN]	338.235	45.1	1	8	8	31	0.987416	31	3.69257	1.03226	31	10.9735	0.985699	31	16.107	1.05018	31	11.7129	1.04746	31	10.4265	1.03795	31	10.6721	0.988654	31	14.0775	1.06234	31	16.727	1.05129	31	12.1098	0.981174	31	5.95524	0.999193	31	15.0017	1.03122	31	9.42853	1.01136	31	13.9033	1.02905	31	9.65342
Q16891	MICOS complex subunit MIC60 OS=Homo sapiens GN=IMMT PE=1 SV=1 - [MIC60_HUMAN]	337.734	37.2	1	28	28	59	1.00273	59	4.251	1.29438	59	21.9361	1.26261	59	20.3311	1.08338	59	19.401	1.15201	59	18.2952	1.25424	59	18.3768	1.26876	59	18.4607	1.11621	59	16.6577	1.15456	59	15.3635	0.991134	59	6.06672	0.855029	59	12.6971	0.893313	59	15.8242	0.890416	59	11.5576	0.922926	59	12.167
P09960	Leukotriene A-4 hydrolase OS=Homo sapiens GN=LTA4H PE=1 SV=2 - [LKHA4_HUMAN]	337.049	36.33	1	20	20	57	0.994359	57	4.92703	1.02571	57	18.1235	0.998589	57	17.5371	0.93339	57	24.6349	0.915778	57	22.0326	1.01201	57	22.1781	0.981426	57	18.1863	0.932626	57	25.3247	0.9262	57	23.7358	0.978741	57	6.25693	0.900928	57	12.8066	0.896776	57	10.759	0.9122	57	10.2525	0.905487	57	10.5979
Q02809	Procollagen-lysine,2-oxoglutarate 5-dioxygenase 1 OS=Homo sapiens GN=PLOD1 PE=1 SV=2 - [PLOD1_HUMAN]	336.894	15.41	1	9	9	17	1.0092	17	6.52561	0.866019	17	19.1059	0.865123	17	15.104	0.814787	17	19.9002	0.837211	17	17.5132	0.838146	17	24.9223	0.854399	17	20.1898	0.823396	17	23.0889	0.864732	17	16.5834	1.00291	17	4.52119	1.00622	17	12.5232	1.04913	17	15.1312	1.00635	17	15.5182	1.01561	17	12.5398
O75533	Splicing factor 3B subunit 1 OS=Homo sapiens GN=SF3B1 PE=1 SV=3 - [SF3B1_HUMAN]	335.294	20.32	1	22	22	52	0.997271	52	4.50198	0.948487	52	27.0947	0.975924	52	19.3979	0.860285	52	37.8843	0.877717	52	35.5614	0.948061	52	21.108	0.973772	52	19.0686	0.86482	52	36.1916	0.900753	52	35.5307	1.01121	52	8.33205	0.970532	52	16.4823	0.96905	52	13.4787	0.985896	52	19.013	0.977266	52	15.4099
Q9BQG0	Myb-binding protein 1A OS=Homo sapiens GN=MYBBP1A PE=1 SV=2 - [MBB1A_HUMAN]	334.881	22.36	2	26	26	61	1.00077	53	7.69645	0.878243	53	21.0204	0.881197	53	23.7046	0.740167	53	31.6977	0.745785	53	39.9907	0.883905	53	18.2369	0.920196	53	17.7669	0.742233	53	27.9015	0.760117	53	32.2447	1.02235	53	5.90773	0.854244	53	19.3377	0.903176	53	14.8916	0.865962	53	16.9375	0.893345	53	14.1264
Q13428	Treacle protein OS=Homo sapiens GN=TCOF1 PE=1 SV=3 - [TCOF_HUMAN]	334.306	15.59	1	21	21	33	1.00372	33	4.43244	1.02102	33	15.3748	1.05894	33	14.4997	1.22753	33	28.4467	1.18449	33	31.5881	1.02913	33	15.4381	1.01613	33	15.7841	1.20025	33	25.553	1.18859	33	26.7007	0.999625	33	8.21143	1.19165	33	23.8029	1.2231	33	20.7299	1.21877	33	21.6514	1.19955	33	12.8965
O14818	Proteasome subunit alpha type-7 OS=Homo sapiens GN=PSMA7 PE=1 SV=1 - [PSA7_HUMAN]	333.833	58.87	2	12	12	30	1.01943	30	5.05383	0.957955	30	28.3887	1.03069	30	22.6372	0.882668	30	31.5042	0.890582	30	32.3837	0.93808	30	29.961	0.99348	30	19.7905	0.874428	30	36.8999	0.843105	30	31.6206	0.987846	30	6.44922	0.878198	30	16.7783	0.886426	30	11.5242	0.892774	30	15.8919	0.900618	30	13.647
Q9Y383	Putative RNA-binding protein Luc7-like 2 OS=Homo sapiens GN=LUC7L2 PE=1 SV=2 - [LC7L2_HUMAN]	333.618	28.83	1	7	10	27	0.966462	16	3.7344	1.12402	16	17.9856	1.14503	16	13.9065	1.07164	16	20.3955	1.07559	16	16.5274	1.14202	16	18.2677	1.15198	16	16.0719	1.06505	16	18.3842	1.07791	16	15.6943	0.989929	16	5.78791	0.896224	16	12.3839	0.929057	16	14.0791	0.982839	16	13.1644	0.928981	16	9.01502
P26373	60S ribosomal protein L13 OS=Homo sapiens GN=RPL13 PE=1 SV=4 - [RL13_HUMAN]	333.444	39.81	1	11	11	55	1.00537	55	5.4796	1.00061	55	27.8517	0.989153	55	29.2403	0.79343	55	35.8757	0.838477	55	34.7221	1.01835	55	31.2121	0.986423	55	28.2461	0.843561	55	39.3016	0.842942	55	42.7801	0.993948	55	4.08194	0.718864	55	21.4548	0.753057	55	17.2042	0.744066	55	23.1623	0.759684	55	17.7947
P53618	Coatomer subunit beta OS=Homo sapiens GN=COPB1 PE=1 SV=3 - [COPB_HUMAN]	333.328	25.39	1	22	22	51	1.01326	51	6.03022	0.888972	51	16.5267	0.890768	51	17.9473	0.894624	51	18.7224	0.853049	51	23.7893	0.886652	51	19.9853	0.877936	51	17.658	0.862392	51	23.8576	0.856776	51	28.4371	1.00601	51	6.78631	1.01659	51	13.2691	1.00588	51	15.0718	1.00975	51	14.2503	1	51	13.4651
P61106	Ras-related protein Rab-14 OS=Homo sapiens GN=RAB14 PE=1 SV=4 - [RAB14_HUMAN]	332.197	36.28	1	8	8	27	1.0089	27	4.08941	0.828655	27	20.8603	0.839299	27	19.7882	1.02818	27	18.7683	1.00508	27	15.5817	0.833789	27	21.7403	0.830564	27	19.7442	1.01967	27	17.699	0.988677	27	19.7859	1.00724	27	3.61982	1.25098	27	18.3451	1.28932	27	14.9629	1.26898	27	17.1868	1.26401	27	12.6508
Q9UHB9	Signal recognition particle subunit SRP68 OS=Homo sapiens GN=SRP68 PE=1 SV=2 - [SRP68_HUMAN]	331.835	37.8	1	21	21	40	0.997224	39	5.99367	1.04063	39	22.1065	1.06325	39	16.6409	1.05957	39	20.3351	1.03042	39	26.7899	1.03038	39	20.0126	1.04872	39	16.9156	1.06837	39	15.9889	1.03171	39	24.2745	1.00915	39	4.46363	1.00267	39	12.9357	1.00867	39	11.0427	1.00315	39	11.237	1.01674	39	10.1289
Q9UNZ2	NSFL1 cofactor p47 OS=Homo sapiens GN=NSFL1C PE=1 SV=2 - [NSF1C_HUMAN]	331.003	41.89	1	12	12	21	1.02303	21	4.37797	1.16214	21	10.4316	1.18605	21	9.97887	1.07993	21	15.009	1.10085	21	17.9381	1.11981	21	13.2151	1.1113	21	16.1582	1.09761	21	13.2242	1.1091	21	16.183	0.9993	21	3.5173	0.999039	21	12.4007	0.994658	21	8.74137	1.00793	21	12.9103	0.989822	21	10.9933
P0CG39	POTE ankyrin domain family member J OS=Homo sapiens GN=POTEJ PE=3 SV=1 - [POTEJ_HUMAN]	330.234	6.74	1	1	7	51	0.990237	10	10.6288	0.729843	10	23.8682	0.702538	10	15.0652	0.882902	10	11.8541	0.795859	10	17.3053	0.727118	10	8.66519	0.747126	10	8.76601	0.88093	10	8.8269	0.830888	10	12.0441	0.967112	10	7.04059	1.20222	10	12.7948	1.08903	10	15.6689	1.21841	10	11.8483	1.08606	10	7.27178
O95747	Serine/threonine-protein kinase OSR1 OS=Homo sapiens GN=OXSR1 PE=1 SV=1 - [OXSR1_HUMAN]	329.404	18.22	1	6	7	19	1.03612	15	5.67872	1.08661	15	16.0816	1.08108	15	15.4248	0.971426	15	20.2286	1.00413	15	20.1204	1.0298	15	13.663	1.02659	15	9.28464	0.966437	15	26.6957	1.03649	15	20.6258	1.00659	15	4.16692	0.936994	15	13.5784	1.03466	15	10.7718	0.913126	15	16.684	1.03432	15	8.80696
P49748	Very long-chain specific acyl-CoA dehydrogenase, mitochondrial OS=Homo sapiens GN=ACADVL PE=1 SV=1 - [ACADV_HUMAN]	329.183	28.24	1	17	17	38	0.981692	38	5.909	0.931841	38	22.2165	0.947612	38	26.2916	0.790961	38	26.6067	0.791501	38	31.167	0.967208	38	18.8669	0.955159	38	23.3648	0.812663	38	29.0354	0.824187	38	27.5918	1.00659	38	6.14934	0.861705	38	13.3127	0.892107	38	13.0503	0.861259	38	10.0844	0.891648	38	10.7432
Q15717	ELAV-like protein 1 OS=Homo sapiens GN=ELAVL1 PE=1 SV=2 - [ELAV1_HUMAN]	328.868	18.1	1	5	5	45	1.01836	45	6.95549	1.19878	45	16.2553	1.17682	45	16.257	1.0018	45	22.5672	1.07148	45	23.9666	1.17286	45	15.8314	1.2003	45	16.0012	1.02001	45	24.0213	1.07808	45	22.0918	0.983601	45	6.00163	0.853833	45	16.7801	0.908106	45	9.60777	0.871738	45	15.0403	0.927753	45	9.05341
Q86V81	THO complex subunit 4 OS=Homo sapiens GN=ALYREF PE=1 SV=3 - [THOC4_HUMAN]	328.849	34.63	1	8	8	26	1.00218	26	8.1152	0.987041	26	33.7218	0.999349	26	35.3348	0.842941	25	65.2844	0.922301	26	61.1864	0.971547	26	30.3588	0.948589	26	43.2706	0.847151	25	77.6825	0.902897	26	64.6772	0.981201	26	7.46174	0.935584	25	15.8287	0.978975	26	14.0703	0.939553	25	15.6888	1.00421	26	14.8857
P51659	Peroxisomal multifunctional enzyme type 2 OS=Homo sapiens GN=HSD17B4 PE=1 SV=3 - [DHB4_HUMAN]	328.82	35.6	1	17	17	43	0.999577	43	5.82197	0.991544	43	20.3959	1.0138	43	19.4725	0.84175	43	27.5942	0.857951	43	23.1129	0.961782	43	17.1407	1.03129	43	21.0099	0.834924	43	33.586	0.839263	43	23.2961	1.00261	43	5.77923	0.883698	43	12.1517	0.896272	43	10.5731	0.878231	43	16.0795	0.895355	43	15.7813
Q9ULV4	Coronin-1C OS=Homo sapiens GN=CORO1C PE=1 SV=1 - [COR1C_HUMAN]	328.348	37.34	3	18	18	53	0.981927	53	4.0805	0.900081	53	21.6946	0.896887	53	21.184	0.992561	53	19.1534	0.97623	53	16.4703	0.891786	53	19.7905	0.871211	53	14.7738	1.0177	53	21.5096	0.998708	53	19.7688	1.00056	53	6.37387	1.16786	53	19.3981	1.12555	53	14.9684	1.13595	53	17.0337	1.13226	53	15.2796
P61513	60S ribosomal protein L37a OS=Homo sapiens GN=RPL37A PE=1 SV=2 - [RL37A_HUMAN]	328.128	44.57	2	4	4	28	1.0141	28	5.97321	0.919243	28	17.7421	0.946084	28	14.8185	0.821854	28	23.3143	0.872817	28	14.8709	0.910149	28	21.6536	0.945999	28	17.0814	0.822932	28	21.7999	0.856117	28	17.7866	1.0246	28	7.04618	0.892512	28	14.0911	0.910211	28	8.80068	0.847027	28	11.4878	0.895141	28	11.5953
P55809	Succinyl-CoA:3-ketoacid coenzyme A transferase 1, mitochondrial OS=Homo sapiens GN=OXCT1 PE=1 SV=1 - [SCOT1_HUMAN]	327.21	47.12	2	20	20	68	0.99308	68	6.61046	1.07267	68	21.3457	1.08206	68	21.1522	1.0189	68	30.8436	1.03969	68	28.3826	1.0961	68	19.514	1.07194	68	20.2308	1.00235	68	33.3705	1.03762	68	28.1509	0.996121	68	8.06152	0.953682	68	18.5216	0.955713	68	12.6391	0.952548	68	19.7729	0.938268	68	15.5402
P61247	40S ribosomal protein S3a OS=Homo sapiens GN=RPS3A PE=1 SV=2 - [RS3A_HUMAN]	326.94	71.97	1	25	25	90	1.00553	90	5.71019	1.0493	90	25.4376	1.05113	90	20.3536	0.982809	89	33.5055	0.990201	90	31.7612	1.03177	90	25.0589	1.03118	90	22.9547	0.994559	89	33.9103	0.997785	90	28.189	1.00188	90	5.6916	1.03839	89	15.0558	1.05082	90	14.1217	1.0307	89	13.4851	1.0245	90	13.8119
Q99623	Prohibitin-2 OS=Homo sapiens GN=PHB2 PE=1 SV=2 - [PHB2_HUMAN]	325.73	63.21	1	18	18	42	1.01435	42	5.68921	1.02169	42	12.4303	1.0184	42	11.8552	1.01427	42	17.3009	1.02432	42	20.1849	0.988237	42	15.1437	0.995788	42	13.319	0.982554	42	20.2874	0.964057	42	21.1128	0.999946	42	3.52902	1.03105	42	12.4335	1.01139	42	16.5055	1.03715	42	11.5824	1.01575	42	11.0668
P28838	Cytosol aminopeptidase OS=Homo sapiens GN=LAP3 PE=1 SV=3 - [AMPL_HUMAN]	324.926	34.49	1	14	14	26	0.999374	26	7.00914	1.24868	26	28.9016	1.20677	26	30.3109	1.0976	26	22.9897	1.07116	26	22.74	1.21796	26	29.0867	1.21261	26	24.3234	1.05047	26	26.7186	1.05639	26	19.4797	0.981542	26	11.2692	0.847919	26	8.09918	0.867318	26	11.4951	0.891037	26	7.59881	0.911187	26	9.13194
Q7L2H7	Eukaryotic translation initiation factor 3 subunit M OS=Homo sapiens GN=EIF3M PE=1 SV=1 - [EIF3M_HUMAN]	324.829	20.59	1	7	7	21	0.963433	21	6.95123	0.865633	21	22.9292	0.83204	21	14.7585	0.629071	21	46.0133	0.700102	21	36.3399	0.879003	21	31.7825	0.851101	21	21.8692	0.635282	21	41.4072	0.62721	21	44.1695	1.03005	21	14.0669	0.816098	21	19.7678	0.829281	21	13.7468	0.76352	21	21.401	0.791926	21	18.4976
Q96GQ7	Probable ATP-dependent RNA helicase DDX27 OS=Homo sapiens GN=DDX27 PE=1 SV=2 - [DDX27_HUMAN]	324.697	21.86	1	15	15	45	0.959802	45	7.33518	0.999215	45	14.1543	1.00694	45	22.2868	0.99823	45	13.6428	0.960381	45	19.1426	1.03694	45	19.5941	1.04993	45	24.8485	1.04195	45	22.8676	1.01594	45	17.8129	1.01414	45	7.54142	1.00545	45	12.867	0.998997	45	11.4249	0.974015	45	10.9181	0.962443	45	15.8606
P61604	10 kDa heat shock protein, mitochondrial OS=Homo sapiens GN=HSPE1 PE=1 SV=2 - [CH10_HUMAN]	324.099	81.37	1	10	10	56	0.992643	56	5.81051	1.35273	56	23.9241	1.32141	56	23.6501	1.14186	56	19.6743	1.14069	56	21.0238	1.34844	56	20.8686	1.32886	56	20.0414	1.1444	56	22.0826	1.14948	56	17.2512	0.980585	56	7.91137	0.864085	56	12.2078	0.874419	56	9.32829	0.874776	56	17.3489	0.89776	56	10.7927
P38117	Electron transfer flavoprotein subunit beta OS=Homo sapiens GN=ETFB PE=1 SV=3 - [ETFB_HUMAN]	324.058	47.45	1	12	12	36	0.977503	36	6.21991	1.14834	36	21.8031	1.18229	36	23.8242	1.05867	36	16.7327	1.13524	36	16.6114	1.18147	36	26.5401	1.20122	36	28.346	1.10822	36	17.3035	1.12934	36	17.0871	0.994432	36	6.84573	0.94657	36	11.5536	0.941011	36	8.73316	0.92545	36	10.2556	0.946927	36	8.96248
Q8IVF2	Protein AHNAK2 OS=Homo sapiens GN=AHNAK2 PE=1 SV=2 - [AHNK2_HUMAN]	323.556	13.77	1	31	31	48	0.987738	48	3.94899	0.897411	48	15.2359	0.879293	48	15.2831	1.15961	48	28.3656	1.12959	48	28.6889	0.885117	48	20.2088	0.870372	48	16.3103	1.18854	48	28.8919	1.17161	48	29.0308	1.02096	48	4.8245	1.38652	48	22.6385	1.39113	48	25.7463	1.39448	48	22.1448	1.38467	48	24.4991
Q5JSH3	WD repeat-containing protein 44 OS=Homo sapiens GN=WDR44 PE=1 SV=1 - [WDR44_HUMAN]	322.303	22.78	1	15	15	28	0.985694	28	7.27321	0.516796	28	67.3572	0.522941	28	71.2109	1.10107	24	23.0575	1.00314	28	21.3117	0.52929	28	62.6194	0.532362	28	71.7322	1.12888	24	26.7476	1.02436	28	18.9639	1.01518	28	9.39419	1.86105	24	65.9255	1.767	28	58.8294	1.72934	24	50.3613	1.6995	28	56.6396
P40121	Macrophage-capping protein OS=Homo sapiens GN=CAPG PE=1 SV=2 - [CAPG_HUMAN]	321.261	34.48	1	9	9	31	0.999509	31	6.51705	0.960236	31	29.6484	0.876113	31	24.8344	0.870679	31	25.9298	0.868346	31	32.2135	0.932902	31	20.7819	0.876046	31	21.2011	0.856921	31	22.9532	0.884614	31	25.0076	0.975179	31	7.22992	0.875062	31	23.2045	0.909444	31	19.9458	0.866851	31	21.2946	0.921817	31	22.4108
P13647	Keratin, type II cytoskeletal 5 OS=Homo sapiens GN=KRT5 PE=1 SV=3 - [K2C5_HUMAN]	321.145	28.98	4	7	19	41	0.967459	9	2.57141	0.959416	9	12.0064	1.00076	9	10.8124	0.517284	9	47.4869	0.589495	9	35.6166	0.95575	9	17.7671	1.03168	9	11.2152	0.530735	9	52.2056	0.603729	9	35.2576	1.03494	9	5.42975	0.468329	9	52.157	0.533932	9	25.5229	0.495592	9	43.0124	0.562986	9	31.8656
Q9Y617	Phosphoserine aminotransferase OS=Homo sapiens GN=PSAT1 PE=1 SV=2 - [SERC_HUMAN]	321.091	35.41	1	12	12	36	1.01193	36	7.01912	0.942345	36	18.6213	0.903736	36	10.601	0.809128	36	14.0794	0.844379	36	20.1229	0.942387	36	16.592	0.90792	36	9.58215	0.799161	36	21.1191	0.845884	36	20.5766	0.994682	36	9.41746	0.911281	36	12.4473	0.922673	36	8.72687	0.923414	36	12.2142	0.93659	36	8.01065
P61221	ATP-binding cassette sub-family E member 1 OS=Homo sapiens GN=ABCE1 PE=1 SV=1 - [ABCE1_HUMAN]	320.616	28.21	1	13	13	31	0.992839	31	4.14044	1.05979	31	19.9264	1.04643	31	23.3694	0.982934	31	17.5828	1.01989	31	15.4954	1.06941	31	21.811	1.02558	31	23.0609	0.968268	31	19.1474	1.00959	31	17.4258	0.988306	31	5.1791	0.896436	31	15.437	0.950655	31	14.9398	0.930324	31	15.7655	0.948363	31	16.9617
P38606	V-type proton ATPase catalytic subunit A OS=Homo sapiens GN=ATP6V1A PE=1 SV=2 - [VATA_HUMAN]	320.368	21.56	1	13	13	23	1.00293	23	5.78931	0.878291	23	14.1624	0.881664	23	6.38912	1.04327	23	26.0255	1.02453	23	22.6717	0.845513	23	22.1325	0.860919	23	12.6843	1.00188	23	25.4075	1.01747	23	22.3195	1.00076	23	6.91296	1.18882	23	16.9728	1.15349	23	19.5892	1.25599	23	16.9464	1.15418	23	17.3419
Q8IY81	pre-rRNA processing protein FTSJ3 OS=Homo sapiens GN=FTSJ3 PE=1 SV=2 - [SPB1_HUMAN]	318.695	24.09	1	16	16	28	0.986151	28	4.57504	0.962062	28	26.6473	0.95432	28	23.8095	0.787756	28	21.2981	0.823949	28	12.9841	1.01675	28	27.3327	1.00508	28	27.0866	0.789785	28	29.3989	0.828534	28	19.9274	1.00669	28	5.29498	0.872546	28	11.4364	0.88483	28	10.0519	0.872137	28	9.37626	0.902664	28	13.1268
Q9NQW7	Xaa-Pro aminopeptidase 1 OS=Homo sapiens GN=XPNPEP1 PE=1 SV=3 - [XPP1_HUMAN]	317.498	28.89	1	16	16	32	1.00997	32	5.80394	0.897295	32	22.5318	0.901244	32	16.2211	0.958182	32	21.8956	0.981525	32	23.8503	0.907471	32	18.0236	0.893461	32	18.7833	0.95254	32	26.3402	0.966955	32	32.6065	1.00726	32	5.00833	1.12054	32	21.5695	1.10224	32	17.1208	1.11055	32	15.9874	1.11291	32	17.7305
Q14692	Ribosome biogenesis protein BMS1 homolog OS=Homo sapiens GN=BMS1 PE=1 SV=1 - [BMS1_HUMAN]	317.024	13.03	1	14	14	20	0.985775	20	5.83268	0.919148	20	26.3559	0.931097	20	22.1248	0.91652	20	18.4955	0.935665	20	18.8105	0.928766	20	31.7078	0.94065	20	29.0995	0.945796	20	22.546	0.939161	20	21.2693	1.01657	20	5.41917	1.00716	20	15.0325	0.998518	20	13.301	1.00042	20	14.514	0.990023	20	12.8438
P16070	CD44 antigen OS=Homo sapiens GN=CD44 PE=1 SV=3 - [CD44_HUMAN]	316.304	8.22	1	6	6	21	1.00346	21	5.45168	1.07065	21	11.8996	1.08828	21	11.7304	0.993971	21	24.2686	0.995196	21	26.397	1.11757	21	14.8153	1.1175	21	15.6085	1.04761	21	18.6802	0.950703	21	25.1354	1.00297	21	9.0825	0.911619	21	13.3816	0.939408	21	21.406	0.900766	21	19.4592	0.882648	21	18.0198
P08559	Pyruvate dehydrogenase E1 component subunit alpha, somatic form, mitochondrial OS=Homo sapiens GN=PDHA1 PE=1 SV=3 - [ODPA_HUMAN]	316.046	34.1	2	13	13	48	1.01784	47	3.34355	1.1886	47	29.2924	1.20463	47	24.9221	0.998382	47	19.1801	1.02101	47	22.4751	1.18632	47	32.2878	1.17189	47	26.1681	0.999007	47	23.9707	1.00536	47	22.5795	0.993306	47	4.26085	0.798095	47	11.4008	0.842153	47	13.5736	0.794052	47	10.2644	0.860701	47	13.7076
Q96QK1	Vacuolar protein sorting-associated protein 35 OS=Homo sapiens GN=VPS35 PE=1 SV=2 - [VPS35_HUMAN]	315.934	18.59	1	13	13	25	0.986678	25	5.52896	0.89963	25	23.0611	0.886584	25	20.5555	0.974491	25	23.1345	0.934377	25	36.2628	0.91871	25	14.0302	0.891595	25	18.2436	0.980802	25	28.9293	0.972899	25	30.48	0.981099	25	8.09649	1.03184	25	23.8619	0.987996	25	14.6618	1.05294	25	20.1671	1.0249	25	17.2351
P04792	Heat shock protein beta-1 OS=Homo sapiens GN=HSPB1 PE=1 SV=2 - [HSPB1_HUMAN]	315.831	58.54	1	10	10	41	1.01187	40	5.39091	0.849155	40	27.898	0.883015	40	22.8342	0.8716	40	34.6016	0.924919	39	33.0291	0.838357	41	35.8507	0.83494	41	30.3756	0.84162	41	40.6814	0.928189	40	37.1107	0.992247	41	11.0218	1.02354	41	14.1932	1.06093	40	11.2783	1.02715	41	19.281	1.07063	40	16.5116
O15067	Phosphoribosylformylglycinamidine synthase OS=Homo sapiens GN=PFAS PE=1 SV=4 - [PUR4_HUMAN]	315.548	20.25	1	17	17	31	1.00604	29	6.05675	0.983171	29	24.8811	0.995998	29	16.8386	1.02539	29	27.0239	1.03443	29	25.6617	0.978589	29	20.7701	0.985186	29	16.5951	1.01548	29	26.5641	1.06406	29	21.1143	0.992441	29	5.4663	1.07043	29	13.1676	1.046	29	16.4323	1.05388	29	13.0128	1.03573	29	15.6141
P05204	Non-histone chromosomal protein HMG-17 OS=Homo sapiens GN=HMGN2 PE=1 SV=3 - [HMGN2_HUMAN]	315.429	62.22	1	8	10	70	1.00677	62	4.98103	0.955869	62	17.4124	0.953581	62	14.4589	1.26783	56	29.6677	1.31357	62	36.4129	0.950076	62	17.067	0.958449	62	16.7421	1.26157	56	28.6724	1.27963	62	36.9978	0.991227	62	6.54104	1.24323	56	26.2611	1.23075	62	42.0357	1.22052	56	29.8987	1.23138	62	34.6092
Q9ULC4	Malignant T-cell-amplified sequence 1 OS=Homo sapiens GN=MCTS1 PE=1 SV=1 - [MCTS1_HUMAN]	315.118	13.81	1	2	2	9	1.04919	9	4.23707	0.51898	9	67.4206	0.555871	9	42.1721	0.48796	9	31.2967	0.454672	9	9.11363	0.466897	9	44.423	0.507598	9	35.5912	0.456848	9	17.3562	0.418854	9	11.2168	1.12162	9	14.7451	1.03687	9	11.7443	0.98276	9	14.4979	0.967647	9	11.9942	0.932968	9	19.5315
Q13283	Ras GTPase-activating protein-binding protein 1 OS=Homo sapiens GN=G3BP1 PE=1 SV=1 - [G3BP1_HUMAN]	314.815	24.03	1	8	8	35	0.996429	35	6.78845	0.87523	35	25.5294	0.836768	35	29.5741	0.858334	35	45.4398	0.900156	35	44.338	0.886964	35	21.0812	0.861662	35	25.4791	0.899221	35	38.664	0.899328	35	42.3742	0.991985	35	6.58862	1.12615	35	20.0575	1.08802	35	15.8485	1.09477	35	23.3933	1.11379	35	12.309
P11908	Ribose-phosphate pyrophosphokinase 2 OS=Homo sapiens GN=PRPS2 PE=1 SV=2 - [PRPS2_HUMAN]	313.775	36.48	1	3	12	31	0.961622	10	5.8255	0.890781	10	8.09231	0.824383	10	7.01525	0.795805	10	21.1171	0.795837	10	17.1212	0.855499	10	6.0358	0.843993	10	6.77666	0.79057	10	15.2935	0.786944	10	8.60516	0.962937	10	5.51285	0.939793	10	17.5838	0.936931	10	12.4494	0.961705	10	8.01158	0.928533	10	5.1745
Q9Y6E2	Basic leucine zipper and W2 domain-containing protein 2 OS=Homo sapiens GN=BZW2 PE=1 SV=1 - [BZW2_HUMAN]	313.644	27.68	1	11	11	29	0.984563	29	5.54714	1.00465	29	18.1819	1.00517	29	12.0059	0.873873	29	21.2483	0.888511	29	20.8898	1.00482	29	20.0583	1.01505	29	14.4292	0.885795	29	22.543	0.939036	29	20.1745	0.988545	29	8.46565	0.873242	29	13.3463	0.906903	29	19.9458	0.893998	29	10.2916	0.926765	29	11.0589
Q15436	Protein transport protein Sec23A OS=Homo sapiens GN=SEC23A PE=1 SV=2 - [SC23A_HUMAN]	313.239	23.01	1	11	13	43	0.992627	37	6.55238	0.977795	37	16.8717	0.986387	37	16.4985	1.00563	37	26.1485	1.01918	37	22.3258	0.998965	37	14.5294	1.0178	37	15.9358	1.01332	37	26.4475	1.00594	37	20.265	1.01253	37	7.09529	1.0124	37	15.2543	1.00802	37	12.4436	1.02377	37	13.5935	1.00757	37	14.1395
P23246	Splicing factor, proline- and glutamine-rich OS=Homo sapiens GN=SFPQ PE=1 SV=2 - [SFPQ_HUMAN]	313.053	25.6	1	18	19	64	0.992168	61	6.04174	0.987932	61	26.3026	1.00818	61	25.2159	1.02949	59	27.2105	1.04755	61	27.8886	0.999873	61	29.5651	0.993211	61	26.8158	1.04438	59	25.4794	1.05409	61	32.3574	0.996813	61	8.74295	1.02591	59	18.711	1.02113	61	16.329	1.0758	59	18.7122	1.06995	61	15.3395
P25788	Proteasome subunit alpha type-3 OS=Homo sapiens GN=PSMA3 PE=1 SV=2 - [PSA3_HUMAN]	310.285	28.63	1	8	8	28	1.0091	28	4.67135	1.16451	28	18.1353	1.16389	28	16.3727	1.02295	28	19.8266	1.0563	28	18.0492	1.13996	28	19.1725	1.14978	28	19.335	0.999776	28	17.8103	1.05772	28	17.6483	0.989409	28	5.37648	0.909159	28	16.4482	0.915565	28	12.2561	0.912331	28	16.0613	0.919157	28	12.9887
P18583	Protein SON OS=Homo sapiens GN=SON PE=1 SV=4 - [SON_HUMAN]	310.063	10.02	1	15	16	20	0.9921	19	3.78085	1.01953	19	18.0221	1.03036	19	18.5702	1.00157	19	23.5143	1.01663	19	28.2022	1.0557	19	21.861	1.05025	19	20.2746	0.998993	19	24.0671	1.00166	19	25.0997	0.963245	19	4.68665	0.997762	19	10.0254	0.985313	19	17.5248	1.05688	19	16.8261	0.997931	19	17.7116
P00505	Aspartate aminotransferase, mitochondrial OS=Homo sapiens GN=GOT2 PE=1 SV=3 - [AATM_HUMAN]	308.924	28.84	1	13	13	54	1.0128	54	6.96669	1.01138	54	16.8186	1.01824	54	14.3734	1.01094	54	26.4875	0.969406	54	27.8736	1.01094	54	14.6304	1.01613	54	15.9674	1.00569	54	24.6856	0.971099	54	27.6285	0.998011	54	7.6845	1.03612	54	16.1824	0.991119	54	15.3939	1.01725	54	15.7079	1.00591	54	14.4472
Q9BXJ9	N-alpha-acetyltransferase 15, NatA auxiliary subunit OS=Homo sapiens GN=NAA15 PE=1 SV=1 - [NAA15_HUMAN]	308.924	20.55	2	18	18	60	1.00768	60	6.43605	1.04751	60	12.1089	1.05952	60	10.3999	0.972036	59	20.3178	0.957249	60	16.6358	1.03485	60	16.3526	1.04025	60	14.5518	0.961404	59	17.6245	0.985236	60	16.763	0.998221	60	6.33354	0.934978	59	9.73404	0.93038	60	13.2776	0.954669	59	12.1221	0.932428	60	11.3797
Q12874	Splicing factor 3A subunit 3 OS=Homo sapiens GN=SF3A3 PE=1 SV=1 - [SF3A3_HUMAN]	308.838	33.73	1	14	14	36	0.981321	36	4.56609	1.00392	36	12.3296	0.959886	36	16.0397	0.982756	36	19.9172	1.00213	36	16.9587	1.00886	36	13.3401	0.9661	36	18.2264	0.992436	36	18.9322	1.00058	36	18.8468	0.978207	36	8.04946	1.03037	36	12.273	1.01376	36	13.8635	1.04368	36	17.0191	1.07372	36	12.4149
Q8TEM1	Nuclear pore membrane glycoprotein 210 OS=Homo sapiens GN=NUP210 PE=1 SV=3 - [PO210_HUMAN]	308.654	13.73	1	20	20	34	0.997112	34	5.73451	0.909618	34	15.2633	0.932507	34	16.2925	0.934508	34	23.5896	0.911501	34	27.0774	0.88013	34	16.8727	0.925139	34	20.862	0.892029	34	23.8325	0.897258	34	24.6238	1.02872	34	7.52257	1.08147	34	17.7725	1.07387	34	18.6783	1.01857	34	15.4092	1.00961	34	16.1049
P55786	Puromycin-sensitive aminopeptidase OS=Homo sapiens GN=NPEPPS PE=1 SV=2 - [PSA_HUMAN]	308.434	27.64	2	19	19	39	0.994315	39	5.81737	1.17232	39	31.169	1.1841	39	22.4408	1.02501	39	15.5838	1.06016	39	20.4769	1.15649	39	29.3079	1.18777	39	25.9221	1.01342	39	25.1731	1.05286	39	22.1447	0.991736	39	5.19989	0.885874	39	14.3127	0.90713	39	16.3203	0.888107	39	11.5178	0.909886	39	12.4004
Q16555	Dihydropyrimidinase-related protein 2 OS=Homo sapiens GN=DPYSL2 PE=1 SV=1 - [DPYL2_HUMAN]	308.124	31.99	3	15	15	42	1.01377	40	5.98834	1.05948	40	23.9516	1.0558	40	18.1202	1.12419	40	32.7927	1.06903	40	26.7377	1.04859	40	22.529	1.03715	40	21.0005	1.09184	40	28.6311	1.0464	40	28.0981	1.00775	40	4.92584	1.0849	40	22.7585	1.04764	40	11.5005	1.07648	40	19.5063	1.02465	40	12.6727
P12081	Histidine--tRNA ligase, cytoplasmic OS=Homo sapiens GN=HARS PE=1 SV=2 - [SYHC_HUMAN]	307.685	38.31	2	16	19	40	0.982013	36	5.48841	0.987015	36	15.8627	1.01767	36	18.0276	0.953103	35	24.163	0.928237	36	24.3983	1.00537	36	22.81	0.986191	36	26.7267	1.00322	35	36.1889	1.0071	36	25.4716	1.02241	36	7.34833	0.972291	35	19.9815	0.924354	36	12.9538	0.934807	35	19.0148	0.90425	36	13.8498
P62266	40S ribosomal protein S23 OS=Homo sapiens GN=RPS23 PE=1 SV=3 - [RS23_HUMAN]	305.893	46.15	1	8	8	52	1.01763	48	6.87271	0.963903	48	17.2209	0.977427	48	13.6424	0.859191	48	23.1331	0.856753	48	24.0845	0.940035	48	13.4267	0.950298	48	11.9728	0.858195	48	19.8683	0.845491	48	20.8345	1.00085	48	5.87229	0.914425	48	10.5986	0.912259	48	14.3685	0.89692	48	9.82827	0.916103	48	10.8358
P52948	Nuclear pore complex protein Nup98-Nup96 OS=Homo sapiens GN=NUP98 PE=1 SV=4 - [NUP98_HUMAN]	305.251	11.72	1	19	19	34	1.01158	34	2.59069	1.10829	34	17.6578	1.10406	34	14.2419	1.0034	34	16.1635	1.06685	34	16.6593	1.09392	34	17.4004	1.11465	34	17.4772	1.03416	34	16.8829	1.0642	34	13.8768	0.993538	34	4.81574	0.962366	34	20.4186	0.999756	34	19.7652	0.953525	34	14.0851	0.994472	34	15.5462
P62917	60S ribosomal protein L8 OS=Homo sapiens GN=RPL8 PE=1 SV=2 - [RL8_HUMAN]	305.234	64.98	1	15	15	52	1.00574	51	7.75435	0.940185	51	15.3973	0.940524	51	16.2409	0.72248	51	24.1532	0.745375	51	23.3182	0.931236	51	15.0338	0.920595	51	14.2303	0.737374	51	22.9401	0.76087	51	24.3509	1.00285	51	6.92372	0.775396	51	20.1299	0.831148	51	20.1895	0.784202	51	20.3102	0.813639	51	16.7956
Q15424	Scaffold attachment factor B1 OS=Homo sapiens GN=SAFB PE=1 SV=4 - [SAFB1_HUMAN]	304.222	16.28	1	8	14	32	1.02309	19	4.15534	0.9606	19	11.4517	0.971128	19	8.05986	1.23272	19	16.7716	1.17888	19	12.7875	0.921391	19	13.164	0.933217	19	10.201	1.24075	19	15.2943	1.1411	19	14.0078	1.01107	19	4.76439	1.26954	19	14.316	1.24985	19	12.2872	1.27933	19	13.1653	1.25267	19	8.28402
P20042	Eukaryotic translation initiation factor 2 subunit 2 OS=Homo sapiens GN=EIF2S2 PE=1 SV=2 - [IF2B_HUMAN]	303.943	45.65	1	16	16	39	1.01981	39	6.84895	0.886277	39	20.8086	0.88896	39	21.3892	0.878534	38	24.7842	0.864755	39	32.0202	0.870265	39	16.994	0.887925	39	17.7609	0.84617	38	25.6723	0.895272	39	23.1273	1.00488	39	6.03202	0.96102	38	24.1287	0.952449	39	18.0038	0.906721	38	21.961	0.946684	39	15.0862
P43034	Platelet-activating factor acetylhydrolase IB subunit alpha OS=Homo sapiens GN=PAFAH1B1 PE=1 SV=2 - [LIS1_HUMAN]	303.876	36.1	1	12	13	29	0.999773	28	6.65993	0.918994	28	10.265	0.92848	28	9.70569	1.05555	28	20.7255	1.05503	28	10.088	0.915453	28	17.5743	0.93359	28	14.4167	1.05865	28	26.6959	1.03497	28	11.0033	1.02002	28	3.58622	1.23573	28	18.3121	1.15048	28	12.371	1.20934	28	17.5701	1.12395	28	12.4121
Q13263	Transcription intermediary factor 1-beta OS=Homo sapiens GN=TRIM28 PE=1 SV=5 - [TIF1B_HUMAN]	303.677	28.38	1	20	20	52	0.991915	52	5.35369	0.988578	52	21.3075	0.946887	52	18.7726	0.868295	52	40.2492	0.870325	52	32.255	0.992085	52	18.3573	0.980276	52	16.9351	0.908474	52	32.7016	0.861239	52	27.5019	0.989411	52	7.73254	0.89649	52	15.7336	0.897752	52	15.7147	0.933661	52	21.1579	0.94423	52	19.7523
O75083	WD repeat-containing protein 1 OS=Homo sapiens GN=WDR1 PE=1 SV=4 - [WDR1_HUMAN]	303.531	37.13	1	19	19	41	0.996387	41	6.83694	0.977727	41	14.7175	1.01923	41	11.8125	1.02592	41	21.5372	1.02124	41	18.2395	0.971133	41	18.194	1.01061	41	13.2176	1.04006	41	26.2842	1.04963	41	26.1378	1.02034	41	5.46554	1.04048	41	13.9093	1.04262	41	15.9202	1.04432	41	15.3383	1.04668	41	18.6776
Q13085	Acetyl-CoA carboxylase 1 OS=Homo sapiens GN=ACACA PE=1 SV=2 - [ACACA_HUMAN]	303.237	14.19	2	28	28	47	0.997647	47	4.76866	0.925342	47	16.9634	0.930815	47	18.9243	1.04111	47	21.7164	0.991833	47	19.758	0.920296	47	17.0195	0.901366	47	20.9719	1.03105	47	23.6921	1.00767	47	23.4536	1.00626	47	4.69432	1.13954	47	20.4826	1.08313	47	15.4925	1.12534	47	19.5678	1.06595	47	13.1793
P51151	Ras-related protein Rab-9A OS=Homo sapiens GN=RAB9A PE=1 SV=1 - [RAB9A_HUMAN]	302.966	39.3	2	7	7	16	1.02016	16	8.4469	0.794813	16	8.83696	0.811002	16	13.1845	1.05255	16	22.4082	1.01881	16	21.8171	0.796802	16	11.0021	0.819733	16	9.92232	1.04421	16	18.3113	0.999549	16	16.5396	1.04642	16	6.21892	1.3754	16	25.0531	1.33847	16	20.5344	1.32913	16	23.3992	1.26466	16	20.8951
P05386	60S acidic ribosomal protein P1 OS=Homo sapiens GN=RPLP1 PE=1 SV=1 - [RLA1_HUMAN]	302.626	57.02	1	3	3	21	1.01381	21	10.8477	0.741559	21	23.1725	0.741347	21	26.7111	0.731242	21	31.396	0.717009	21	34.4404	0.687937	21	35.4889	0.699153	21	27.8769	0.688669	21	33.3692	0.681923	21	43.9052	1.0009	21	9.58384	0.997091	21	8.77418	1.00078	21	8.64974	1.00601	21	9.39034	1.00165	21	10.9671
Q12797	Aspartyl/asparaginyl beta-hydroxylase OS=Homo sapiens GN=ASPH PE=1 SV=3 - [ASPH_HUMAN]	302.471	26.25	2	17	17	39	1.04082	38	7.62446	0.616495	38	36.7656	0.630129	38	38.4939	0.960341	36	30.3805	0.942797	38	31.6551	0.578866	38	48.4462	0.597238	38	46.5556	0.914568	36	40.4364	0.873819	38	41.8684	1.03748	38	5.91279	1.68694	36	28.7242	1.51004	38	28.2783	1.5945	36	31.0563	1.44386	38	28.4966
Q9BY44	Eukaryotic translation initiation factor 2A OS=Homo sapiens GN=EIF2A PE=1 SV=3 - [EIF2A_HUMAN]	301.807	38.8	1	18	18	44	1.01382	40	4.89339	0.77579	40	23.1097	0.78911	40	21.0608	0.950646	40	23.0823	0.945573	40	17.9957	0.751604	40	18.5482	0.763591	40	24.7161	0.938826	40	20.6452	0.904472	40	17.4062	1.00358	40	5.47198	1.27653	40	30.4622	1.21424	40	25.3168	1.23393	40	34.4273	1.20815	40	23.2935
P31949	Protein S100-A11 OS=Homo sapiens GN=S100A11 PE=1 SV=2 - [S10AB_HUMAN]	301.088	47.62	1	6	6	22	0.986648	22	6.96552	0.649076	22	38.1175	0.59813	22	27.7063	0.594103	22	38.2406	0.634721	22	33.6999	0.634948	22	31.2887	0.609803	22	30.1164	0.595276	22	40.5446	0.646064	22	39.6277	0.998358	22	8.8722	1.07974	22	24.0534	1.12202	22	21.7114	1.10411	22	18.0198	1.14366	22	15.0519
Q13162	Peroxiredoxin-4 OS=Homo sapiens GN=PRDX4 PE=1 SV=1 - [PRDX4_HUMAN]	300.942	51.66	1	8	12	69	1.0157	26	7.03368	1.0605	26	12.3092	1.04303	26	13.5687	1.01045	26	17.1129	1.02647	26	15.5873	1.00964	26	13.5994	1.02692	26	6.59284	0.966405	26	14.767	1.00547	26	19.0616	1.00578	26	5.78755	0.986697	26	7.88635	0.973041	26	10.8365	0.95841	26	7.08901	0.970097	26	11.2482
P11498	Pyruvate carboxylase, mitochondrial OS=Homo sapiens GN=PC PE=1 SV=2 - [PYC_HUMAN]	300.669	16.55	1	17	17	37	0.990639	37	4.60445	1.15062	37	26.4518	1.12281	37	24.0647	1.15487	36	33.6821	1.14475	37	28.9891	1.11447	37	24.5808	1.08685	37	28.4777	1.14656	36	34.9086	1.16102	37	29.5188	0.969215	37	3.93297	1.00063	36	17.6546	1.04153	37	14.2135	1.02214	36	15.0538	1.06361	37	15.1448
P55010	Eukaryotic translation initiation factor 5 OS=Homo sapiens GN=EIF5 PE=1 SV=2 - [IF5_HUMAN]	300.636	24.13	1	11	11	23	1.00648	23	5.11294	0.82133	23	17.2668	0.840492	23	23.5343	0.95557	23	27.8603	0.946507	23	24.5728	0.80919	23	17.891	0.800743	23	22.7812	0.924751	23	30.072	0.936167	23	24.1234	1.00977	23	6.22922	1.15477	23	18.1074	1.14759	23	16.0119	1.12893	23	19.5853	1.10508	23	20.0435
Q9UHB6	LIM domain and actin-binding protein 1 OS=Homo sapiens GN=LIMA1 PE=1 SV=1 - [LIMA1_HUMAN]	300.617	18.31	2	13	13	25	0.995288	25	6.50666	1.89775	25	41.2408	1.84517	25	36.2111	1.03655	25	9.89979	1.1581	25	9.53162	1.99875	25	37.3812	1.94297	25	27.2194	1.0324	25	12.1909	1.14777	25	10.3247	0.975747	25	6.71713	0.546069	25	22.8348	0.560756	25	24.8519	0.582192	25	22.4019	0.598242	25	25.6994
Q9NSE4	Isoleucine--tRNA ligase, mitochondrial OS=Homo sapiens GN=IARS2 PE=1 SV=2 - [SYIM_HUMAN]	300.47	25.59	1	21	21	35	1.00697	35	6.8365	1.06432	35	30.7057	1.11905	35	31.5335	1.04341	35	37.2274	1.06906	35	29.5889	1.07414	35	27.6851	1.06913	35	25.4704	1.06426	35	31.9842	1.08845	35	32.7344	0.996714	35	6.13986	0.930347	35	15.0521	0.964161	35	16.9274	0.940209	35	13.6737	0.943641	35	12.7586
Q00325	Phosphate carrier protein, mitochondrial OS=Homo sapiens GN=SLC25A3 PE=1 SV=2 - [MPCP_HUMAN]	300.44	28.73	1	11	11	84	0.993996	84	6.69445	0.842789	84	19.2877	0.822091	84	16.2921	0.633926	84	34.9409	0.659874	84	30.7452	0.883709	84	24.9482	0.848925	84	18.435	0.664294	84	38.0014	0.666753	84	33.2037	0.984992	84	4.36144	0.720073	84	18.2083	0.752052	84	13.8278	0.737346	84	20.6706	0.774072	84	17.8248
P02768	Serum albumin OS=Homo sapiens GN=ALB PE=1 SV=2 - [ALBU_HUMAN]	300.189	14.61	1	9	9	48	1.00979	47	5.87407	0.942807	47	17.7534	0.919784	47	17.0948	1.13298	46	27.8646	1.05292	47	23.0194	0.961454	47	18.8025	0.924928	47	16.3254	1.09427	46	23.7196	1.03714	47	25.406	0.999111	47	6.7383	1.18855	46	27.5955	1.07952	47	34.0684	1.1731	46	21.7865	1.14586	47	34.9206
P02538	Keratin, type II cytoskeletal 6A OS=Homo sapiens GN=KRT6A PE=1 SV=3 - [K2C6A_HUMAN]	300.151	29.26	5	5	18	44	1.00546	6	2.41336	0.81897	6	10.2975	0.917366	6	13.0113	0.603493	6	20.2046	0.621175	6	8.02602	0.874042	6	10.3562	0.938102	6	23.2676	0.642152	6	15.4492	0.669442	6	12.4193	1.06648	6	7.9377	0.697083	6	10.2077	0.734983	6	14.2655	0.631743	6	15.2038	0.692587	6	11.4902
P36871	Phosphoglucomutase-1 OS=Homo sapiens GN=PGM1 PE=1 SV=3 - [PGM1_HUMAN]	299.785	19.93	1	11	11	28	1.00469	28	4.49625	1.26508	28	21.6052	1.27281	28	17.5091	1.04165	28	11.5578	1.04586	28	18.0616	1.25016	28	22.6933	1.2451	28	20.0304	1.01901	28	14.6426	1.02106	28	16.4652	0.993237	28	6.69925	0.799135	28	12.3033	0.827701	28	12.0862	0.829196	28	12.8976	0.841304	28	11.5567
P13798	Acylamino-acid-releasing enzyme OS=Homo sapiens GN=APEH PE=1 SV=4 - [ACPH_HUMAN]	299.646	22.13	1	13	13	32	1.01178	32	5.40349	0.931264	32	10.2408	0.912454	32	11.4275	0.997045	32	10.593	0.967731	32	19.1199	0.899341	32	11.2788	0.897601	32	9.48948	0.959847	32	16.4918	0.940552	32	18.4935	1.01859	32	4.06869	1.13162	32	15.0199	1.16325	32	23.3316	1.14247	32	16.9648	1.18662	32	12.8317
O00231	26S proteasome non-ATPase regulatory subunit 11 OS=Homo sapiens GN=PSMD11 PE=1 SV=3 - [PSD11_HUMAN]	299.549	28.44	2	10	10	37	1.012	37	8.13638	0.920739	37	13.6257	0.958062	37	12.738	0.853467	37	17.3113	0.887386	37	21.9037	0.90637	37	15.0934	0.93469	37	11.297	0.875391	37	19.6364	0.855198	37	16.4314	1.03933	37	7.08487	0.970261	37	14.8889	0.972893	37	10.4765	0.989635	37	9.53522	0.956567	37	5.38496
Q02539	Histone H1.1 OS=Homo sapiens GN=HIST1H1A PE=1 SV=3 - [H11_HUMAN]	299.438	25.58	2	2	8	65	0.926266	2	11.2542	0.861726	2	48.9605	0.877985	2	53.0066	0.837812	2	58.5184	0.771864	2	43.0177	0.927837	2	62.6915	0.945152	2	67.1137	0.905004	2	73.1759	0.832259	2	56.2409	1.02008	2	3.40708	0.993088	2	7.92414	0.911642	2	5.15331	0.974869	2	4.50795	0.895287	2	8.57166
P08779	Keratin, type I cytoskeletal 16 OS=Homo sapiens GN=KRT16 PE=1 SV=4 - [K1C16_HUMAN]	299.425	24.74	11	3	12	28	1.00294	3	8.1487	1.01598	3	0.59891	0.937008	3	7.74287	0.880985	3	66.3257	0.819196	3	70.0092	0.960219	3	7.54703	0.929039	3	0.403928	0.831958	3	77.4015	0.772209	3	81.3855	0.968873	3	1.35141	0.882144	3	29.6066	0.817338	3	19.8182	0.911727	3	31.0499	0.845097	3	21.2119
O43395	U4/U6 small nuclear ribonucleoprotein Prp3 OS=Homo sapiens GN=PRPF3 PE=1 SV=2 - [PRPF3_HUMAN]	298.863	20.2	1	11	11	31	0.976275	29	8.02908	0.990147	29	16.6868	0.983049	29	18.4804	0.944775	29	31.0113	0.991211	29	22.1869	0.975722	29	12.086	0.974859	29	15.2605	0.972913	29	31.4302	0.970048	29	21.9049	0.990785	29	6.49294	0.927348	29	22.8635	0.961291	29	15.9056	0.990584	29	21.3797	0.98617	29	14.3085
P41091	Eukaryotic translation initiation factor 2 subunit 3 OS=Homo sapiens GN=EIF2S3 PE=1 SV=3 - [IF2G_HUMAN]	298.296	30.72	2	14	14	31	1.03014	31	6.46448	0.880959	31	17.3835	0.908492	31	15.8662	1.01393	31	27.142	1.01346	31	26.6685	0.837254	31	21.9874	0.878034	31	12.4063	0.936538	31	24.2406	0.97482	31	21.9547	1.02833	31	4.57948	1.20942	31	14.5385	1.19844	31	14.2635	1.16307	31	9.97192	1.17182	31	12.3063
Q15020	Squamous cell carcinoma antigen recognized by T-cells 3 OS=Homo sapiens GN=SART3 PE=1 SV=1 - [SART3_HUMAN]	297.553	25.96	1	19	19	34	1.01779	34	6.49884	1.23996	34	23.6938	1.19504	34	21.4769	0.982508	34	25.3783	1.00197	34	27.3476	1.2265	34	21.6384	1.15116	34	21.8054	0.958753	34	27.9138	1.02008	34	21.1659	0.993936	34	5.89005	0.859317	34	13.4535	0.850988	34	11.5497	0.878524	34	11.8339	0.87911	34	17.3677
Q9Y2X3	Nucleolar protein 58 OS=Homo sapiens GN=NOP58 PE=1 SV=1 - [NOP58_HUMAN]	296.692	25.52	1	11	11	27	1.03144	27	5.36905	0.888589	27	18.9615	0.877045	27	15.5266	0.98015	27	27.8191	1.0663	27	26.9755	0.848886	27	20.8045	0.873617	27	15.4014	0.952125	27	27.5123	0.977276	27	30.1425	1.0093	27	7.05536	1.1805	27	17.7805	1.22448	27	15.2491	1.17369	27	18.7442	1.18394	27	18.0047
O75116	Rho-associated protein kinase 2 OS=Homo sapiens GN=ROCK2 PE=1 SV=4 - [ROCK2_HUMAN]	296.592	14.91	1	20	21	30	1.01384	28	3.28853	0.894798	28	15.9613	0.892614	28	13.3891	1.07777	26	22.6022	1.07452	28	18.5385	0.897447	28	22.1504	0.894183	28	20.4446	1.04063	26	24.2696	1.08838	28	17.9383	1.01502	28	6.98451	1.24268	26	24.9251	1.23925	28	18.9728	1.27216	26	25.1737	1.24867	28	20.9576
P0C0S5	Histone H2A.Z OS=Homo sapiens GN=H2AFZ PE=1 SV=2 - [H2AZ_HUMAN]	295.618	31.25	2	2	4	45	0.997426	30	5.25064	0.779105	30	25.6091	0.812835	30	22.2577	0.993964	30	11.2147	0.982765	30	9.07884	0.754124	30	22.3984	0.776462	30	25.2376	0.991895	30	15.3323	0.963456	30	9.63046	1.00887	30	6.38065	1.22004	30	24.3917	1.18957	30	25.2191	1.2219	30	24.3943	1.19988	30	22.0922
O43847	Nardilysin OS=Homo sapiens GN=NRD1 PE=1 SV=2 - [NRDC_HUMAN]	295.448	18.17	2	17	17	29	1.00649	29	6.66756	0.871186	29	21.8467	0.89452	29	15.5331	0.998205	29	19.9144	0.939331	29	21.7948	0.826833	29	27.1958	0.887384	29	13.6723	0.972875	29	20.4375	0.97559	29	18.1887	1.01508	29	6.39463	1.13579	29	12.7637	1.08622	29	13.4838	1.1162	29	14.4652	1.11125	29	15.6021
Q14978	Nucleolar and coiled-body phosphoprotein 1 OS=Homo sapiens GN=NOLC1 PE=1 SV=2 - [NOLC1_HUMAN]	295.415	29.04	1	20	20	49	1.00316	49	4.83934	0.963627	49	11.3821	0.962057	49	11.8383	1.08707	49	13.3517	1.08486	49	15.8118	0.965128	49	10.3251	0.971688	49	9.74761	1.09195	49	14.0149	1.05947	49	13.7028	1.01173	49	5.59356	1.14289	49	14.2896	1.1351	49	16.1358	1.12832	49	17.8895	1.09562	49	15.7989
P07602	Prosaposin OS=Homo sapiens GN=PSAP PE=1 SV=2 - [SAP_HUMAN]	294.988	26.72	1	15	15	36	0.993046	36	4.30633	1.44273	36	25.5929	1.36653	36	26.3536	1.19328	36	22.6251	1.18398	36	18.2182	1.40374	36	22.5118	1.35074	36	25.0905	1.21363	36	17.0177	1.21365	36	17.3186	0.965438	36	4.82184	0.831832	36	19.7149	0.846024	36	13.9608	0.846149	36	14.6952	0.880692	36	13.5332
P61020	Ras-related protein Rab-5B OS=Homo sapiens GN=RAB5B PE=1 SV=1 - [RAB5B_HUMAN]	294.951	16.28	1	1	2	19	1.18027	3	0.0327269	0.88553	3	8.29602	0.874027	3	1.30105	0.839922	3	0.648592	0.795888	3	0.702882	0.886583	3	11.4908	0.744746	3	1.26832	0.715149	3	1.98304	0.773675	3	15.4236	0.841187	3	1.37261	0.968825	3	8.94821	0.910421	3	24.847	0.986054	3	3.25197	1.0653	3	3.98576
O43399	Tumor protein D54 OS=Homo sapiens GN=TPD52L2 PE=1 SV=2 - [TPD54_HUMAN]	294.414	61.17	1	9	9	33	1.01037	33	8.52152	1.48435	33	30.1164	1.4588	33	30.922	1.04811	33	20.1422	1.08193	33	20.5294	1.38349	33	32.5651	1.46077	33	30.0455	1.0408	33	17.8674	1.08389	33	17.7664	1.00996	33	8.45259	0.725784	33	25.5275	0.778893	33	18.7493	0.744933	33	20.2015	0.78057	33	21.3264
P61758	Prefoldin subunit 3 OS=Homo sapiens GN=VBP1 PE=1 SV=3 - [PFD3_HUMAN]	292.343	57.87	1	13	13	39	1.00217	38	6.13834	0.786514	38	14.8692	0.798325	38	15.3413	1.01466	37	27.6485	1.02594	38	15.6505	0.767805	38	16.0074	0.822579	38	19.791	1.05277	37	29.4312	1.02624	38	20.0703	1.02569	38	5.27078	1.20476	37	28.773	1.34105	38	23.1737	1.16963	37	26.103	1.31021	38	18.6736
P08240	Signal recognition particle receptor subunit alpha OS=Homo sapiens GN=SRPR PE=1 SV=2 - [SRPR_HUMAN]	292.129	23.82	1	13	13	26	0.993939	26	7.44252	0.820607	26	21.9949	0.827657	26	21.4168	1.03402	26	32.8891	0.985812	26	27.6993	0.828166	26	22.3912	0.805888	26	23.5148	1.01916	26	32.0923	0.97288	26	33.9632	0.993976	26	7.90571	1.19941	26	23.8947	1.18212	26	25.1076	1.27207	26	26.9754	1.25567	26	30.1831
P43304	Glycerol-3-phosphate dehydrogenase, mitochondrial OS=Homo sapiens GN=GPD2 PE=1 SV=3 - [GPDM_HUMAN]	291.876	21.6	1	14	14	26	1.02677	25	6.99676	0.915448	25	17.904	0.921063	25	16.0047	0.966124	25	29.9451	0.981639	25	16.1151	0.874958	25	21.5891	0.893272	25	19.0102	0.960985	25	27.738	0.986245	25	19.7353	0.992312	25	6.3357	1.14473	25	17.8793	1.11743	25	17.7002	1.14259	25	14.2792	1.10566	25	10.4965
P48444	Coatomer subunit delta OS=Homo sapiens GN=ARCN1 PE=1 SV=1 - [COPD_HUMAN]	290.866	33.27	1	18	18	36	0.986145	36	4.88744	1.08399	36	14.5672	1.05913	36	11.1693	1.08613	36	17.4835	1.1016	36	23.9039	1.10738	36	12.381	1.06625	36	10.8965	1.06402	36	16.6552	1.11885	36	19.263	0.994877	36	6.1238	0.99401	36	14.8145	1.0574	36	12.0959	1.00466	36	12.5887	1.03184	36	10.989
P07741	Adenine phosphoribosyltransferase OS=Homo sapiens GN=APRT PE=1 SV=2 - [APT_HUMAN]	290.436	55	1	6	6	24	1.01085	24	4.69844	0.839171	24	24.7374	0.842965	24	35.0541	0.700452	24	28.6702	0.734058	24	33.4009	0.858168	24	29.0712	0.834727	24	27.5634	0.675137	24	31.0311	0.698615	24	28.5434	0.991005	24	6.92626	0.885916	24	15.1911	0.912716	24	17.265	0.88683	24	13.2885	0.8859	24	12.2032
Q9UPU5	Ubiquitin carboxyl-terminal hydrolase 24 OS=Homo sapiens GN=USP24 PE=1 SV=3 - [UBP24_HUMAN]	290.121	7.25	1	14	15	28	0.994337	22	7.77767	0.83827	22	12.3328	0.894425	22	13.3866	1.0485	21	33.1471	1.01386	22	30.4135	0.872052	22	7.57065	0.890744	22	10.5233	1.06569	21	44.1929	1.01253	22	36.1897	1.02475	22	4.2865	1.22149	21	22.1753	1.16566	22	22.6374	1.18189	21	17.3845	1.15269	22	26.6708
O75822	Eukaryotic translation initiation factor 3 subunit J OS=Homo sapiens GN=EIF3J PE=1 SV=2 - [EIF3J_HUMAN]	289.352	47.67	1	11	11	45	0.998322	45	5.76962	0.996491	45	5.59684	1.00777	45	8.28315	1.04343	45	12.093	1.05983	45	10.4947	0.978685	45	6.77997	1.00147	45	5.58339	1.04646	45	8.18746	1.04993	45	9.02068	1.01232	45	3.76926	1.07866	45	9.50083	1.10139	45	10.7266	1.05331	45	8.95433	1.06568	45	9.79939
Q92900	Regulator of nonsense transcripts 1 OS=Homo sapiens GN=UPF1 PE=1 SV=2 - [RENT1_HUMAN]	288.905	24	2	22	22	38	1.01508	37	5.84928	0.995003	37	12.7638	0.998566	37	11.461	1.03588	37	18.9264	0.958245	37	20.7403	1.04647	37	11.7174	1.01221	37	13.8353	1.02969	37	19.6895	1.01601	37	20.2233	0.980359	37	4.94782	1.00717	37	18.129	0.987313	37	16.3833	1.02574	37	18.2579	1.02444	37	16.2972
Q8WYP5	Protein ELYS OS=Homo sapiens GN=AHCTF1 PE=1 SV=3 - [ELYS_HUMAN]	288.79	10.28	1	17	17	25	1.00638	25	7.95845	0.957606	25	16.2298	0.954963	25	20.6523	0.911983	24	24.9618	0.972014	24	27.5243	0.974591	25	20.2741	0.961174	25	20.8218	0.911226	24	21.3509	1.00744	24	29.5132	0.990432	25	2.87324	1.03883	24	19.6332	1.04509	24	22.8632	1.04579	24	18.0234	1.05856	24	22.7281
P35659	Protein DEK OS=Homo sapiens GN=DEK PE=1 SV=1 - [DEK_HUMAN]	287.687	26.13	1	12	12	29	1.00747	29	5.3979	1.07565	29	18.4304	1.05565	29	17.5651	1.06211	29	15.3111	1.06229	29	17.2189	1.08179	29	17.7085	1.05404	29	17.7643	1.03647	29	16.336	1.08744	29	19.9481	0.995211	29	5.5176	1.02039	29	9.71569	1.0413	29	7.16261	1.08111	29	10.647	1.0529	29	10.7107
P48556	26S proteasome non-ATPase regulatory subunit 8 OS=Homo sapiens GN=PSMD8 PE=1 SV=2 - [PSMD8_HUMAN]	287.577	32.29	1	9	9	33	0.973635	32	8.47748	1.03173	32	11.1173	1.05675	32	11.1122	1.03261	31	20.2945	1.05119	32	15.9252	1.04987	32	11.1715	1.05345	32	13.8245	1.03814	31	16.7074	1.03485	32	18.8637	1.02314	32	10.697	1.00691	31	17.1005	1.01271	32	12.3187	0.980913	31	12.9221	0.985753	32	13.7531
Q8WXX5	DnaJ homolog subfamily C member 9 OS=Homo sapiens GN=DNAJC9 PE=1 SV=1 - [DNJC9_HUMAN]	286.322	35.38	1	11	11	26	1.01275	26	7.62631	1.09404	26	21.7822	1.10474	26	20.6872	1.01234	26	21.0857	1.05425	26	25.4924	1.04204	26	22.9325	1.02821	26	22.3402	1.02747	26	27.2213	1.07045	26	24.115	0.986303	26	3.31184	0.94076	26	14.9596	0.927168	26	6.74372	0.927035	26	13.4889	0.961543	26	15.0814
P04632	Calpain small subunit 1 OS=Homo sapiens GN=CAPNS1 PE=1 SV=1 - [CPNS1_HUMAN]	286.024	21.27	1	3	3	10	1.07005	10	10.3678	0.718115	10	27.4925	0.739552	10	37.4388	0.551803	10	42.354	0.5462	10	51.9808	0.679734	10	36.1648	0.645877	10	47.6734	0.512304	10	34.5998	0.484246	10	34.851	0.997258	10	13.9685	0.818705	10	35.041	0.775746	10	40.3639	0.799068	10	29.6905	0.729289	10	39.7462
O00151	PDZ and LIM domain protein 1 OS=Homo sapiens GN=PDLIM1 PE=1 SV=4 - [PDLI1_HUMAN]	285.584	54.41	1	14	15	39	0.975493	38	5.21668	0.975853	38	15.2257	0.964093	38	9.60277	1.08101	38	30.6226	1.02353	38	26.4849	0.983291	38	11.9243	0.969886	38	10.5697	1.11819	38	27.4986	1.04639	38	28.2799	0.989596	38	6.61102	1.12437	38	23.1868	1.10676	38	16.7578	1.1673	38	22.418	1.13658	38	17.4097
P35268	60S ribosomal protein L22 OS=Homo sapiens GN=RPL22 PE=1 SV=2 - [RL22_HUMAN]	285.555	54.69	3	5	5	18	1.02102	17	5.50173	1.04699	17	18.5183	0.998433	17	24.9599	0.927188	17	18.9046	0.978018	17	25.0553	1.00457	17	28.2665	0.970719	17	27.8914	0.91631	17	29.1533	0.947324	17	21.9063	0.995204	17	4.16558	0.889586	17	10.2285	0.951525	17	14.8166	0.907439	17	12.2995	0.944525	17	12.3041
P06493	Cyclin-dependent kinase 1 OS=Homo sapiens GN=CDK1 PE=1 SV=3 - [CDK1_HUMAN]	285.456	38.38	18	8	11	30	1.00787	23	7.39179	1.0377	23	19.0901	1.01919	23	15.6991	0.994582	23	22.7454	1.01103	23	28.0183	1.00175	23	16.5988	0.988247	23	17.7101	1.01229	23	21.9653	1.02538	23	27.7406	0.989346	23	6.09892	1.03348	23	13.821	1.08534	23	10.0535	1.04863	23	19.2493	1.08712	23	12.0964
Q9Y230	RuvB-like 2 OS=Homo sapiens GN=RUVBL2 PE=1 SV=3 - [RUVB2_HUMAN]	285.099	24.62	1	10	10	30	0.990714	30	4.70976	1.08565	30	18.8742	1.07691	30	18.5338	1.17577	30	18.1724	1.19143	30	21.5435	1.12195	30	18.4959	1.09724	30	13.9645	1.19738	30	18.3571	1.17392	30	19.3057	1.00545	30	9.66805	1.10659	30	15.1291	1.07124	30	16.0467	1.09965	30	16.8474	1.08414	30	12.6813
O60888	Protein CutA OS=Homo sapiens GN=CUTA PE=1 SV=2 - [CUTA_HUMAN]	284.292	15.64	1	2	2	19	0.976937	19	4.02745	1.05569	19	19.1704	0.994544	19	18.5543	0.944568	19	11.5229	0.91304	19	7.35953	1.03331	19	17.1141	0.998618	19	15.4168	0.935289	19	10.5388	0.924493	19	7.84504	0.960361	19	6.78866	0.91811	19	12.7643	0.916387	19	10.9925	0.981975	19	9.95352	0.956256	19	11.7499
Q15185	Prostaglandin E synthase 3 OS=Homo sapiens GN=PTGES3 PE=1 SV=1 - [TEBP_HUMAN]	283.846	36.25	1	4	4	42	0.994198	42	5.92947	1.02999	42	14.3133	0.987206	42	9.77451	0.989173	42	11.7419	0.956925	42	12.3715	1.03953	42	15.5012	1.00059	42	14.0148	1.0095	42	18.98	0.997206	42	11.2064	0.972902	42	5.57637	0.990954	42	15.0306	0.951542	42	12.27	1.04448	42	8.42145	0.98901	42	14.9516
P11177	Pyruvate dehydrogenase E1 component subunit beta, mitochondrial OS=Homo sapiens GN=PDHB PE=1 SV=3 - [ODPB_HUMAN]	283.474	23.12	1	7	7	23	0.98477	23	5.94182	1.41982	23	30.2933	1.39555	23	26.0226	1.09023	23	18.341	1.13692	23	14.1885	1.47151	23	30.8898	1.47588	23	34.7938	1.10355	23	19.0843	1.20006	23	17.6844	0.978512	23	7.49316	0.854789	23	22.5406	0.869985	23	23.3206	0.869	23	17.5354	0.844944	23	16.1732
Q02818	Nucleobindin-1 OS=Homo sapiens GN=NUCB1 PE=1 SV=4 - [NUCB1_HUMAN]	283.448	40.13	1	16	17	33	0.983111	32	5.24279	1.1501	32	17.9352	1.10799	32	23.1579	1.21469	32	35.8403	1.15482	32	31.3413	1.16902	32	19.0117	1.12213	32	17.0724	1.29972	32	30.8113	1.19795	32	36.2503	0.961522	32	4.12544	1.02116	32	19.2692	0.965761	32	21.8339	1.08814	32	18.5866	1.04287	32	17.7704
P61019	Ras-related protein Rab-2A OS=Homo sapiens GN=RAB2A PE=1 SV=1 - [RAB2A_HUMAN]	283.031	31.6	2	7	7	25	1.01587	24	3.4801	0.835747	24	13.9212	0.837096	24	12.7113	0.943618	24	18.5568	0.97331	24	18.959	0.82612	24	17.1853	0.801776	24	15.9627	0.968682	24	12.2394	0.956161	24	11.3253	1.00066	24	5.65541	1.24646	24	26.522	1.26563	24	30.8796	1.25699	24	23.9659	1.3303	24	21.8596
Q08379	Golgin subfamily A member 2 OS=Homo sapiens GN=GOLGA2 PE=1 SV=3 - [GOGA2_HUMAN]	282.244	19.06	1	16	16	23	1.0175	23	4.9812	1.03782	23	9.80885	1.00851	23	8.82925	1.10527	23	20.4278	1.03842	23	22.9697	1.00642	23	12.3088	0.988322	23	8.38365	1.09729	23	24.2964	1.05452	23	22.3754	1.00231	23	6.34345	1.15284	23	18.4824	1.04228	23	21.6985	1.11444	23	22.1766	1.07958	23	18.8936
Q12788	Transducin beta-like protein 3 OS=Homo sapiens GN=TBL3 PE=1 SV=2 - [TBL3_HUMAN]	282.241	18.32	1	9	9	22	0.998443	22	7.20555	0.929688	22	13.3929	0.91739	22	15.3668	0.843898	22	19.6701	0.87818	22	20.6488	0.917953	22	20.6212	0.901666	22	19.3096	0.873277	22	23.0406	0.899307	22	18.4898	0.989348	22	9.82033	0.977869	22	16.7577	0.972954	22	14.2467	0.957446	22	11.309	1.00335	22	10.0037
P47897	Glutamine--tRNA ligase OS=Homo sapiens GN=QARS PE=1 SV=1 - [SYQ_HUMAN]	281.691	27.74	1	15	16	28	0.982682	27	8.36696	0.908423	27	40.9415	0.895876	27	26.3829	0.88337	27	36.6108	0.850647	27	37.3102	0.897333	27	34.2683	0.914229	27	29.9723	0.884998	27	36.5176	0.815397	27	29.6297	1.0066	27	4.96675	0.999198	27	20.29	0.995512	27	6.49478	1.0122	27	13.2909	1.00567	27	6.84525
P12429	Annexin A3 OS=Homo sapiens GN=ANXA3 PE=1 SV=3 - [ANXA3_HUMAN]	281.041	45.2	1	12	13	34	1.01632	32	3.86362	0.863832	32	9.62609	0.91487	32	13.0228	1.03768	32	23.39	1.11193	32	19.8044	0.87511	32	16.0655	0.898499	32	11.2691	1.02024	32	21.3259	1.06713	32	16.4898	1.0294	32	4.55096	1.21083	32	16.6657	1.21117	32	18.1032	1.15205	32	14.9037	1.17383	32	14.6431
P16152	Carbonyl reductase [NADPH] 1 OS=Homo sapiens GN=CBR1 PE=1 SV=3 - [CBR1_HUMAN]	280.401	58.12	1	10	12	36	1.01135	32	7.99784	0.769759	32	19.4244	0.803129	32	20.2678	0.984008	31	20.2008	0.92655	32	19.963	0.775112	32	24.6322	0.806776	32	23.0691	0.992409	31	17.3287	0.924502	32	16.6076	1.0277	32	7.64774	1.3972	31	27.9195	1.30923	32	31.6711	1.28634	31	23.4209	1.26149	32	27.1821
Q16836	Hydroxyacyl-coenzyme A dehydrogenase, mitochondrial OS=Homo sapiens GN=HADH PE=1 SV=3 - [HCDH_HUMAN]	280.132	36.62	1	10	10	32	1.03117	32	6.73226	0.979179	32	15.9646	0.977323	32	12.7063	1.05871	32	18.4811	1.05566	32	21.8061	0.9581	32	12.4038	0.955115	32	11.17	1.01339	32	18.5374	1.01027	32	19.9119	0.991168	32	6.07471	1.08129	32	12.3351	1.07511	32	8.87286	1.07524	32	9.42662	1.1149	32	9.47084
Q96AC1	Fermitin family homolog 2 OS=Homo sapiens GN=FERMT2 PE=1 SV=1 - [FERM2_HUMAN]	280.107	27.65	1	15	16	29	1.03552	25	4.80836	1.08447	25	21.4133	1.05737	25	24.4618	0.976536	25	25.8538	1.01943	25	28.9915	1.06287	25	14.2456	1.03171	25	20.1224	0.919396	25	23.2553	0.947085	25	24.9907	0.999521	25	6.94938	0.964476	25	8.34858	0.952154	25	14.2808	0.953193	25	6.8245	0.937906	25	10.2704
Q6UB35	Monofunctional C1-tetrahydrofolate synthase, mitochondrial OS=Homo sapiens GN=MTHFD1L PE=1 SV=1 - [C1TM_HUMAN]	279.834	20.45	1	15	16	26	1.00119	25	4.65161	0.885767	25	23.2527	0.847678	25	23.3249	0.808878	25	30.0108	0.812546	25	24.3948	0.867249	25	18.2479	0.846949	25	20.3212	0.763333	25	30.9575	0.809761	25	27.9581	0.996971	25	7.22649	0.902706	25	15.542	0.918769	25	10.8892	0.897792	25	12.3732	0.913574	25	7.02592
P49419	Alpha-aminoadipic semialdehyde dehydrogenase OS=Homo sapiens GN=ALDH7A1 PE=1 SV=5 - [AL7A1_HUMAN]	279.555	37.11	1	13	13	28	0.987744	27	5.87489	1.01022	27	31.0919	1.02571	27	22.7983	0.992013	27	41.8326	1.0395	27	40.1203	1.0035	27	29.2906	1.0622	27	34.1713	0.901364	27	36.5439	1.00907	27	38.9802	0.997918	27	5.90895	1.01463	27	16.3968	0.96789	27	20.0546	0.980023	27	20.2255	0.976523	27	23.7822
P29144	Tripeptidyl-peptidase 2 OS=Homo sapiens GN=TPP2 PE=1 SV=4 - [TPP2_HUMAN]	279.428	23.54	1	23	23	39	1.00082	39	4.08778	1.08168	39	26.8235	1.07325	39	22.9828	0.859988	39	25.416	0.909026	39	24.2926	1.0836	39	30.3678	1.05748	39	29.0079	0.874215	39	26.3736	0.898776	39	29.1761	1.00287	39	6.43999	0.894732	39	14.2891	0.859968	39	12.3854	0.891583	39	14.9855	0.863973	39	11.0382
P08621	U1 small nuclear ribonucleoprotein 70 kDa OS=Homo sapiens GN=SNRNP70 PE=1 SV=2 - [RU17_HUMAN]	278.48	29.52	1	10	10	31	0.988853	31	6.65847	1.02803	31	22.5584	1.02684	31	23.7114	0.867028	29	18.3049	0.949166	31	20.7389	1.00557	31	24.4204	1.02143	31	17.4148	0.88458	29	25.5514	0.97695	31	25.2717	1.00589	31	6.18885	0.965689	29	30.6243	0.976087	31	25.7772	0.87598	29	24.9784	0.938739	31	17.9093
Q9UG63	ATP-binding cassette sub-family F member 2 OS=Homo sapiens GN=ABCF2 PE=1 SV=2 - [ABCF2_HUMAN]	278.03	25.84	1	16	16	40	0.992071	40	4.63642	0.969108	40	16.2395	0.935846	40	12.8742	0.913255	40	18.3062	0.932137	40	18.3154	0.987302	40	14.6147	0.958667	40	17.508	0.946057	40	16.9712	0.984196	40	17.425	0.983236	40	8.10816	0.971905	40	15.8556	0.987577	40	10.7794	0.989494	40	13.2714	0.980966	40	14.0319
P42771	Cyclin-dependent kinase inhibitor 2A, isoforms 1/2/3 OS=Homo sapiens GN=CDKN2A PE=1 SV=2 - [CD2A1_HUMAN]	277.994	57.05	2	7	7	16	1.0123	16	5.91452	1.00204	16	37.7288	0.999215	16	32.2695	0.900115	15	16.9088	0.885632	16	27.7788	0.986816	16	37.3865	1.02473	16	27.492	0.84995	15	40.3392	0.877263	16	42.6639	0.954356	16	6.99878	0.979866	15	16.1852	1.00654	16	20.977	0.951515	15	16.6736	0.944413	16	22.172
Q99584	Protein S100-A13 OS=Homo sapiens GN=S100A13 PE=1 SV=1 - [S10AD_HUMAN]	277.868	48.98	1	5	5	24	1.00116	24	4.38533	0.725282	24	23.2796	0.772941	24	25.169	0.827325	24	11.287	0.850041	24	9.06953	0.702408	24	25.013	0.780164	24	23.2377	0.854265	24	16.2487	0.875336	24	13.3779	1.01721	24	5.57161	1.13944	24	20.4807	1.17557	24	13.3283	1.09183	24	20.3056	1.11935	24	16.9024
O15371	Eukaryotic translation initiation factor 3 subunit D OS=Homo sapiens GN=EIF3D PE=1 SV=1 - [EIF3D_HUMAN]	277.568	21.17	1	7	7	25	1.00622	25	6.34183	0.975497	25	22.6076	0.973625	25	17.4256	0.936824	25	10.5396	0.922289	25	16.8764	0.936989	25	15.3209	0.919304	25	21.2353	0.944898	25	15.5057	0.898437	25	15.1074	1.00971	25	10.8127	0.942296	25	16.6012	0.923744	25	12.0485	0.915274	25	21.0105	0.909202	25	19.2516
Q8TEQ6	Gem-associated protein 5 OS=Homo sapiens GN=GEMIN5 PE=1 SV=3 - [GEMI5_HUMAN]	276.308	9.02	1	12	12	23	1.00236	23	6.22148	0.994349	23	21.5244	1.01373	23	21.1959	0.815819	23	17.2693	0.865236	23	15.7835	0.950727	23	22.2135	1.00939	23	26.2772	0.804516	23	20.3907	0.895007	23	17.4715	1.01458	23	7.38384	0.838465	23	18.3318	0.853462	23	20.6939	0.794338	23	15.6345	0.849473	23	18.3521
P30050	60S ribosomal protein L12 OS=Homo sapiens GN=RPL12 PE=1 SV=1 - [RL12_HUMAN]	276.292	68.48	1	9	9	57	1.01046	57	4.9871	1.04101	57	12.0708	1.04897	57	12.6342	1.07843	57	21.6314	1.0949	57	21.8932	1.03333	57	13.1263	1.05473	57	11.9341	1.06714	57	24.7104	1.08063	57	21.3118	1.00831	57	6.33178	1.06338	57	14.49	1.08778	57	17.4948	1.08198	57	13.3377	1.06971	57	15.5071
P54578	Ubiquitin carboxyl-terminal hydrolase 14 OS=Homo sapiens GN=USP14 PE=1 SV=3 - [UBP14_HUMAN]	275.652	30.97	1	12	12	28	0.988332	28	7.06931	1.01639	28	40.7692	0.948792	28	36.2707	0.762023	28	38.2832	0.764881	28	42.1705	1.03375	28	33.4065	0.976067	28	29.0515	0.814405	28	36.3388	0.766479	28	38.6035	0.976433	28	6.07781	0.746418	28	22.2321	0.793896	28	17.5468	0.792126	28	20.7514	0.828916	28	14.2715
Q9NZB2	Constitutive coactivator of PPAR-gamma-like protein 1 OS=Homo sapiens GN=FAM120A PE=1 SV=2 - [F120A_HUMAN]	275.483	14.31	1	12	12	20	0.988841	20	9.22208	0.901501	20	14.2451	0.922084	20	12.8281	0.991447	20	22.0481	1.01358	20	24.6836	0.869007	20	14.7148	0.906621	20	16.0953	0.981602	20	18.0309	1.01017	20	27.544	1.01866	20	6.88726	1.06028	20	21.8697	1.12015	20	16.1065	1.03524	20	14.2448	1.12625	20	19.8068
Q92499	ATP-dependent RNA helicase DDX1 OS=Homo sapiens GN=DDX1 PE=1 SV=2 - [DDX1_HUMAN]	275.238	33.92	1	20	20	55	1.00716	55	4.42396	0.95342	55	23.7164	0.985124	55	25.7747	0.971431	55	32.4358	0.953809	55	31.0295	0.93949	55	24.7686	0.951225	55	25.8801	0.948011	55	31.9443	0.927151	55	26.7533	1.00536	55	5.76786	1.04033	55	13.7647	1.0271	55	13.896	0.98694	55	15.535	1.01259	55	14.8745
P30622	CAP-Gly domain-containing linker protein 1 OS=Homo sapiens GN=CLIP1 PE=1 SV=2 - [CLIP1_HUMAN]	274.324	24.69	4	32	32	45	1.00651	44	4.56809	1.05432	44	11.561	1.04737	44	11.913	1.10306	44	15.9189	1.10582	44	16.3139	1.04808	44	15.1098	1.05714	44	10.5553	1.1244	44	16.6926	1.12117	44	13.9365	1.0035	44	3.07606	1.09743	44	10.3975	1.07531	44	11.74	1.09321	44	15.3578	1.06835	44	12.171
P63151	Serine/threonine-protein phosphatase 2A 55 kDa regulatory subunit B alpha isoform OS=Homo sapiens GN=PPP2R2A PE=1 SV=1 - [2ABA_HUMAN]	274.159	20.81	3	5	7	19	1.04735	11	1.74333	0.831718	11	25.7204	0.884526	11	22.4606	0.934163	10	29.2422	0.983163	11	23.4536	0.812781	11	23.5283	0.831898	11	26.1692	0.881964	10	30.7435	0.969552	11	26.3191	1.02403	11	7.45396	1.05534	10	15.5007	1.06843	11	17.594	0.995576	10	14.1124	1.08126	11	16.2102
P52701	DNA mismatch repair protein Msh6 OS=Homo sapiens GN=MSH6 PE=1 SV=2 - [MSH6_HUMAN]	274.113	22.72	1	27	27	40	1.00658	39	6.02132	0.976202	39	30.9581	1.07238	39	25.9226	0.875506	39	41.2337	0.930275	39	33.6711	1.03757	39	34.4407	1.08556	39	28.3434	0.89053	39	38.6862	0.936395	39	33.8424	0.999479	39	4.49952	0.886685	39	14.333	0.893327	39	12.2244	0.884271	39	17.3291	0.894129	39	13.0745
P21291	Cysteine and glycine-rich protein 1 OS=Homo sapiens GN=CSRP1 PE=1 SV=3 - [CSRP1_HUMAN]	272.364	66.32	1	11	11	47	1.02399	46	6.36219	0.884446	46	12.0663	0.904613	46	12.9814	1.07311	46	19.3639	1.08741	46	23.277	0.864833	46	13.9186	0.891497	46	15.6515	1.06144	46	22.0583	1.05879	46	20.9754	1.01875	46	7.41091	1.25398	46	18.4188	1.2358	46	18.1187	1.17039	46	19.8983	1.25223	46	19.1576
P15170	Eukaryotic peptide chain release factor GTP-binding subunit ERF3A OS=Homo sapiens GN=GSPT1 PE=1 SV=1 - [ERF3A_HUMAN]	272.2	41.68	2	17	17	45	1.01083	44	5.14366	0.890031	44	17.886	0.892326	44	21.8708	0.927931	44	30.945	0.913829	44	33.9084	0.883643	44	20.9656	0.859667	44	23.2662	0.917174	44	27.9029	0.896275	44	31.4546	1.0107	44	5.9027	1.04055	44	17.5632	1.03274	44	18.5383	1.00052	44	15.8254	1.05354	44	18.3695
P31153	S-adenosylmethionine synthase isoform type-2 OS=Homo sapiens GN=MAT2A PE=1 SV=1 - [METK2_HUMAN]	272.141	35.19	2	13	13	53	0.999883	53	5.33805	1.08364	53	17.6484	1.07615	53	18.9789	0.986767	52	13.396	1.01794	52	14.4348	1.08307	53	20.4185	1.07904	53	17.8189	0.992785	52	14.5639	1.04065	52	15.8452	1.0048	53	5.85724	0.903372	52	16.2001	0.935144	52	15.8694	0.92626	52	15.5669	0.946177	52	17.4983
P60228	Eukaryotic translation initiation factor 3 subunit E OS=Homo sapiens GN=EIF3E PE=1 SV=1 - [EIF3E_HUMAN]	271.02	28.99	1	12	12	31	0.994146	30	6.57585	0.973149	30	18.5419	1.01015	30	17.1515	0.797609	30	34.4669	0.850365	30	30.2385	0.999597	30	21.8636	0.985559	30	23.1448	0.79221	30	33.984	0.845693	30	31.3136	1.00829	30	6.80681	0.837475	30	12.5433	0.846854	30	10.4768	0.825497	30	15.2657	0.828498	30	15.2964
P10515	Dihydrolipoyllysine-residue acetyltransferase component of pyruvate dehydrogenase complex, mitochondrial OS=Homo sapiens GN=DLAT PE=1 SV=3 - [ODP2_HUMAN]	270.65	23.03	1	11	11	31	1.00134	31	3.53167	1.09168	31	14.3358	1.06656	31	14.8728	1.02104	31	20.4604	1.07464	31	13.5725	1.06166	31	14.6458	1.03708	31	14.0018	1.00724	31	23.2557	1.03651	31	17.6916	0.984284	31	6.08156	0.922456	31	17.238	0.943968	31	13.0212	0.970336	31	15.3473	0.985384	31	15.4013
P58546	Myotrophin OS=Homo sapiens GN=MTPN PE=1 SV=2 - [MTPN_HUMAN]	270.087	38.14	1	4	4	21	0.989281	21	3.84033	0.894509	21	17.3976	0.89976	21	12.0148	1.19283	21	22.4834	1.13734	21	20.4972	0.901785	21	16.3376	0.912906	21	13.5793	1.18909	21	19.6117	1.08252	21	15.1739	1.00178	21	7.37566	1.2588	21	22.0927	1.12868	21	24.4921	1.22991	21	25.4927	1.16961	21	17.5102
Q16401	26S proteasome non-ATPase regulatory subunit 5 OS=Homo sapiens GN=PSMD5 PE=1 SV=3 - [PSMD5_HUMAN]	269.863	24.01	1	9	9	15	0.967748	15	5.8907	0.786225	15	37.4197	0.833563	15	34.8284	1.03105	15	28.8562	0.970652	15	42.4375	0.813437	15	36.5399	0.835132	15	30.9168	1.02451	15	35.4994	0.967557	15	40.1196	1.00014	15	5.5778	1.06488	15	23.769	1.0991	15	25.5171	1.10006	15	21.9969	1.09436	15	18.1211
Q06323	Proteasome activator complex subunit 1 OS=Homo sapiens GN=PSME1 PE=1 SV=1 - [PSME1_HUMAN]	269.076	31.33	1	10	10	28	0.987941	28	5.04873	2.003	27	63.558	1.99204	28	58.0918	1.08472	28	41.4678	1.16404	28	40.2018	2.04463	27	57.3295	2.01437	28	49.8461	1.10277	28	34.9512	1.14703	28	35.9637	0.965101	27	6.32164	0.54492	27	24.6457	0.586954	27	27.3223	0.558778	28	22.5004	0.565592	28	20.711
P62195	26S protease regulatory subunit 8 OS=Homo sapiens GN=PSMC5 PE=1 SV=1 - [PRS8_HUMAN]	268.955	42.12	1	14	16	30	0.992303	26	6.43672	0.88061	26	19.3679	0.84551	26	22.7179	0.69316	26	27.1138	0.681463	26	30.3566	0.883136	26	18.3836	0.86129	26	22.2144	0.703971	26	18.876	0.7062	26	24.0873	0.975617	26	5.91258	0.89246	26	19.231	0.908392	26	18.5948	0.923093	26	15.0666	0.923357	26	15.0246
Q96RP9	Elongation factor G, mitochondrial OS=Homo sapiens GN=GFM1 PE=1 SV=2 - [EFGM_HUMAN]	267.915	19.44	1	12	12	22	0.993477	22	4.5875	0.888719	22	16.7025	0.909978	22	14.2113	0.948236	22	31.4484	0.967025	22	31.287	0.895358	22	14.6232	0.920564	22	13.4664	0.967421	22	34.0966	0.967659	22	32.1357	1.02808	22	4.69691	1.05733	22	25.5374	1.06118	22	23.7356	1.02196	22	25.2697	1.01672	22	23.2886
P61160	Actin-related protein 2 OS=Homo sapiens GN=ACTR2 PE=1 SV=1 - [ARP2_HUMAN]	267.757	27.66	1	8	9	36	0.992331	35	5.76769	1.22291	35	15.6294	1.26364	35	15.9803	1.21507	35	18.2726	1.17974	35	20.569	1.2348	35	17.1412	1.28059	35	19.3029	1.22431	35	22.9329	1.16631	35	15.3703	0.99772	35	6.76898	0.99015	35	10.9361	0.927326	35	12.6755	0.953902	35	16.5641	0.961515	35	11.5231
P02765	Alpha-2-HS-glycoprotein OS=Homo sapiens GN=AHSG PE=1 SV=1 - [FETUA_HUMAN]	267.446	5.18	1	3	3	32	0.996771	32	3.25497	1.24466	32	8.52205	1.14393	32	5.70256	1.78947	31	14.7617	1.67427	32	17.2444	1.24347	32	8.72046	1.1551	32	7.06146	1.78061	31	15.9104	1.6733	32	18.3738	0.933546	32	7.26338	1.39936	31	12.8166	1.30037	32	12.6104	1.59809	31	9.28321	1.47841	32	13.063
P51610	Host cell factor 1 OS=Homo sapiens GN=HCFC1 PE=1 SV=2 - [HCFC1_HUMAN]	267.293	11.25	2	17	17	29	0.994694	28	4.24565	0.918339	28	11.2883	0.913115	28	12.2171	1.07047	28	18.6078	1.00628	28	22.5427	0.907754	28	15.4902	0.924132	28	10.1808	1.10705	28	20.1574	1.03961	28	15.5033	0.999831	28	6.05711	1.22481	28	19.5139	1.14176	28	14.1463	1.23323	28	19.8694	1.14442	28	13.7893
P57721	Poly(rC)-binding protein 3 OS=Homo sapiens GN=PCBP3 PE=2 SV=2 - [PCBP3_HUMAN]	267.261	19.14	2	1	6	25	1.00117	5	4.22034	1.02225	5	8.20504	1.02125	5	13.1068	1.07134	5	18.0231	1.10305	5	7.93908	1.02941	5	6.59331	1.03509	5	9.712	1.04064	5	20.0441	1.06951	5	12.19	1.05771	5	3.12073	1.13843	5	6.39183	1.1176	5	4.45548	1.05936	5	5.09808	1.08212	5	5.01872
Q9NR31	GTP-binding protein SAR1a OS=Homo sapiens GN=SAR1A PE=1 SV=1 - [SAR1A_HUMAN]	267.211	42.93	1	5	7	17	1.02571	12	13.4091	0.673291	12	22.2213	0.718357	12	29.7737	0.505302	12	32.4474	0.533112	12	38.9236	0.68356	12	25.1644	0.709896	12	28.3671	0.527861	12	33.0939	0.518553	12	33.2917	1.03013	12	7.48683	0.807593	12	17.3087	0.829197	12	14.6666	0.799872	12	19.034	0.805056	12	21.5006
O95831	Apoptosis-inducing factor 1, mitochondrial OS=Homo sapiens GN=AIFM1 PE=1 SV=1 - [AIFM1_HUMAN]	266.157	21.21	1	11	11	32	0.998915	32	3.73005	0.896619	32	12.7284	0.900771	32	11.1373	0.941881	32	20.1514	0.972678	32	20.2172	0.897912	32	13.5277	0.884739	32	14.961	0.93	32	20.2776	0.972069	32	21.0088	0.99232	32	4.98941	1.09104	32	16.1054	1.1049	32	12.4004	1.11407	32	14.263	1.11392	32	12.3025
P36776	Lon protease homolog, mitochondrial OS=Homo sapiens GN=LONP1 PE=1 SV=2 - [LONM_HUMAN]	265.791	19.71	1	17	17	27	0.999574	26	4.60396	0.995666	26	26.6063	1.00163	26	22.6145	0.941509	26	35.4703	0.968289	26	35.767	1.01955	26	19.7415	1.00299	26	19.8858	0.947236	26	32.4813	0.969529	26	25.5249	0.988121	26	3.94432	1.00119	26	14.683	1.06208	26	18.361	0.992648	26	13.1552	1.05215	26	16.5105
O60610	Protein diaphanous homolog 1 OS=Homo sapiens GN=DIAPH1 PE=1 SV=2 - [DIAP1_HUMAN]	265.505	26.26	1	27	28	58	0.993745	57	5.89926	0.829483	57	16.5553	0.839366	57	15.5235	0.877512	57	25.4789	0.826465	57	25.1651	0.819909	57	14.2077	0.851769	57	14.9089	0.860075	57	26.0213	0.833623	57	30.4032	1.02968	57	6.83855	1.08643	57	20.8435	1.01824	57	17.055	1.05739	57	19.2734	1.00536	57	21.1954
P48637	Glutathione synthetase OS=Homo sapiens GN=GSS PE=1 SV=1 - [GSHB_HUMAN]	265.434	31.86	1	13	13	28	1.00506	28	2.85803	1.22416	28	22.816	1.25162	28	21.313	1.05451	28	22.1343	1.12939	28	23.7409	1.19105	28	22.9755	1.19936	28	22.7648	1.08343	28	19.0244	1.12597	28	19.1499	0.993661	28	6.69861	0.938651	28	17.116	0.920802	28	16.507	0.892248	28	13.4977	0.939929	28	13.2325
P62244	40S ribosomal protein S15a OS=Homo sapiens GN=RPS15A PE=1 SV=2 - [RS15A_HUMAN]	265.426	63.08	1	8	8	44	0.996878	44	4.79159	0.963162	44	28.4333	0.963825	44	24.9582	0.9974	44	26.2308	0.98897	43	22.0901	0.944493	44	24.6542	0.946072	44	24.4721	0.974585	44	19.2726	0.995891	43	19.4604	0.996342	44	8.47713	1.02012	44	12.0035	1.03378	43	14.9227	1.05791	44	10.8787	1.04973	43	10.2914
Q13619	Cullin-4A OS=Homo sapiens GN=CUL4A PE=1 SV=3 - [CUL4A_HUMAN]	265.417	27.54	2	12	19	44	0.992879	26	4.537	1.17449	26	16.5798	1.09939	26	16.5608	1.09465	26	21.3068	1.10062	26	20.1438	1.17241	26	15.085	1.13013	26	19.0716	1.1307	26	20.1084	1.07236	26	20.6102	0.989315	26	4.44368	0.962661	26	13.358	0.974853	26	11.1441	0.94668	26	12.8659	0.978659	26	9.18241
Q9C0C2	182 kDa tankyrase-1-binding protein OS=Homo sapiens GN=TNKS1BP1 PE=1 SV=4 - [TB182_HUMAN]	265.274	17.47	1	20	20	33	1.01943	33	5.09215	1.02497	33	18.0766	1.00795	33	18.4549	1.33656	33	27.8758	1.25142	33	30.9392	1.0202	33	16.6013	1.00499	33	15.9929	1.28148	33	30.4238	1.23793	33	24.6063	0.983148	33	5.62733	1.33732	33	28.6259	1.33053	33	24.0667	1.38482	33	37.2193	1.2703	33	25.3004
P22695	Cytochrome b-c1 complex subunit 2, mitochondrial OS=Homo sapiens GN=UQCRC2 PE=1 SV=3 - [QCR2_HUMAN]	264.977	31.35	1	11	11	28	0.982909	28	3.94438	1.02818	28	10.2356	0.967707	28	15.6519	0.947914	28	20.4877	0.961834	28	21.2197	1.04977	28	13.9006	0.958519	28	17.4118	0.953038	28	24.7575	0.948701	28	22.6605	0.96346	28	7.17323	0.956625	28	9.76081	0.944264	28	12.1465	0.975796	28	8.31833	0.96778	28	10.915
Q9BT78	COP9 signalosome complex subunit 4 OS=Homo sapiens GN=COPS4 PE=1 SV=1 - [CSN4_HUMAN]	264.886	29.8	1	7	8	27	1.01563	25	8.12164	0.861696	25	16.9608	0.90798	25	11.8872	0.794114	25	17.4664	0.804282	25	23.9966	0.83364	25	15.9851	0.872291	25	17.5938	0.79818	25	18.7378	0.791198	25	15.2255	1.00744	25	5.5336	0.992683	25	8.08856	0.984766	25	12.1256	0.927347	25	16.6384	0.955588	25	11.7447
P17931	Galectin-3 OS=Homo sapiens GN=LGALS3 PE=1 SV=5 - [LEG3_HUMAN]	264.813	28	1	8	8	38	1.00853	37	5.95929	1.15267	37	20.011	1.14936	37	19.4784	1.12821	37	19.5392	1.09943	37	19.6116	1.14953	37	22.9694	1.14665	37	19.9289	1.1287	37	18.4421	1.12694	37	17.211	0.986353	37	5.20148	0.934628	37	10.2654	0.963304	37	9.43837	0.942662	37	7.29361	0.973503	37	9.57064
Q71DI3	Histone H3.2 OS=Homo sapiens GN=HIST2H3A PE=1 SV=3 - [H32_HUMAN]	264.561	64.71	2	1	10	220	1.02902	6	6.37653	0.549873	6	14.2975	0.523525	6	10.0042	0.372646	6	16.3472	0.41273	6	8.51565	0.558537	6	4.92258	0.524473	6	4.71503	0.358746	6	18.2337	0.40068	6	13.092	0.941509	6	3.35618	0.728771	6	10.8392	0.736171	6	11.7915	0.772819	6	6.04437	0.794888	6	8.41039
Q14847	LIM and SH3 domain protein 1 OS=Homo sapiens GN=LASP1 PE=1 SV=2 - [LASP1_HUMAN]	264.491	42.91	1	12	12	29	0.996365	29	6.64448	0.978212	29	18.7108	0.969031	29	19.3855	1.44816	26	33.1255	1.50764	29	48.41	0.963923	29	22.0264	0.935507	29	17.8881	1.43199	26	40.1307	1.50327	29	43.9608	1.01269	29	5.14746	1.50523	26	23.9163	1.46919	29	33.9362	1.4772	26	28.8835	1.46637	29	31.6739
O95232	Luc7-like protein 3 OS=Homo sapiens GN=LUC7L3 PE=1 SV=2 - [LC7L3_HUMAN]	263.641	25.46	1	9	9	14	0.98882	14	8.00111	1.14352	14	31.327	1.15563	14	31.8036	0.956466	14	22.9478	1.02529	14	16.0049	1.17594	14	34.0392	1.18872	14	37.0605	0.93605	14	22.8798	0.977779	14	22.6376	0.989239	14	4.84864	0.809592	14	28.5275	0.821063	14	20.1249	0.771085	14	31.9136	0.847855	14	24.3029
Q16643	Drebrin OS=Homo sapiens GN=DBN1 PE=1 SV=4 - [DREB_HUMAN]	262.819	24.19	1	12	12	34	0.977794	34	4.31338	1.27329	34	24.7012	1.17315	34	20.4385	1.13962	34	22.6285	1.17659	34	20.2265	1.25402	34	25.2883	1.18452	34	21.0579	1.17312	34	22.6442	1.21286	34	19.4225	0.970192	34	5.64798	0.97424	34	17.5949	0.965449	34	10.2659	0.991948	34	18.5362	1.00005	34	10.8982
Q9NS69	Mitochondrial import receptor subunit TOM22 homolog OS=Homo sapiens GN=TOMM22 PE=1 SV=3 - [TOM22_HUMAN]	262.513	33.8	1	3	3	14	1.00205	14	8.01945	0.868294	14	35.5076	0.832278	14	48.5476	0.762134	14	21.9115	0.812522	14	23.8584	0.893805	14	29.4163	0.863729	14	37.5685	0.783172	14	15.566	0.772708	14	29.002	1.03281	14	9.03331	0.802836	14	20.6189	0.785991	14	22.5143	0.82587	14	26.8287	0.818808	14	29.32
Q13347	Eukaryotic translation initiation factor 3 subunit I OS=Homo sapiens GN=EIF3I PE=1 SV=1 - [EIF3I_HUMAN]	262.511	39.38	1	10	10	43	0.947942	43	9.95681	1.17834	43	16.8493	1.22815	43	17.579	1.0474	43	12.9445	1.07664	43	11.3815	1.29964	43	19.8325	1.26887	43	16.6663	1.11314	43	15.8882	1.12912	43	14.3552	0.989716	43	5.65706	0.860902	43	23.5894	0.861808	43	16.1842	0.855835	43	15.4619	0.869656	43	11.3314
O43776	Asparagine--tRNA ligase, cytoplasmic OS=Homo sapiens GN=NARS PE=1 SV=1 - [SYNC_HUMAN]	262.132	27.55	2	11	11	48	0.996171	48	4.87154	1.03759	48	14.43	1.03894	48	9.11238	0.980591	48	20.7719	0.991412	48	23.9709	1.03558	48	12.0866	1.03115	48	10.7983	0.984468	48	20.0702	0.985097	48	21.5317	0.994336	48	6.20892	0.949018	48	7.55205	0.935994	48	8.99441	0.958296	48	11.6018	0.97936	48	10.6081
P62750	60S ribosomal protein L23a OS=Homo sapiens GN=RPL23A PE=1 SV=1 - [RL23A_HUMAN]	261.71	41.03	1	10	10	53	1.01026	53	5.42592	0.889532	53	18.4566	0.887364	53	23.2056	0.7992	53	20.3524	0.822022	53	22.5033	0.860833	53	24.1491	0.881672	53	29.5895	0.802537	53	24.204	0.845111	53	22.876	0.99415	53	6.35512	0.882397	53	13.5592	0.900236	53	13.0624	0.904273	53	10.5917	0.927325	53	13.2337
O60568	Procollagen-lysine,2-oxoglutarate 5-dioxygenase 3 OS=Homo sapiens GN=PLOD3 PE=1 SV=1 - [PLOD3_HUMAN]	261.189	9.89	1	5	6	17	1.02891	9	8.80995	0.81398	9	22.8612	0.868055	9	10.2294	0.787941	9	28.918	0.778562	9	24.5433	0.768328	9	15.6132	0.85239	9	10.7758	0.823401	9	17.8084	0.810832	9	15.7668	1.05355	9	7.8769	1.0412	9	8.59099	0.965965	9	4.59103	0.983468	9	12.8292	0.955779	9	12.2491
Q9Y2L1	Exosome complex exonuclease RRP44 OS=Homo sapiens GN=DIS3 PE=1 SV=2 - [RRP44_HUMAN]	261.145	19.31	1	16	16	33	1.00297	30	3.62958	1.12937	30	20.2388	1.15767	30	22.4081	1.03226	30	22.7637	1.03884	30	14.8807	1.13523	30	20.8499	1.15223	30	21.6571	1.00337	30	20.5641	1.00697	30	15.9202	0.998054	30	8.56699	0.84037	30	14.339	0.867024	30	16.1793	0.855184	30	18.319	0.861464	30	15.5593
P09923	Intestinal-type alkaline phosphatase OS=Homo sapiens GN=ALPI PE=1 SV=2 - [PPBI_HUMAN]	261.142	23.3	1	8	10	23	1.03736	13	5.38505	0.524951	13	44.8091	0.50703	13	37.0898	0.85107	11	32.6302	1.00537	13	26.9282	0.517553	13	45.6494	0.499783	13	42.6444	0.87373	11	21.2272	0.896642	13	21.834	1.01341	13	3.43939	1.75413	11	46.1946	1.7174	13	20.6496	1.73328	11	29.9306	1.7146	13	22.6864
Q9UKM9	RNA-binding protein Raly OS=Homo sapiens GN=RALY PE=1 SV=1 - [RALY_HUMAN]	260.771	32.03	1	11	11	31	1.01115	24	5.29626	0.98368	24	13.9619	1.00784	24	15.6508	1.09386	24	16.9364	1.08813	24	13.5274	0.970536	24	14.1386	0.973732	24	14.4656	1.07121	24	15.5711	1.05742	24	14.0843	1.01843	24	4.07195	1.07595	24	13.6125	1.08555	24	11.0768	1.07204	24	13.4664	1.05834	24	9.08457
P50416	Carnitine O-palmitoyltransferase 1, liver isoform OS=Homo sapiens GN=CPT1A PE=1 SV=2 - [CPT1A_HUMAN]	260.557	24.84	1	17	17	25	1.01499	25	4.5292	0.972323	25	22.6324	0.995324	25	24.4696	0.876999	25	29.2075	0.85774	25	31.4257	0.975887	25	34.6476	1.00579	25	30.0503	0.861602	25	29.8981	0.842793	25	29.6744	1.00911	25	5.94724	0.865723	25	11.0655	0.876017	25	11.7364	0.859386	25	14.1639	0.875409	25	15.6262
Q9Y4W6	AFG3-like protein 2 OS=Homo sapiens GN=AFG3L2 PE=1 SV=2 - [AFG32_HUMAN]	259.637	23.09	1	17	17	37	0.989584	37	7.98671	1.00169	37	12.8079	0.999003	37	17.3584	0.886822	37	24.7663	0.941772	37	30.158	1.00747	37	16.0744	0.985866	37	15.3225	0.921086	37	27.761	0.957922	37	26.1539	0.986736	37	4.44731	0.953015	37	14.7516	0.966351	37	10.8	0.947621	37	15.2925	0.978267	37	14.2046
O75223	Gamma-glutamylcyclotransferase OS=Homo sapiens GN=GGCT PE=1 SV=1 - [GGCT_HUMAN]	259.483	38.3	1	8	8	17	0.994683	17	2.47432	1.5266	17	23.0959	1.52917	17	29.6055	1.13294	17	9.66516	1.17988	17	8.01062	1.61245	17	25.2807	1.52093	17	27.6481	1.14282	17	7.19878	1.19015	17	9.16962	0.986938	17	6.14588	0.732614	17	16.3064	0.781038	17	19.4323	0.732037	17	15.4008	0.788476	17	15.1514
O60488	Long-chain-fatty-acid--CoA ligase 4 OS=Homo sapiens GN=ACSL4 PE=1 SV=2 - [ACSL4_HUMAN]	259.352	20.39	1	11	12	26	1.01008	25	7.10138	1.04002	25	20.2551	1.04233	25	14.6962	0.952202	25	25.1394	0.954274	25	22.9982	1.01207	25	19.4207	1.02524	25	24.3063	0.976715	25	16.1341	0.972977	25	22.367	1.00563	25	7.39336	0.995032	25	13.4616	0.955482	25	11.4566	0.968577	25	13.1151	0.94235	25	7.43763
P45973	Chromobox protein homolog 5 OS=Homo sapiens GN=CBX5 PE=1 SV=1 - [CBX5_HUMAN]	258.39	46.6	1	7	8	24	0.963484	23	5.72835	0.922388	23	15.9198	0.878846	23	14.7156	1.31323	23	37.2861	1.25727	23	39.2321	0.92937	23	14.2914	0.886099	23	13.9529	1.3491	23	43.4874	1.28133	23	33.9675	0.964855	23	6.97945	1.35831	23	36.5984	1.34295	23	37.8829	1.40987	23	34.9071	1.42728	23	30.5823
O43143	Putative pre-mRNA-splicing factor ATP-dependent RNA helicase DHX15 OS=Homo sapiens GN=DHX15 PE=1 SV=2 - [DHX15_HUMAN]	257.883	38.49	1	26	27	79	1.00891	78	6.01815	1.02298	78	28.8427	1.0094	78	30.1427	0.933192	78	30.1843	0.960682	78	28.5009	1.00362	78	26.5835	1.00304	78	31.2839	0.922465	78	26.4698	0.969775	78	27.3614	0.996544	78	6.6512	0.880266	78	11.5531	0.907549	78	14.0745	0.887009	78	12.0407	0.903473	78	12.41
A0MZ66	Shootin-1 OS=Homo sapiens GN=KIAA1598 PE=1 SV=4 - [SHOT1_HUMAN]	257.863	27.42	1	18	18	32	0.994432	32	6.20184	0.753587	32	20.3068	0.774834	32	25.9029	1.1924	32	28.3901	1.14286	32	30.5912	0.777417	32	19.6073	0.781787	32	20.1252	1.22505	32	27.9038	1.12073	32	24.9903	1.02265	32	3.47996	1.50678	32	30.272	1.43313	32	21.3239	1.47111	32	31.6066	1.34237	32	18.2077
Q04760	Lactoylglutathione lyase OS=Homo sapiens GN=GLO1 PE=1 SV=4 - [LGUL_HUMAN]	257.641	51.09	1	9	9	28	1.0009	28	5.20495	0.974018	28	36.3223	0.983181	28	35.4846	0.870374	28	35.3914	0.899176	28	26.7788	0.947259	28	40.6603	0.935254	28	34.5819	0.853932	28	33.9702	0.889983	28	30.4195	0.989277	28	5.95532	0.848664	28	19.3458	0.895174	28	11.1505	0.853366	28	18.2348	0.881838	28	12.6834
Q9BVJ6	U3 small nucleolar RNA-associated protein 14 homolog A OS=Homo sapiens GN=UTP14A PE=1 SV=1 - [UT14A_HUMAN]	257.627	24.12	2	15	15	28	0.978288	28	4.25375	0.945624	28	9.14835	0.961659	28	11.3637	0.977924	28	12.0787	0.989019	28	11.4909	0.958132	28	8.60881	0.962505	28	9.19276	0.97686	28	13.903	1.00364	28	14.1625	0.99942	28	5.01419	1.02403	28	10.6204	1.05066	28	14.7278	1.01917	28	12.7511	1.03064	28	11.32
Q8N1F7	Nuclear pore complex protein Nup93 OS=Homo sapiens GN=NUP93 PE=1 SV=2 - [NUP93_HUMAN]	256.711	32.97	1	25	25	42	1.00042	42	5.77006	1.04138	42	16.2665	1.0337	42	14.8121	0.997334	42	26.5062	1.02224	42	14.5265	1.05989	42	17.6584	1.06076	42	14.2658	1.02105	42	21.75	1.04856	42	16.1286	0.99572	42	4.67671	0.99757	42	15.6395	1.02281	42	11.725	1.0097	42	14.4941	1.01022	42	9.31623
Q14789	Golgin subfamily B member 1 OS=Homo sapiens GN=GOLGB1 PE=1 SV=2 - [GOGB1_HUMAN]	256.668	13.81	2	36	39	51	1.02102	48	4.86048	0.992512	48	14.7269	0.981457	48	12.2315	1.0851	48	23.3076	1.07703	48	21.2792	0.966757	48	14.1916	0.963895	48	12.1261	1.07231	48	22.7537	1.08244	48	21.5488	0.99659	48	4.32358	1.09818	48	18.2781	1.09526	48	14.9496	1.08862	48	18.6943	1.10702	48	12.4931
Q9UNM6	26S proteasome non-ATPase regulatory subunit 13 OS=Homo sapiens GN=PSMD13 PE=1 SV=2 - [PSD13_HUMAN]	256.589	28.46	1	11	11	23	1.00515	23	3.33447	1.00009	23	13.1078	0.993268	23	11.0535	1.01337	23	17.0777	1.04099	23	15.3098	0.984837	23	16.8359	0.98432	23	13.2864	0.979959	23	12.716	0.990485	23	9.89227	0.992755	23	3.59949	1.11107	23	16.7477	1.09725	23	17.9506	1.07176	23	14.6167	1.11444	23	12.0041
O00425	Insulin-like growth factor 2 mRNA-binding protein 3 OS=Homo sapiens GN=IGF2BP3 PE=1 SV=2 - [IF2B3_HUMAN]	256.481	26.25	1	12	13	27	0.994014	23	4.29527	1.11326	23	33.28	1.1394	23	29.6056	0.969325	23	37.0904	0.993337	23	35.6881	1.11145	23	35.5795	1.15824	23	29.371	0.967187	23	29.9304	0.985088	23	27.0712	0.969551	23	4.48222	0.891747	23	14.5521	0.877897	23	11.6469	0.942337	23	15.4463	0.890394	23	12.4207
Q15642	Cdc42-interacting protein 4 OS=Homo sapiens GN=TRIP10 PE=1 SV=3 - [CIP4_HUMAN]	256.363	26.79	1	11	12	18	1.02297	17	6.93847	1.0492	17	10.457	0.979034	17	18.0763	0.942493	17	30.5837	1.00113	17	29.8345	1.02106	17	13.4482	0.992832	17	16.8863	0.927595	17	28.119	0.995727	17	31.0782	0.997338	17	8.11801	0.947392	17	14.501	0.953999	17	18.5942	0.951217	17	14.0871	0.950244	17	18.8805
Q9UIG0	Tyrosine-protein kinase BAZ1B OS=Homo sapiens GN=BAZ1B PE=1 SV=2 - [BAZ1B_HUMAN]	256.334	19.55	1	24	24	36	1.00185	36	4.6699	1.06324	36	15.6394	1.03743	36	18.7665	0.970536	36	17.2808	1.00846	36	19.7083	1.07777	36	14.9578	1.05588	36	19.4704	0.976454	36	17.3846	1.00673	36	13.9523	0.994196	36	5.53423	0.929905	36	8.73926	0.935736	36	7.82025	0.915318	36	8.5401	0.946504	36	8.60964
P46087	Probable 28S rRNA (cytosine(4447)-C(5))-methyltransferase OS=Homo sapiens GN=NOP2 PE=1 SV=2 - [NOP2_HUMAN]	256.161	25	1	18	18	38	0.990716	38	4.00846	0.932893	38	15.2898	0.917733	38	13.6971	0.939003	37	19.4166	0.958708	38	17.9983	0.921893	38	14.4703	0.922432	38	11.919	0.950995	37	22.9902	0.986528	38	19.1177	1.01049	38	4.73947	1.08072	37	11.8967	1.12392	38	13.1827	1.04845	37	12.9485	1.09002	38	12.5163
Q15459	Splicing factor 3A subunit 1 OS=Homo sapiens GN=SF3A1 PE=1 SV=1 - [SF3A1_HUMAN]	255.977	27.24	1	22	22	51	1.00454	51	6.31974	1.04571	51	19.7705	1.02231	51	17.4201	1.04796	51	24.3568	1.05592	51	22.4107	1.0499	51	21.0224	1.015	51	19.9368	1.0682	51	23.0981	1.05002	51	18.2635	1.01411	51	6.57218	1.07626	51	15.215	1.05994	51	15.9172	1.06336	51	13.2043	1.04518	51	14.5876
Q9BVP2	Guanine nucleotide-binding protein-like 3 OS=Homo sapiens GN=GNL3 PE=1 SV=2 - [GNL3_HUMAN]	255.323	24.95	1	10	10	27	0.975055	27	6.73473	1.0274	27	19.2968	1.00497	27	16.4871	0.824852	27	36.8514	0.779046	27	30.8762	1.05636	27	19.7943	1.03699	27	19.1272	0.850631	27	35.5255	0.887501	27	29.1003	0.983031	27	4.72792	0.771199	27	18.3548	0.784835	27	20.5376	0.814205	27	21.1802	0.814243	27	24.124
P78347	General transcription factor II-I OS=Homo sapiens GN=GTF2I PE=1 SV=2 - [GTF2I_HUMAN]	254.323	22.75	3	18	18	35	1.00838	33	6.05594	1.09982	33	20.179	1.11521	33	20.2565	1.01684	33	35.3277	1.116	33	22.1262	1.09709	33	19.1886	1.12287	33	14.6469	1.05532	33	34.0035	1.16295	33	27.839	1.01768	33	6.71949	0.944361	33	19.5793	1.00091	33	17.7812	0.944231	33	18.8376	0.980337	33	17.3653
P29966	Myristoylated alanine-rich C-kinase substrate OS=Homo sapiens GN=MARCKS PE=1 SV=4 - [MARCS_HUMAN]	254.227	31.93	1	6	7	16	0.987477	13	3.036	1.23101	13	30.6268	1.19931	13	23.6139	1.35988	13	24.1035	1.40903	13	23.1108	1.21898	13	19.929	1.29077	13	33.1536	1.41507	13	18.18	1.40203	13	25.6376	0.99217	13	3.66595	0.984751	13	19.7329	1.04885	13	19.0637	0.974326	13	12.6863	1.03381	13	12.8058
O95758	Polypyrimidine tract-binding protein 3 OS=Homo sapiens GN=PTBP3 PE=1 SV=2 - [PTBP3_HUMAN]	253.976	17.21	1	4	8	18	1.02813	5	3.88374	0.571499	5	66.3078	0.557217	5	64.8559	0.834578	5	9.2033	0.792562	5	17.8569	0.61707	5	40.7349	0.601527	5	29.5737	0.812187	5	13.1221	0.769904	5	36.612	0.984093	5	5.67044	1.74544	5	35.2138	1.65164	5	25.5051	1.67116	5	38.9146	1.582	5	29.052
Q9Y678	Coatomer subunit gamma-1 OS=Homo sapiens GN=COPG1 PE=1 SV=1 - [COPG1_HUMAN]	253.715	33.3	1	20	22	48	0.999785	43	6.66044	0.855175	43	17.5552	0.834099	43	21.4044	0.781763	43	25.9615	0.79795	43	19.2275	0.833565	43	20.2423	0.840121	43	22.3746	0.782135	43	27.3938	0.822487	43	21.9846	0.995325	43	5.99239	0.978191	43	14.2175	0.998295	43	17.6761	0.978619	43	12.8627	0.99895	43	14.915
Q92621	Nuclear pore complex protein Nup205 OS=Homo sapiens GN=NUP205 PE=1 SV=3 - [NU205_HUMAN]	253.586	14.31	1	23	23	32	0.993587	32	7.17152	1.0037	32	24.7392	0.962951	32	22.5071	0.83967	32	36.739	0.871435	32	33.4669	1.01701	32	22.1915	0.972651	32	25.62	0.844894	32	29.5724	0.866178	32	28.5452	0.978575	32	6.42346	0.815465	32	16.2341	0.838581	32	17.2596	0.860301	32	17.6376	0.854337	32	16.276
P27695	DNA-(apurinic or apyrimidinic site) lyase OS=Homo sapiens GN=APEX1 PE=1 SV=2 - [APEX1_HUMAN]	253.271	39.31	1	9	9	24	1.01193	24	8.6179	0.995991	24	13.6116	0.967619	24	18.2064	1.02355	24	42.0712	1.03587	24	34.8001	0.9519	24	13.5101	0.903082	24	14.158	0.957872	24	38.2232	0.976882	24	32.982	0.99631	24	5.82957	1.07754	24	17.1478	1.05848	24	18.3286	1.07707	24	22.794	1.03741	24	21.6701
Q14764	Major vault protein OS=Homo sapiens GN=MVP PE=1 SV=4 - [MVP_HUMAN]	252.61	24.52	1	15	15	22	0.994207	22	7.52837	0.98998	22	16.7165	0.961136	22	19.6244	1.03675	22	18.597	1.00262	22	20.3574	0.987954	22	10.9612	0.989526	22	11.7203	1.04642	22	17.2501	1.02732	22	15.758	0.983262	22	5.52159	1.06044	22	22.6156	1.09421	22	19.8894	1.12789	22	26.0156	1.09501	22	16.1258
O43852	Calumenin OS=Homo sapiens GN=CALU PE=1 SV=2 - [CALU_HUMAN]	252.347	53.65	1	13	13	33	0.984209	33	7.69737	0.913254	33	38.763	0.877016	33	27.9713	0.960185	33	56.9083	0.941844	33	51.2677	0.944444	33	35.0164	0.928447	33	31.8578	1.02658	33	59.2407	0.946829	33	49.4452	1.01461	33	5.16049	1.16122	33	28.4432	1.11387	33	21.0066	1.13477	33	30.0339	1.08251	33	25.0208
P62910	60S ribosomal protein L32 OS=Homo sapiens GN=RPL32 PE=1 SV=2 - [RL32_HUMAN]	251.896	51.85	1	8	8	38	1.02861	38	7.47309	0.769226	38	16.3961	0.798574	38	14.9384	0.51647	38	27.6748	0.531938	38	25.7469	0.746991	38	15.9825	0.795636	38	11.3346	0.507343	38	33.0811	0.524768	38	28.2929	1.04609	38	6.26328	0.698304	38	14.368	0.729226	38	13.5446	0.671096	38	12.7736	0.68865	38	13.1503
Q16576	Histone-binding protein RBBP7 OS=Homo sapiens GN=RBBP7 PE=1 SV=1 - [RBBP7_HUMAN]	251.789	21.88	1	3	9	35	1.03193	9	9.14334	1.10177	9	29.7118	1.06056	9	25.3063	1.01164	9	14.3262	0.979287	9	18.4221	1.08551	9	32.7885	1.04028	9	32.6379	0.953959	9	21.4866	0.935301	9	36.2	0.990255	9	8.36984	1.1709	9	26.1601	1.10062	9	20.8412	1.23673	9	21.5967	1.10349	9	12.7334
O00139	Kinesin-like protein KIF2A OS=Homo sapiens GN=KIF2A PE=1 SV=3 - [KIF2A_HUMAN]	251.667	18.98	2	9	11	18	0.992784	16	8.07843	1.09354	16	13.8191	1.09496	16	8.74532	1.02135	16	27.6456	1.01971	16	20.4614	1.05749	16	17.5024	1.05391	16	18.4358	1.04103	16	32.148	1.04526	16	25.7116	0.984237	16	7.39636	0.958604	16	11.9332	0.954342	16	13.3164	0.955713	16	14.0241	0.958019	16	14.6586
O00303	Eukaryotic translation initiation factor 3 subunit F OS=Homo sapiens GN=EIF3F PE=1 SV=1 - [EIF3F_HUMAN]	251.124	33.33	1	8	8	35	0.966376	28	6.04895	0.904376	28	36.3028	0.924068	28	31.4272	0.838203	28	27.3751	0.811379	28	36.1785	0.953585	28	35.3233	0.955033	28	30.2579	0.870352	28	22.7988	0.866238	28	30.2887	0.989448	28	5.87881	0.881701	28	14.7278	0.87452	28	15.5678	0.899345	28	12.9953	0.88839	28	12.7895
P54709	Sodium/potassium-transporting ATPase subunit beta-3 OS=Homo sapiens GN=ATP1B3 PE=1 SV=1 - [AT1B3_HUMAN]	250.825	47.31	1	13	13	47	1.0113	47	6.26462	0.914823	47	28.2798	0.889571	47	24.888	1.34691	46	36.631	1.26705	47	33.3754	0.878465	47	28.656	0.856678	47	27.7963	1.26712	46	42.0438	1.22609	47	32.9027	1.01613	47	5.758	1.48888	46	26.6094	1.37098	47	23.9906	1.46268	46	30.986	1.37436	47	23.749
P14324	Farnesyl pyrophosphate synthase OS=Homo sapiens GN=FDPS PE=1 SV=4 - [FPPS_HUMAN]	250.7	22.43	1	8	8	42	1.00635	41	6.42993	1.01091	41	9.96138	0.996552	41	11.5685	1.24977	40	26.3268	1.15967	41	20.3704	0.992987	41	8.11464	0.982777	41	9.88147	1.22342	40	18.5693	1.16105	41	13.027	0.994016	41	8.53174	1.25527	40	17.7913	1.18553	41	22.6153	1.30284	40	21.6087	1.19257	41	22.0477
O75390	Citrate synthase, mitochondrial OS=Homo sapiens GN=CS PE=1 SV=2 - [CISY_HUMAN]	249.351	22.96	1	10	10	30	0.996574	30	7.33493	0.939863	30	35.9648	0.963003	30	35.4059	0.854875	30	52.876	0.876501	30	51.9719	0.946607	30	30.3391	0.931037	30	29.9947	0.871934	30	54.8586	0.896516	30	46.6034	1.01047	30	5.1167	0.860829	30	29.2111	0.920978	30	25.588	0.861582	30	26.8564	0.91669	30	22.0157
P60900	Proteasome subunit alpha type-6 OS=Homo sapiens GN=PSMA6 PE=1 SV=1 - [PSA6_HUMAN]	248.79	43.09	1	10	10	35	1.00205	35	6.13223	1.11667	35	18.3143	1.09565	35	20.3303	1.02419	35	23.0077	1.03271	35	26.1836	1.11453	35	16.8775	1.10561	35	15.1357	1.00414	35	16.1136	0.999605	35	15.6947	0.980748	35	8.29278	0.940679	35	15.7757	0.960516	35	16.0863	0.956481	35	12.6909	0.939889	35	11.2147
Q13148	TAR DNA-binding protein 43 OS=Homo sapiens GN=TARDBP PE=1 SV=1 - [TADBP_HUMAN]	248.748	37.68	1	9	9	15	1.01552	15	7.55143	0.706877	15	34.4319	0.683607	15	52.2713	0.552027	14	60.345	0.621962	14	46.4356	0.652379	15	56.9326	0.566319	15	74.4626	0.535582	14	57.9034	0.622309	14	64.9828	1.01219	15	8.25882	1.0015	14	17.6767	1.05131	14	9.69214	0.969664	14	18.9508	1.068	14	25.2193
P22392	Nucleoside diphosphate kinase B OS=Homo sapiens GN=NME2 PE=1 SV=1 - [NDKB_HUMAN]	248.112	86.84	2	8	14	107	1.02685	31	6.83885	0.94464	31	23.9462	1.00527	31	28.592	0.921519	31	49.7545	0.925072	31	50.1066	0.964356	31	22.1697	0.977314	31	23.7167	0.905951	31	53.2221	0.898595	31	44.4724	1.04387	31	6.43781	0.945635	31	26.8592	0.936411	31	27.8244	0.885551	31	23.9619	0.9155	31	22.0441
P62277	40S ribosomal protein S13 OS=Homo sapiens GN=RPS13 PE=1 SV=2 - [RS13_HUMAN]	248.045	50.99	1	10	10	36	0.985726	36	5.86169	0.865634	36	14.8835	0.928605	36	14.3486	0.896763	36	18.0113	0.875447	36	14.9046	0.894144	36	16.7482	0.929991	36	15.2184	0.920823	36	24.4087	0.892523	36	18.9966	1.02802	36	7.69073	1.04334	36	14.7017	1.01537	36	12.6812	1.00725	36	14.5429	0.968401	36	14.8344
P13489	Ribonuclease inhibitor OS=Homo sapiens GN=RNH1 PE=1 SV=2 - [RINI_HUMAN]	247.694	44.9	1	18	18	46	0.997722	44	7.65223	0.774243	44	14.1756	0.759816	44	12.0999	1.17928	44	18.2009	1.06328	44	26.3824	0.751976	44	19.1266	0.762856	44	14.4032	1.18132	44	23.0093	1.04727	44	25.9653	1.01723	44	5.78012	1.40452	44	28.4132	1.29477	44	27.1688	1.38157	44	22.6422	1.30168	44	21.1428
Q15019	Septin-2 OS=Homo sapiens GN=SEPT2 PE=1 SV=1 - [SEPT2_HUMAN]	247.665	35.18	1	9	9	24	0.980182	24	5.11792	0.987297	24	27.4816	0.973032	24	18.5381	0.988081	24	22.5834	0.923675	24	29.2434	1.00895	24	29.2645	1.01416	24	20.6098	1.03159	24	19.2548	0.962805	24	21.4031	0.999027	24	6.96384	0.99305	24	12.806	0.986581	24	10.9351	1.00874	24	13.4497	0.979973	24	10.0618
Q15437	Protein transport protein Sec23B OS=Homo sapiens GN=SEC23B PE=1 SV=2 - [SC23B_HUMAN]	246.873	25.03	1	12	14	35	0.974775	28	7.29848	0.945057	28	11.2347	0.989505	28	12.6918	0.773828	28	22.1782	0.804639	28	25.7539	0.984351	28	16.7689	0.983376	28	12.6104	0.814103	28	23.3427	0.857751	28	30.2835	1.00342	28	7.0206	0.870594	28	14.7036	0.862708	28	16.7158	0.815192	28	15.7018	0.858774	28	18.8249
Q15287	RNA-binding protein with serine-rich domain 1 OS=Homo sapiens GN=RNPS1 PE=1 SV=1 - [RNPS1_HUMAN]	246.521	11.48	1	3	3	10	0.992423	10	4.46312	0.830674	10	39.2766	0.874176	10	31.3336	0.829646	10	41.0949	0.80214	10	46.1992	0.868788	10	29.6131	0.900626	10	32.207	0.81165	10	51.0038	0.827832	10	38.0703	1.05171	10	8.23367	0.933057	10	5.89748	0.982381	10	4.58891	0.880149	10	6.88476	0.944919	10	3.08417
P04080	Cystatin-B OS=Homo sapiens GN=CSTB PE=1 SV=2 - [CYTB_HUMAN]	246.196	61.22	1	6	6	34	1.01365	34	8.89524	0.873529	34	47.6708	0.92586	34	48.4635	0.840881	34	42.5294	0.851816	34	45.9323	0.988927	34	63.2819	0.941513	34	51.4415	0.906833	34	46.8085	0.90956	34	40.2284	1.00938	34	8.36552	1.06454	34	12.2458	1.10468	34	7.86106	1.03798	34	8.73729	1.04211	34	8.47421
P55735	Protein SEC13 homolog OS=Homo sapiens GN=SEC13 PE=1 SV=3 - [SEC13_HUMAN]	245.826	33.54	1	8	8	31	0.997249	31	6.07054	0.946593	31	19.7687	0.999348	31	20.3185	0.966294	31	17.2898	0.962212	31	20.7139	0.935493	31	14.6827	0.996931	31	18.4065	0.964241	31	15.4486	0.942981	31	21.7852	1.03438	31	4.49278	0.996865	31	10.6298	0.972814	31	9.83386	0.968995	31	11.0176	0.954688	31	10.3947
Q96HC4	PDZ and LIM domain protein 5 OS=Homo sapiens GN=PDLIM5 PE=1 SV=5 - [PDLI5_HUMAN]	245.19	31.54	1	13	13	28	1.03767	28	5.25478	0.937429	28	17.4364	0.941953	28	16.1043	0.817623	27	26.1151	0.855688	28	22.9843	0.93144	28	16.8417	0.935282	28	15.9757	0.852096	27	22.7628	0.84599	28	25.1575	1.0058	28	4.10234	0.937753	27	22.5193	0.936272	28	14.2358	0.889159	27	16.4145	0.91157	28	15.3485
Q13620	Cullin-4B OS=Homo sapiens GN=CUL4B PE=1 SV=4 - [CUL4B_HUMAN]	244.633	15.77	2	7	14	27	1.0057	9	5.50624	0.952965	9	24.7378	0.993221	9	22.9773	1.15468	9	37.4507	1.04197	9	14.9017	0.967337	9	14.8695	1.01462	9	15.0064	1.08901	9	37.0423	1.07899	9	24.4876	1.03166	9	8.93543	1.13291	9	21.3649	1.04972	9	26.3305	1.0648	9	17.3663	0.98193	9	10.5787
Q9Y5S9	RNA-binding protein 8A OS=Homo sapiens GN=RBM8A PE=1 SV=1 - [RBM8A_HUMAN]	244.377	35.63	1	4	4	20	0.987575	20	6.94196	0.923668	20	13.6264	0.908721	20	10.2486	0.836156	20	13.364	0.909774	20	14.9708	0.913212	20	18.4092	0.884545	20	12.4744	0.874454	20	16.1488	0.903858	20	15.3662	0.970623	20	3.60659	0.955724	20	8.64882	1.01778	20	8.65473	0.957929	20	7.5598	1.035	20	7.68388
P0CW22	40S ribosomal protein S17-like OS=Homo sapiens GN=RPS17L PE=1 SV=1 - [RS17L_HUMAN]	244.214	64.44	1	9	10	47	1.00086	44	4.44049	1.07214	44	15.7461	1.04221	44	15.245	1.0182	44	31.4032	0.998018	44	29.9644	1.0879	44	12.5961	1.04373	44	13.3971	1.03703	44	29.3731	0.980236	44	28.3589	0.991177	44	6.41582	0.952694	44	20.113	0.956942	44	19.2878	0.984864	44	15.7262	0.978698	44	16.1142
P27694	Replication protein A 70 kDa DNA-binding subunit OS=Homo sapiens GN=RPA1 PE=1 SV=2 - [RFA1_HUMAN]	243.997	28.9	2	14	14	34	1.00936	34	4.98281	0.933933	34	16.4797	0.936483	34	18.3706	0.964833	34	22.1599	0.959649	34	18.4687	0.929406	34	19.0188	0.938595	34	17.0889	0.951066	34	22.496	0.955319	34	20.2484	1.01255	34	6.14717	1.05518	34	14.2519	1.02143	34	14.2396	1.00451	34	18.1634	1.02793	34	18.4557
P19623	Spermidine synthase OS=Homo sapiens GN=SRM PE=1 SV=1 - [SPEE_HUMAN]	242.516	27.48	1	7	7	22	1.01327	22	4.64867	0.844423	22	11.8047	0.852669	22	16.4239	0.858914	22	35.5606	0.857705	22	25.3947	0.807458	22	8.49805	0.842651	22	10.9809	0.813789	22	26.7999	0.831584	22	22.4424	1.01898	22	6.71107	1.02943	22	24.7675	1.03819	22	17.0976	0.993196	22	22.1344	0.999285	22	19.5299
Q93008	Probable ubiquitin carboxyl-terminal hydrolase FAF-X OS=Homo sapiens GN=USP9X PE=1 SV=3 - [USP9X_HUMAN]	241.572	9.3	4	21	22	36	0.994037	35	5.52421	0.970929	35	26.8303	0.948624	35	23.8225	0.917858	35	25.1289	0.926772	35	23.0756	1.00923	35	30.6667	0.978367	35	22.6356	0.912737	35	25.3766	0.94169	35	23.9594	0.999266	35	6.17434	0.972635	35	19.4603	1.01368	35	12.3814	0.992101	35	11.0414	0.991886	35	12.6416
P08174	Complement decay-accelerating factor OS=Homo sapiens GN=CD55 PE=1 SV=4 - [DAF_HUMAN]	241.324	42.78	1	13	13	38	1.0261	34	7.11267	0.657055	35	38.5355	0.70499	35	33.4047	1.08254	32	24.9835	1.00318	35	16.2249	0.696824	34	37.9192	0.681543	34	30.9372	1.0939	31	20.5932	1.00305	34	18.4456	1.02069	35	5.17886	1.5145	32	49.5215	1.5855	35	54.7633	1.41354	32	53.3875	1.4922	35	52.869
P20810	Calpastatin OS=Homo sapiens GN=CAST PE=1 SV=4 - [ICAL_HUMAN]	240.713	36.44	1	18	18	42	0.997837	42	6.78151	1.04177	42	16.1562	1.025	42	17.9346	1.1977	39	34.5585	1.22252	42	29.5305	1.00561	42	15.9076	0.988368	42	10.1542	1.17069	39	29.6045	1.2581	42	28.7506	0.991734	42	6.49705	1.32013	39	20.5137	1.31112	42	20.4273	1.26538	39	16.9395	1.2947	42	22.7137
Q7L2E3	Putative ATP-dependent RNA helicase DHX30 OS=Homo sapiens GN=DHX30 PE=1 SV=1 - [DHX30_HUMAN]	240.075	15.33	1	16	16	25	0.990253	25	3.62746	1.09667	25	18.5599	1.07507	25	16.2444	1.01248	25	17.0853	0.99735	25	20.9134	1.10138	25	16.7431	1.08412	25	19.0578	1.02301	25	17.5134	1.00558	25	20.6972	0.994904	25	5.44297	0.897651	25	19.1728	0.913485	25	13.0906	0.932099	25	16.2844	0.945843	25	15.5268
P55039	Developmentally-regulated GTP-binding protein 2 OS=Homo sapiens GN=DRG2 PE=1 SV=1 - [DRG2_HUMAN]	239.824	17.31	1	5	5	11	0.99215	11	3.4992	0.963389	11	12.7812	0.914028	11	20.3994	0.776123	11	17.0977	0.76915	11	19.4545	0.961605	11	12.0314	0.918613	11	17.7016	0.814223	11	23.1302	0.774261	11	15.8746	0.967425	11	3.74929	0.835268	11	6.33279	0.847021	11	7.64419	0.871631	11	9.87309	0.86185	11	7.7487
P30084	Enoyl-CoA hydratase, mitochondrial OS=Homo sapiens GN=ECHS1 PE=1 SV=4 - [ECHM_HUMAN]	239.753	41.03	1	10	10	21	1.01691	21	6.38492	1.20506	21	48.1202	1.20126	21	36.7336	0.946864	21	32.7781	0.947912	21	33.6798	1.29193	21	57.8211	1.21621	21	47.4543	0.967007	21	35.2898	0.889579	21	29.964	1.01939	21	5.59009	0.827194	21	27.994	0.833591	21	18.126	0.807495	21	25.2963	0.848664	21	16.2088
P78344	Eukaryotic translation initiation factor 4 gamma 2 OS=Homo sapiens GN=EIF4G2 PE=1 SV=1 - [IF4G2_HUMAN]	239.23	21.28	1	18	18	46	1.01795	46	4.646	1.0207	46	13.0678	0.996195	46	13.1973	0.985212	46	25.264	1.04956	46	29.886	0.989039	46	10.0697	0.973972	46	12.1554	1.00457	46	27.1233	1.06447	46	27.3362	0.9911	46	5.17648	1.03479	46	22.5129	1.07494	46	22.3505	1.05112	46	23.9117	1.07672	46	19.4309
P15559	NAD(P)H dehydrogenase [quinone] 1 OS=Homo sapiens GN=NQO1 PE=1 SV=1 - [NQO1_HUMAN]	239.037	49.27	1	13	13	52	1.00049	52	8.34651	0.700932	52	30.1494	0.742882	52	26.121	1.04161	52	37.3828	0.980856	52	32.9262	0.701891	52	31.3691	0.755564	52	26.8715	1.06223	52	31.8441	0.989076	52	26.8204	1.03122	52	8.45594	1.31927	52	35.1124	1.27442	52	33.1595	1.31382	52	39.532	1.24343	52	36.322
Q12888	Tumor suppressor p53-binding protein 1 OS=Homo sapiens GN=TP53BP1 PE=1 SV=2 - [TP53B_HUMAN]	238.62	11.92	1	16	16	23	0.990369	23	5.1385	1.23659	23	16.0764	1.18618	23	14.5314	1.33015	23	22.8224	1.38905	23	28.6042	1.27366	23	10.2247	1.23637	23	9.25531	1.34805	23	20.9075	1.31256	23	27.5115	1.00118	23	6.64932	1.1214	23	19.0301	1.08642	23	21.1125	1.06359	23	17.0646	1.07939	23	17.9857
Q9UQ35	Serine/arginine repetitive matrix protein 2 OS=Homo sapiens GN=SRRM2 PE=1 SV=2 - [SRRM2_HUMAN]	238.615	9.67	1	23	23	40	0.992442	40	5.09379	0.979147	40	13.8938	0.961109	40	13.3682	1.30804	38	37.7112	1.23223	40	27.0433	0.987009	40	15.7064	0.952184	40	16.6773	1.30485	38	37.7779	1.26315	40	30.4142	0.989937	40	4.84248	1.29028	38	34.1791	1.26808	40	26.978	1.27989	38	28.9798	1.26926	40	21.4245
Q00688	Peptidyl-prolyl cis-trans isomerase FKBP3 OS=Homo sapiens GN=FKBP3 PE=1 SV=1 - [FKBP3_HUMAN]	238.183	43.75	1	10	10	35	0.993292	35	5.54009	1.12332	35	20.3886	1.15002	35	19.3821	0.995052	35	28.6746	0.98929	35	31.97	1.13855	35	21.9704	1.13048	35	24.8399	1.00357	35	22.2191	1.03204	35	21.5738	0.987099	35	4.09323	0.903827	35	7.40067	0.921279	35	9.46812	0.930892	35	9.28078	0.93147	35	9.40714
P06737	Glycogen phosphorylase, liver form OS=Homo sapiens GN=PYGL PE=1 SV=4 - [PYGL_HUMAN]	237.631	18.65	2	12	15	29	0.987215	24	6.60853	1.23516	24	30.6917	1.19327	24	32.5657	0.982076	24	18.8361	1.06408	24	17.323	1.26588	24	24.786	1.21951	24	30.5315	1.00739	24	17.5406	1.08054	24	17.3656	0.989805	24	4.86184	0.834328	24	14.1349	0.845023	24	10.7969	0.833761	24	11.0632	0.879673	24	15.6333
Q3LXA3	Bifunctional ATP-dependent dihydroxyacetone kinase/FAD-AMP lyase (cyclizing) OS=Homo sapiens GN=DAK PE=1 SV=2 - [DHAK_HUMAN]	237.603	27.83	1	13	13	21	0.991043	21	5.09923	1.12195	21	27.4595	1.05006	21	30.5197	1.01958	21	41.5526	1.03097	21	40.0919	1.11112	21	29.6552	1.04423	21	31.035	1.05861	21	32.1585	1.04246	21	39.2283	1.00304	21	3.55025	0.905654	21	17.1304	0.926208	21	14.7743	0.941841	21	18.69	0.940683	21	13.2433
P28074	Proteasome subunit beta type-5 OS=Homo sapiens GN=PSMB5 PE=1 SV=3 - [PSB5_HUMAN]	237.239	36.5	1	8	8	19	0.974156	19	5.14684	1.01613	19	10.8908	1.0578	19	13.2355	1.11609	19	12.7383	1.06754	19	17.7185	1.0036	19	16.3683	1.06049	19	13.9849	1.11667	19	16.6506	1.07327	19	13.7006	1.02728	19	7.91876	1.06912	19	13.2096	1.08236	19	11.8111	1.0501	19	9.40596	1.00067	19	11.1588
P21980	Protein-glutamine gamma-glutamyltransferase 2 OS=Homo sapiens GN=TGM2 PE=1 SV=2 - [TGM2_HUMAN]	236.145	15.57	1	10	10	22	1.0174	22	5.25524	0.834175	22	20.6352	0.863943	22	13.792	0.969881	21	14.472	0.959041	22	19.8248	0.819083	22	19.6765	0.830287	22	16.6492	0.925125	21	13.7896	0.947396	22	16.2768	1.03813	22	3.1719	1.11552	21	22.3375	1.12786	22	19.4763	1.0779	21	19.5448	1.09656	22	18.4481
P62304	Small nuclear ribonucleoprotein E OS=Homo sapiens GN=SNRPE PE=1 SV=1 - [RUXE_HUMAN]	235.836	52.17	1	3	3	20	1.03256	20	9.08482	0.902923	20	25.0884	0.934245	20	35.0141	0.93966	20	41.3336	0.946604	20	44.8159	0.874711	20	28.04	0.91208	20	27.765	0.930952	20	36.563	0.94537	20	39.2258	0.997167	20	8.45914	0.970368	20	27.1439	1.03121	20	32.4971	0.908728	20	21.3654	0.948133	20	24.4081
P54920	Alpha-soluble NSF attachment protein OS=Homo sapiens GN=NAPA PE=1 SV=3 - [SNAA_HUMAN]	235.673	50.85	2	10	10	20	1.00433	20	7.07922	0.980458	20	11.5759	1.00635	20	11.3172	1.10714	20	19.3813	1.04027	20	20.8956	1.02543	20	10.9646	1.01324	20	16.7079	1.1234	20	23.5342	1.106	20	17.9091	1.02077	20	6.53704	1.17264	20	12.1562	1.16206	20	12.6907	1.15811	20	14.3451	1.12623	20	12.4383
O00267	Transcription elongation factor SPT5 OS=Homo sapiens GN=SUPT5H PE=1 SV=1 - [SPT5H_HUMAN]	233.586	21.9	1	19	19	23	1.01217	23	6.33118	0.984457	23	16.9273	0.986178	23	15.935	0.897887	23	26.5972	0.939142	23	27.9388	0.923083	23	18.6377	0.980714	23	16.1357	0.924404	23	32.7049	0.955056	23	29.008	1.02599	23	7.82686	1.01596	23	18.7079	1.05608	23	20.9087	1.00648	23	16.495	1.00541	23	14.3492
O00160	Unconventional myosin-If OS=Homo sapiens GN=MYO1F PE=1 SV=3 - [MYO1F_HUMAN]	232.579	9.02	1	1	9	25	0.853426	1		0.778026	1		0.655049	1		0.853197	1		0.994595	1		0.909215	1		0.765347	1		1.00028	1		1.16395	1		0.842937	1		1.12012	1		1.30108	1		1.33064	1		1.54625	1
Q9UJZ1	Stomatin-like protein 2, mitochondrial OS=Homo sapiens GN=STOML2 PE=1 SV=1 - [STML2_HUMAN]	232.557	26.97	1	8	8	15	0.992431	15	7.93047	0.960029	15	23.7925	1.03072	15	17.3504	0.957586	15	33.0473	0.832924	15	32.9292	0.982546	15	17.4283	1.00052	15	13.1981	0.860566	15	27.1182	0.804291	15	42.9314	0.993654	15	7.48049	0.966415	15	16.6885	0.940346	15	18.9868	0.906577	15	18.7981	0.891628	15	16.8948
P49458	Signal recognition particle 9 kDa protein OS=Homo sapiens GN=SRP9 PE=1 SV=2 - [SRP09_HUMAN]	232.502	62.79	1	6	6	18	1.01033	18	2.92193	1.1747	18	7.864	1.15452	18	8.7943	1.27285	18	16.512	1.29739	18	17.9749	1.14142	18	10.3737	1.1286	18	9.58805	1.27867	18	14.6166	1.3028	18	17.8488	0.989977	18	8.4974	1.08284	18	20.5268	1.11006	18	21.6344	1.15646	18	21.5683	1.11839	18	18.2606
P40123	Adenylyl cyclase-associated protein 2 OS=Homo sapiens GN=CAP2 PE=1 SV=1 - [CAP2_HUMAN]	232.459	18.66	1	7	9	20	1.01843	16	8.568	0.990538	16	21.0251	0.981709	16	25.4759	1.01869	16	24.6089	1.06362	16	16.8928	0.967758	16	18.095	0.948685	16	21.7467	1.02056	16	21.6799	1.00227	16	19.3959	1.00019	16	5.3518	0.989957	16	18.6871	1.00352	16	8.30615	1.00306	16	15.9759	1.01551	16	7.38166
Q96PZ0	Pseudouridylate synthase 7 homolog OS=Homo sapiens GN=PUS7 PE=1 SV=2 - [PUS7_HUMAN]	232.173	28.9	1	12	12	23	0.990346	23	4.95545	0.948465	23	14.8322	0.976792	23	15.3126	0.849137	23	18.08	0.88884	23	13.9373	0.96295	23	13.1353	0.968426	23	10.8421	0.857858	23	16.8834	0.889346	23	12.6979	0.978132	23	8.20571	0.889277	23	19.3537	0.889558	23	12.0193	0.897363	23	10.0925	0.912191	23	10.6521
P55327	Tumor protein D52 OS=Homo sapiens GN=TPD52 PE=1 SV=2 - [TPD52_HUMAN]	231.268	32.14	1	5	5	15	1.00474	15	4.78972	0.771376	15	13.4824	0.810788	15	20.415	1.00064	15	47.7092	1.03635	15	41.5795	0.804088	15	15.5118	0.804965	15	18.0693	0.970379	15	44.3359	1.00318	15	45.3267	1.01788	15	4.90723	1.25958	15	28.8285	1.27466	15	27.8252	1.30358	15	25.3037	1.27335	15	21.4591
Q12905	Interleukin enhancer-binding factor 2 OS=Homo sapiens GN=ILF2 PE=1 SV=2 - [ILF2_HUMAN]	231.167	28.97	1	10	10	21	0.998643	21	6.17626	0.861635	21	25.1877	0.898261	21	25.6412	0.903709	21	25.667	0.939707	21	38.4427	0.888461	21	21.5656	0.932121	21	21.267	0.905133	21	26.7039	0.926733	21	28.94	1.00841	21	5.53439	0.955556	21	13.1512	1.01188	21	12.3593	0.982727	21	9.68317	0.977098	21	15.7265
P30043	Flavin reductase (NADPH) OS=Homo sapiens GN=BLVRB PE=1 SV=3 - [BLVRB_HUMAN]	230.667	50.49	1	7	7	22	0.986069	22	5.94011	0.843497	22	15.4987	0.841522	22	15.2071	0.911888	22	32.1792	0.882149	22	16.3112	0.846945	22	22.4316	0.855859	22	21.7901	0.953309	22	31.9655	0.939543	22	21.3863	1.0052	22	2.66213	1.15656	22	31.7737	1.1501	22	23.2792	1.18529	22	34.0028	1.13586	22	25.2635
P47756	F-actin-capping protein subunit beta OS=Homo sapiens GN=CAPZB PE=1 SV=4 - [CAPZB_HUMAN]	230.55	49.82	1	14	14	33	0.995132	33	6.07853	0.820024	33	14.3479	0.837453	33	10.716	1.01911	32	33.6297	1.06133	33	29.5275	0.794494	33	15.6186	0.820567	33	13.9598	1.04864	32	32.7024	1.05641	33	30.6658	1.01465	33	6.17407	1.24963	32	20.4511	1.23063	33	21.71	1.22369	32	24.3795	1.2558	33	21.0219
Q2TB90	Putative hexokinase HKDC1 OS=Homo sapiens GN=HKDC1 PE=1 SV=3 - [HKDC1_HUMAN]	230.001	12.65	2	9	12	19	1.01726	14	2.80829	0.904024	14	20.5629	0.915998	14	8.64043	0.997111	14	17.6238	0.954752	14	22.5922	0.89611	14	21.6839	0.884754	14	13.8097	0.9707	14	13.3938	0.945012	14	20.5436	1.02706	14	4.19265	1.24802	14	12.8733	1.18149	14	14.504	1.15188	14	19.4247	1.11439	14	18.4799
P53999	Activated RNA polymerase II transcriptional coactivator p15 OS=Homo sapiens GN=SUB1 PE=1 SV=3 - [TCP4_HUMAN]	229.882	49.61	1	7	7	38	1.01125	38	7.55063	0.994859	38	31.3525	1.03021	38	23.8654	0.938396	36	15.748	0.967682	38	15.3249	1.03343	38	37.9703	1.05441	38	33.018	0.911247	36	14.9973	0.969012	38	20.5043	0.978615	38	8.02128	0.851583	36	34.4636	0.919812	38	24.6039	0.907485	36	31.0065	0.967296	38	25.8196
O43242	26S proteasome non-ATPase regulatory subunit 3 OS=Homo sapiens GN=PSMD3 PE=1 SV=2 - [PSMD3_HUMAN]	229.782	35.02	1	19	19	46	1.00695	42	4.83478	1.00569	42	13.162	1.03006	42	10.7824	0.95953	42	16.161	0.986892	42	15.4801	1.00432	42	8.11599	1.00857	42	9.27123	0.956249	42	14.3891	0.957621	42	14.794	1.0109	42	4.89688	0.978362	42	20.1249	0.983767	42	15.4597	0.96706	42	17.4964	0.963626	42	15.5224
Q99436	Proteasome subunit beta type-7 OS=Homo sapiens GN=PSMB7 PE=1 SV=1 - [PSB7_HUMAN]	229.418	29.6	1	6	6	10	1.01499	10	7.78556	0.93702	10	32.8175	0.932168	10	46.168	1.00767	10	86.754	1.03255	10	82.2184	1.02118	10	27.8987	0.90221	10	29.7685	0.949725	10	60.7025	0.972451	10	51.5677	0.978813	10	2.23803	0.910582	10	22.2925	0.965341	10	20.7619	0.956553	10	13.8965	0.973946	10	10.739
Q7Z417	Nuclear fragile X mental retardation-interacting protein 2 OS=Homo sapiens GN=NUFIP2 PE=1 SV=1 - [NUFP2_HUMAN]	229.325	20.58	1	10	11	19	1.00785	18	4.44375	0.896881	18	28.5586	0.943721	18	24.999	0.985109	18	31.4772	1.00294	18	38.0868	0.882271	18	27.7084	0.894212	18	25.3361	0.988546	18	19.96	0.992887	18	28.4948	1.00212	18	6.34267	1.04469	18	21.9278	1.06938	18	18.0762	1.03923	18	26.971	1.05166	18	19.6197
P45974	Ubiquitin carboxyl-terminal hydrolase 5 OS=Homo sapiens GN=USP5 PE=1 SV=2 - [UBP5_HUMAN]	228.256	25.06	2	16	16	25	0.998216	25	6.37521	0.840664	25	20.3734	0.793644	25	32.9146	0.819995	25	56.7118	0.90424	25	33.1173	0.826659	25	20.7868	0.804694	25	31.494	0.804529	25	58.8309	0.790931	25	46.2014	1.03025	25	6.85959	1.16627	25	26.6389	1.14272	25	18.6002	1.06488	25	20.5726	1.1229	25	19.9809
P52294	Importin subunit alpha-5 OS=Homo sapiens GN=KPNA1 PE=1 SV=3 - [IMA5_HUMAN]	228.086	22.49	2	6	10	33	1.00272	17	4.13321	0.88888	17	27.2655	0.905591	17	27.856	1.24226	17	25.2279	1.15475	17	36.1423	0.886562	17	29.6808	0.945494	17	25.9194	1.15708	17	36.7317	1.21327	17	27.6502	1.00826	17	3.83759	1.20184	17	40.1862	1.23033	17	27.6557	1.19577	17	32.9108	1.2186	17	23.3365
Q16543	Hsp90 co-chaperone Cdc37 OS=Homo sapiens GN=CDC37 PE=1 SV=1 - [CDC37_HUMAN]	228.08	29.63	1	13	13	31	0.99986	31	4.36119	1.11954	31	23.8569	1.17731	31	23.7724	1.05377	31	22.898	1.07229	31	17.5463	1.12183	31	24.1022	1.16565	31	25.542	1.01077	31	20.595	1.05475	31	23.9232	1.00299	31	4.61904	0.882658	31	10.616	0.90353	31	17.6054	0.881723	31	13.6141	0.915799	31	14.7867
P61313	60S ribosomal protein L15 OS=Homo sapiens GN=RPL15 PE=1 SV=2 - [RL15_HUMAN]	227.836	42.16	1	11	11	71	1.00192	71	7.4332	0.805535	71	37.144	0.782195	71	39.1545	0.499594	71	44.8007	0.553221	71	37.8945	0.785277	71	38.1385	0.79617	71	37.4083	0.540333	71	45.3165	0.564909	71	41.3005	1.04849	71	6.77212	0.742472	71	17.3512	0.78899	71	14.0809	0.701158	71	17.4188	0.731346	71	18.9234
P62841	40S ribosomal protein S15 OS=Homo sapiens GN=RPS15 PE=1 SV=2 - [RS15_HUMAN]	227.791	45.52	1	4	5	33	1.0131	31	4.96591	0.708251	31	38.0934	0.695839	31	38.7747	0.762482	31	30.5434	0.774063	31	36.3225	0.69411	31	26.4412	0.671638	31	35.5469	0.769587	31	30.4944	0.768042	31	34.6125	0.997894	31	6.32427	0.813994	31	12.0253	0.838663	31	16.4155	0.847291	31	19.0795	0.847839	31	13.056
Q9H4A4	Aminopeptidase B OS=Homo sapiens GN=RNPEP PE=1 SV=2 - [AMPB_HUMAN]	227.263	31.38	1	16	16	38	1.01975	38	7.01087	0.861485	38	32.506	0.890043	38	28.533	0.861295	38	38.4314	0.893162	38	34.1533	0.865045	38	28.2232	0.872665	38	34.8054	0.855597	38	38.5248	0.843492	38	39.5646	1.02687	38	4.66536	1.05539	38	20.3338	1.07265	38	14.0787	1.03788	38	14.0103	1.02537	38	12.9045
P31689	DnaJ homolog subfamily A member 1 OS=Homo sapiens GN=DNAJA1 PE=1 SV=2 - [DNJA1_HUMAN]	226.108	44.08	3	14	16	34	0.985332	32	6.80265	1.10144	32	27.4488	1.11597	32	25.2557	0.883956	32	19.5443	0.950145	32	17.8106	1.04658	32	23.1776	1.09698	32	21.3649	0.905488	32	22.8854	0.912011	32	22.1915	1.02251	32	8.92952	0.800972	32	13.3017	0.851399	32	15.6224	0.796316	32	21.4595	0.833455	32	17.2021
Q1KMD3	Heterogeneous nuclear ribonucleoprotein U-like protein 2 OS=Homo sapiens GN=HNRNPUL2 PE=1 SV=1 - [HNRL2_HUMAN]	225.57	23.96	1	14	14	32	0.983477	32	6.35102	0.999274	32	20.3878	1.0279	32	16.0339	0.930625	32	21.2999	0.988256	32	22.2375	1.00162	32	19.2014	1.03435	32	12.7852	0.939899	32	20.5377	0.996095	32	19.5632	0.992952	32	5.5078	0.918176	32	11.8736	0.962891	32	11.0748	0.938741	32	13.2589	0.990691	32	9.95903
P01891	HLA class I histocompatibility antigen, A-68 alpha chain OS=Homo sapiens GN=HLA-A PE=1 SV=4 - [1A68_HUMAN]	225.481	32.05	1	1	12	27	0.947888	4	1.84823	1.10463	4	18.215	1.05739	4	15.9847	0.943428	4	3.57987	0.912923	4	6.92359	1.14052	4	13.4824	1.09153	4	11.2747	0.981392	4	2.94986	0.943926	4	9.73506	0.972586	4	0.648208	0.832707	4	13.362	0.771563	4	13.8349	0.869436	4	11.2624	0.805928	4	14.3846
P56192	Methionine--tRNA ligase, cytoplasmic OS=Homo sapiens GN=MARS PE=1 SV=2 - [SYMC_HUMAN]	225.221	20.89	1	12	12	30	0.978155	30	8.10346	0.961752	30	26.0427	0.990022	30	25.8951	0.747958	30	26.4273	0.791099	30	22.3081	0.965323	30	26.1396	0.987732	30	26.3299	0.747352	30	26.6912	0.786273	30	27.5037	1.0038	30	8.80787	0.85213	30	16.0722	0.878726	30	9.47042	0.84945	30	13.783	0.854077	30	8.74842
O60264	SWI/SNF-related matrix-associated actin-dependent regulator of chromatin subfamily A member 5 OS=Homo sapiens GN=SMARCA5 PE=1 SV=1 - [SMCA5_HUMAN]	225.155	23.38	1	15	23	45	0.998118	36	5.14419	1.05426	36	17.9347	1.09184	36	17.5986	1.03797	36	18.4654	1.05179	36	25.7228	1.08825	36	17.4882	1.09347	36	20.5225	1.01481	36	24.0642	1.05775	36	26.2343	0.997734	36	6.15756	0.97347	36	13.0805	0.973343	36	12.8751	0.965544	36	11.7231	0.979427	36	11.3456
O14579	Coatomer subunit epsilon OS=Homo sapiens GN=COPE PE=1 SV=3 - [COPE_HUMAN]	224.751	40.26	1	10	10	28	1.01976	28	4.88948	0.849286	28	13.1425	0.851413	28	16.9152	0.85014	28	20.2143	0.849921	28	18.6261	0.851075	28	17.0546	0.833492	28	12.3805	0.812785	28	20.3276	0.829762	28	14.8658	1.00881	28	5.0138	1.04408	28	14.427	1.03068	28	13.191	0.993211	28	14.3072	1.03476	28	10.125
Q96I99	Succinyl-CoA ligase [GDP-forming] subunit beta, mitochondrial OS=Homo sapiens GN=SUCLG2 PE=1 SV=2 - [SUCB2_HUMAN]	224.581	35.19	1	12	13	23	1.00028	22	5.27823	1.10488	22	10.5125	1.07166	22	19.0765	0.973674	22	24.7037	0.988772	22	28.3504	1.08889	22	16.189	1.08415	22	14.4264	0.999937	22	27.258	1.02692	22	23.5965	0.974135	22	3.90288	0.948694	22	20.8151	0.985224	22	17.457	0.983855	22	20.0961	0.978938	22	16.5467
P30466	HLA class I histocompatibility antigen, B-18 alpha chain OS=Homo sapiens GN=HLA-B PE=1 SV=1 - [1B18_HUMAN]	224.136	27.9	15	3	8	22	0.966715	6	8.03899	0.995504	6	66.6232	0.944893	6	23.2924	1.08361	6	29.171	1.01186	6	14.0614	0.838207	6	19.3711	0.96611	6	5.28386	1.10948	6	13.5156	1.063	6	8.38416	1.04129	6	21.9663	1.00931	6	33.647	1.24456	6	13.6347	1.08413	6	20.8338	1.10695	6	4.65676
O95881	Thioredoxin domain-containing protein 12 OS=Homo sapiens GN=TXNDC12 PE=1 SV=1 - [TXD12_HUMAN]	224.111	38.95	1	6	6	25	0.99136	25	6.63074	0.965306	25	11.5188	0.93895	25	9.65336	1.12249	25	10.7935	1.09912	25	13.8633	1.01699	25	9.57033	0.98631	25	7.23849	1.17306	25	5.39912	1.10885	25	9.3513	0.980214	25	3.30753	1.14329	25	7.2577	1.09494	25	6.57306	1.1851	25	7.67122	1.14305	25	8.0135
Q8IY67	Ribonucleoprotein PTB-binding 1 OS=Homo sapiens GN=RAVER1 PE=1 SV=1 - [RAVR1_HUMAN]	224.068	10.07	1	4	4	10	0.991875	10	11.9538	0.871468	10	21.7034	0.866377	10	18.55	0.702214	10	24.2473	0.769444	10	29.233	0.874762	10	8.39253	0.902544	10	9.18271	0.73626	10	15.3718	0.784633	10	22.5335	0.988156	10	5.05256	0.862362	10	12.1461	0.946629	10	8.03868	0.887536	10	19.1159	0.924386	10	6.13415
P55084	Trifunctional enzyme subunit beta, mitochondrial OS=Homo sapiens GN=HADHB PE=1 SV=3 - [ECHB_HUMAN]	224.062	26.16	1	11	12	36	0.996272	34	5.42838	0.829172	34	24.4053	0.857974	34	22.7855	0.932552	34	23.8367	0.895704	34	25.9832	0.840246	34	22.0593	0.85699	34	23.4048	0.942701	34	26.9759	0.914133	34	33.4801	1.01527	34	4.97357	1.18778	34	12.0603	1.13459	34	14.4259	1.11749	34	15.4607	1.10917	34	15.4261
Q8WWI1	LIM domain only protein 7 OS=Homo sapiens GN=LMO7 PE=1 SV=3 - [LMO7_HUMAN]	223.9	14.8	1	20	20	40	1.00054	40	4.80979	1.01562	40	13.3557	1.03406	40	11.3164	1.11241	39	25.2046	1.08998	40	27.5856	1.02329	40	12.1001	1.04739	40	10.099	1.08923	39	19.554	1.08923	40	21.9169	1.01978	40	6.77687	1.18462	39	26.2735	1.21632	40	22.0269	1.14856	39	27.119	1.12492	40	22.9304
Q9H3P7	Golgi resident protein GCP60 OS=Homo sapiens GN=ACBD3 PE=1 SV=4 - [GCP60_HUMAN]	223.69	12.5	1	4	5	12	0.977569	10	2.56025	1.07354	10	6.00416	1.03794	10	9.97851	1.18358	10	21.3065	1.16399	10	19.4451	1.08997	10	7.31512	1.0551	10	8.36681	1.20028	10	19.4845	1.17011	10	18.1739	0.973298	10	5.2922	1.15235	10	21.9087	1.07925	10	16.2986	1.17397	10	23.0222	1.06611	10	20.0767
Q02878	60S ribosomal protein L6 OS=Homo sapiens GN=RPL6 PE=1 SV=3 - [RL6_HUMAN]	223.405	42.36	1	16	16	74	1.01528	74	5.61369	0.915485	74	16.2467	0.932137	74	15.8868	0.739955	74	23.161	0.747554	74	25.7533	0.919292	74	12.6198	0.938347	74	14.8158	0.728734	74	22.7938	0.737234	74	22.9709	1.01733	74	7.48609	0.814253	74	14.587	0.813045	74	19.1377	0.796187	74	16.2739	0.799303	74	17.555
O95782	AP-2 complex subunit alpha-1 OS=Homo sapiens GN=AP2A1 PE=1 SV=3 - [AP2A1_HUMAN]	223.247	21.7	1	12	16	32	0.988304	25	9.06083	0.917156	25	24.0319	0.924639	25	26.8347	0.99424	25	31.0002	0.917722	25	30.7042	0.964118	25	16.1245	0.944024	25	21.3436	1.01113	25	26.6566	0.988409	25	31.8554	0.988699	25	4.20406	1.0841	25	16.4314	1.04194	25	20.2347	1.06246	25	14.7059	1.04794	25	21.27
Q09028	Histone-binding protein RBBP4 OS=Homo sapiens GN=RBBP4 PE=1 SV=3 - [RBBP4_HUMAN]	223.177	23.29	1	3	9	35	0.973974	9	7.6326	1.00152	9	18.1167	1.02462	9	15.9992	1.131	9	14.1358	1.01957	9	28.305	0.990609	9	35.5812	1.02932	9	31.535	1.12967	9	9.8564	1.04597	9	13.5188	1.03692	9	3.29869	1.12475	9	13.7569	1.13974	9	24.3932	1.02562	9	6.93073	1.11031	9	14.869
Q06265	Exosome complex component RRP45 OS=Homo sapiens GN=EXOSC9 PE=1 SV=3 - [EXOS9_HUMAN]	222.815	20.5	1	8	8	16	1.00614	16	4.34642	1.06632	16	11.0033	1.04049	16	8.72269	0.94802	16	11.8574	0.986026	16	11.5461	1.01964	16	10.4063	1.02517	16	10.0314	0.956784	16	14.7021	0.973888	16	13.0613	0.984773	16	5.02829	0.973495	16	13.5816	0.968201	16	15.5314	0.959258	16	11.177	0.971494	16	8.65722
P16989	Y-box-binding protein 3 OS=Homo sapiens GN=YBX3 PE=1 SV=4 - [YBOX3_HUMAN]	222.498	30.91	2	3	8	37	0.911176	17	23.9484	0.9298	17	16.9293	0.900456	17	21.7902	0.74034	14	40.4142	0.729659	16	13.5582	1.00027	17	27.5299	1.03368	17	25.8774	0.792676	14	24.1189	0.822226	16	26.4889	0.968174	18	11.2251	0.828789	14	26.0417	0.8262	16	18.5813	0.892312	14	27.3287	0.802771	17	20.2337
O94776	Metastasis-associated protein MTA2 OS=Homo sapiens GN=MTA2 PE=1 SV=1 - [MTA2_HUMAN]	222.431	26.8	1	15	19	35	0.995576	27	5.55668	1.00093	27	16.3297	0.996693	27	10.1279	1.01392	27	12.4605	0.996563	27	16.5042	0.982566	27	16.0651	1.02477	27	11.7435	0.99997	27	17.1859	0.995727	27	13.9548	1.02025	27	7.17734	0.983822	27	10.6719	1.01451	27	14.4012	0.969758	27	12.1665	0.988095	27	11.5558
P49189	4-trimethylaminobutyraldehyde dehydrogenase OS=Homo sapiens GN=ALDH9A1 PE=1 SV=3 - [AL9A1_HUMAN]	221.926	33.4	1	14	14	35	0.990026	35	5.86218	0.976234	35	16.7345	1.01281	35	18.9961	1.01462	35	31.9282	1.01147	35	31.9679	1.01821	35	15.8931	1.01803	35	19.7797	1.00748	35	24.333	1.00767	35	24.9575	1.00814	35	4.57546	1.00748	35	15.1263	1.00001	35	13.2888	1.00692	35	12.8537	1.00699	35	10.7085
Q86TU7	Histone-lysine N-methyltransferase setd3 OS=Homo sapiens GN=SETD3 PE=1 SV=1 - [SETD3_HUMAN]	221.852	12.96	1	8	8	13	1.00094	13	7.42805	0.820604	13	13.051	0.88312	13	11.7173	1.00327	12	42.3163	0.950368	13	35.4498	0.846654	13	9.76364	0.889639	13	12.1042	1.04134	12	30.3095	0.96204	13	24.4725	1.03469	13	8.40421	1.2339	12	20.5054	1.14074	13	17.9949	1.23817	12	19.3357	1.12691	13	15.2309
Q9Y2W1	Thyroid hormone receptor-associated protein 3 OS=Homo sapiens GN=THRAP3 PE=1 SV=2 - [TR150_HUMAN]	221.667	15.81	1	13	13	25	1.01594	25	3.25897	1.0425	25	12.8745	1.0242	25	10.7709	1.30099	25	29.2504	1.36201	25	20.7118	1.02115	25	16.5762	0.995191	25	14.4616	1.3271	25	23.9458	1.36858	25	15.6046	0.995286	25	4.71576	1.32519	25	19.7713	1.33945	25	17.5982	1.36303	25	23.5556	1.34756	25	18.2623
O43765	Small glutamine-rich tetratricopeptide repeat-containing protein alpha OS=Homo sapiens GN=SGTA PE=1 SV=1 - [SGTA_HUMAN]	221.215	24.28	1	7	7	14	1.01538	14	11.1434	1.14215	14	14.2292	1.17461	14	21.4044	1.10734	14	18.7532	1.15002	14	17.3488	1.168	14	19.7728	1.14433	14	13.7878	1.05153	14	15.6264	1.11664	14	14.4663	1.02772	14	11.8136	0.95289	14	17.339	0.941683	14	17.6602	0.938901	14	14.3542	0.940598	14	19.9515
Q9Y3A5	Ribosome maturation protein SBDS OS=Homo sapiens GN=SBDS PE=1 SV=4 - [SBDS_HUMAN]	220.985	39.6	1	14	14	50	1.01597	50	4.64742	0.757958	50	12.7814	0.788078	50	11.7271	0.864658	50	14.4191	0.850848	50	10.0913	0.752419	50	17.0432	0.770813	50	13.3724	0.830633	50	16.3934	0.831462	50	13.7444	1.02587	50	6.51049	1.17721	50	13.9055	1.17086	50	12.7785	1.147	50	12.9923	1.13368	50	12.4677
P53007	Tricarboxylate transport protein, mitochondrial OS=Homo sapiens GN=SLC25A1 PE=1 SV=2 - [TXTP_HUMAN]	220.791	26.05	1	7	7	14	1.0171	14	8.56803	0.622507	14	31.6255	0.641036	14	22.9844	0.840158	13	15.7726	0.827185	14	28.5893	0.611981	14	36.5871	0.613614	14	16.4572	0.785994	13	23.3382	0.831502	14	32.7943	1.01051	14	8.56882	1.62236	13	16.0436	1.50269	14	15.8362	1.58688	13	24.0912	1.46304	14	13.2818
P84243	Histone H3.3 OS=Homo sapiens GN=H3F3A PE=1 SV=2 - [H33_HUMAN]	220.666	64.71	1	2	9	204	1.01475	5	6.7098	0.540708	5	28.8	0.484915	5	15.9563	0.422864	5	45.342	0.401945	5	31.5532	0.508545	5	10.3781	0.486921	5	26.2019	0.398996	5	33.2369	0.378572	5	31.7445	0.964359	5	8.4287	0.688567	5	10.0223	0.668835	5	2.35909	0.708241	5	17.4602	0.757396	5	12.8444
P63173	60S ribosomal protein L38 OS=Homo sapiens GN=RPL38 PE=1 SV=2 - [RL38_HUMAN]	220.304	40	3	3	4	22	0.989635	20	2.93435	0.861772	20	9.81756	0.866951	20	14.3035	0.888957	20	25.3299	0.873979	20	30.4081	0.871044	20	17.1788	0.871709	20	10.1567	0.917085	20	16.8893	0.891341	20	19.8876	1.03145	20	5.34873	1.03153	20	16.562	1.02743	20	16.6283	1.02219	20	18.5421	0.972687	20	17.3053
Q6DRA6	Putative histone H2B type 2-D OS=Homo sapiens GN=HIST2H2BD PE=5 SV=3 - [H2B2D_HUMAN]	219.993	30.49	6	4	8	101	1.06653	82	6.84009	0.860828	82	13.1081	0.971452	82	7.33432	0.907978	82	11.695	0.942222	82	10.6094	0.80702	82	18.0671	0.894444	82	9.40385	0.839408	82	10.5295	0.858409	82	9.99608	1.11227	82	12.2819	1.07167	82	13.5517	1.10752	82	15.7967	0.94774	82	10.3993	0.977121	82	9.49383
Q96AG4	Leucine-rich repeat-containing protein 59 OS=Homo sapiens GN=LRRC59 PE=1 SV=1 - [LRC59_HUMAN]	219.662	41.37	1	12	12	37	1.00995	37	7.68511	1.04789	37	12.9517	1.0491	37	13.7034	1.03126	37	24.3654	1.01833	37	24.7775	1.0266	37	16.3683	1.0097	37	15.9552	1.07832	37	19.8298	1.04891	37	21.6155	1.00246	37	6.89145	1.06944	37	22.8548	1.06219	37	21.1044	1.07451	37	25.6571	1.06178	37	20.3502
Q92979	Ribosomal RNA small subunit methyltransferase NEP1 OS=Homo sapiens GN=EMG1 PE=1 SV=4 - [NEP1_HUMAN]	219.083	33.61	1	6	6	10	1.02421	10	4.53548	1.00137	10	17.0604	1.01145	10	15.8087	0.952084	10	29.8142	0.950515	10	34.9281	1.03145	10	8.43604	1.00763	10	14.8688	0.902846	10	27.9575	0.907415	10	33.9822	0.980411	10	9.45366	0.947984	10	18.8303	0.960838	10	20.6159	0.959542	10	8.46422	0.971612	10	9.93562
P68036	Ubiquitin-conjugating enzyme E2 L3 OS=Homo sapiens GN=UBE2L3 PE=1 SV=1 - [UB2L3_HUMAN]	218.892	69.48	1	9	9	35	1.00924	35	5.21803	0.872457	35	23.5484	0.907929	35	17.0578	0.87239	35	44.0088	0.844208	35	39.0575	0.902759	35	26.0742	0.902854	35	19.0989	0.91966	35	37.3056	0.885877	35	40.9438	1.00806	35	5.48884	0.991608	35	22.4487	1.04475	35	18.5683	1.04577	35	21.8865	1.04034	35	21.5151
P41252	Isoleucine--tRNA ligase, cytoplasmic OS=Homo sapiens GN=IARS PE=1 SV=2 - [SYIC_HUMAN]	218.74	13.23	1	17	17	30	0.997571	30	5.32533	0.819662	30	20.124	0.831037	30	20.8172	0.924872	30	39.0461	0.943069	30	35.7122	0.808765	30	20.6577	0.839359	30	18.297	0.98116	30	36.6361	0.949101	30	28.1913	1.01485	30	5.53803	1.20347	30	26.8918	1.17545	30	23.2856	1.18628	30	20.1136	1.12201	30	15.6908
Q8TAQ2	SWI/SNF complex subunit SMARCC2 OS=Homo sapiens GN=SMARCC2 PE=1 SV=1 - [SMRC2_HUMAN]	218.434	12.11	1	7	12	25	1.0058	12	3.61354	0.957092	12	9.43925	0.975526	12	17.8935	1.15749	12	41.4454	1.10242	12	30.7369	0.976061	12	7.90204	0.980548	12	13.8208	1.14808	12	40.1593	1.09632	12	28.197	1.01246	12	6.14572	1.12046	12	19.6135	1.1381	12	11.4191	1.08071	12	10.805	1.11578	12	5.99294
O00764	Pyridoxal kinase OS=Homo sapiens GN=PDXK PE=1 SV=1 - [PDXK_HUMAN]	218.402	27.24	1	7	7	16	1.00384	16	4.7163	0.746867	16	53.7287	0.764545	16	49.3802	0.798682	16	23.3029	0.753159	16	16.0302	0.757683	16	53.5525	0.7739	16	48.2925	0.809186	16	26.5101	0.780791	16	11.1049	1.01539	16	6.54336	1.15836	16	21.5449	1.0989	16	22.8277	1.1525	16	17.9283	1.16419	16	32.3978
O43865	Putative adenosylhomocysteinase 2 OS=Homo sapiens GN=AHCYL1 PE=1 SV=2 - [SAHH2_HUMAN]	218.346	20.94	2	10	12	49	0.998421	16	3.30571	0.925048	16	13.055	0.936764	16	9.95943	1.07954	16	26.2218	1.09416	16	24.1633	0.953817	16	11.907	0.951781	16	8.60954	1.0966	16	30.8133	1.12075	16	24.164	0.99988	16	4.98592	1.10627	16	27.3421	1.11607	16	23.5151	1.11157	16	28.251	1.13651	16	26.0742
P42285	Superkiller viralicidic activity 2-like 2 OS=Homo sapiens GN=SKIV2L2 PE=1 SV=3 - [SK2L2_HUMAN]	217.751	24.95	1	24	24	51	1.01293	51	5.65049	1.10313	51	18.9625	1.06081	51	21.1718	0.9642	51	29.5747	0.975979	51	23.9872	1.05154	51	18.2122	1.03756	51	20.8834	0.980025	51	27.1266	1.00676	51	26.7595	0.9903	51	4.86643	0.945113	51	17.3355	0.9492	51	11.981	0.933591	51	12.4805	0.963941	51	11.1961
P62913	60S ribosomal protein L11 OS=Homo sapiens GN=RPL11 PE=1 SV=2 - [RL11_HUMAN]	217.547	26.97	1	6	6	28	1.02466	27	4.99458	0.86756	27	22.1522	0.89974	27	21.8847	0.938899	27	22.9948	0.970558	27	24.8797	0.828029	28	19.7145	0.848969	28	24.4128	0.933881	27	24.5934	0.92456	28	27.335	1.05112	28	6.52189	1.11068	27	11.8696	1.12168	28	7.98616	1.04878	27	11.0676	1.05725	28	7.83769
P27338	Amine oxidase [flavin-containing] B OS=Homo sapiens GN=MAOB PE=1 SV=3 - [AOFB_HUMAN]	217.327	16.15	2	8	8	17	0.997841	16	5.35544	1.01373	16	17.1418	1.04238	16	11.4482	1.00923	16	27.0236	1.06469	16	17.4797	1.00104	16	15.8011	1.01908	16	9.09567	1.0061	16	23.8963	1.04758	16	15.929	1.00942	16	5.04633	1.13792	16	17.8064	1.11966	16	15.8913	1.07665	16	17.733	1.05302	16	13.6864
Q08257	Quinone oxidoreductase OS=Homo sapiens GN=CRYZ PE=1 SV=1 - [QOR_HUMAN]	216.993	37.39	1	10	10	31	1.00762	31	4.48473	0.932881	31	8.51526	0.924683	31	10.5053	0.934067	31	18.5261	0.969511	31	16.1298	0.93529	31	14.9504	0.915684	31	13.2565	0.999516	31	17.5311	0.991052	31	10.9551	0.980398	31	6.89116	1.05131	31	14.2712	1.02644	31	9.88309	1.07733	31	13.9635	1.07438	31	12.2376
P62888	60S ribosomal protein L30 OS=Homo sapiens GN=RPL30 PE=1 SV=2 - [RL30_HUMAN]	216.378	55.65	1	6	7	33	0.969201	32	4.99826	1.0357	32	9.81102	1.03811	32	12.7792	0.983435	32	14.5591	0.990518	32	11.4499	1.06485	32	7.64508	1.04823	32	12.1667	1.01151	32	11.4173	1.03837	32	11.9327	1.01426	32	8.77358	0.961305	32	19.2891	0.99882	32	18.8651	0.992885	32	14.5125	0.963457	32	11.1791
Q12907	Vesicular integral-membrane protein VIP36 OS=Homo sapiens GN=LMAN2 PE=1 SV=1 - [LMAN2_HUMAN]	216.058	23.03	1	6	6	24	0.985168	24	3.78728	1.15695	24	21.8223	1.16003	24	23.5433	0.935022	24	16.5403	0.96678	24	19.0222	1.17991	24	21.9106	1.18554	24	26.5221	0.951659	24	20.9027	0.963847	24	19.5996	0.969464	24	5.62357	0.769528	24	19.5449	0.82645	24	13.8674	0.819183	24	13.025	0.83505	24	11.0646
Q9H3R2	Mucin-13 OS=Homo sapiens GN=MUC13 PE=1 SV=3 - [MUC13_HUMAN]	216.016	22.07	1	8	8	28	1.05473	27	3.67417	0.521446	27	31.0747	0.520412	27	30.1787	1.13702	19	19.4719	0.967922	27	25.5483	0.544279	27	34.4651	0.537072	27	25.3845	1.04967	19	20.9333	0.916043	27	18.6068	1.00863	27	7.84403	2.19128	19	40.1184	1.79201	27	29.9551	2.12119	19	34.4538	1.81238	27	42.5854
P13987	CD59 glycoprotein OS=Homo sapiens GN=CD59 PE=1 SV=1 - [CD59_HUMAN]	215.932	25	1	4	4	19	1.01795	18	6.54788	1.11914	18	13.7929	1.14515	18	18.3188	1.01436	18	23.6398	1.03213	18	16.9894	1.10073	18	10.2989	1.09147	18	17.2922	0.982098	18	21.1904	1.01306	18	13.5733	1.00366	18	3.6266	0.879775	18	21.7826	0.935873	18	16.1884	0.867553	18	17.5619	0.965749	18	18.3979
P39656	Dolichyl-diphosphooligosaccharide--protein glycosyltransferase 48 kDa subunit OS=Homo sapiens GN=DDOST PE=1 SV=4 - [OST48_HUMAN]	214.815	18.42	1	9	9	40	1.01671	40	5.91227	0.87317	40	21.6283	0.877165	40	16.5968	0.894701	40	21.4446	0.85463	40	24.8373	0.902567	40	20.827	0.885904	40	16.5038	0.874825	40	20.379	0.86365	40	20.5007	0.991924	40	6.23625	0.993104	40	10.3887	0.986924	40	9.61952	1.02666	40	9.89927	1.01015	40	9.74921
O95816	BAG family molecular chaperone regulator 2 OS=Homo sapiens GN=BAG2 PE=1 SV=1 - [BAG2_HUMAN]	214.619	45.97	2	9	10	34	1.00412	33	6.49311	1.12021	33	17.9312	1.11863	33	16.6348	0.993376	33	26.6851	0.99618	33	23.7858	1.11215	33	11.9368	1.12226	33	14.3549	0.989983	33	22.7623	1.01272	33	19.3259	1.00011	33	4.3488	0.905221	33	10.2518	0.915981	33	8.55984	0.90014	33	10.1247	0.914776	33	8.02596
Q16851	UTP--glucose-1-phosphate uridylyltransferase OS=Homo sapiens GN=UGP2 PE=1 SV=5 - [UGPA_HUMAN]	214.592	18.9	1	10	10	21	0.996673	21	2.99025	0.938753	21	9.65212	0.947349	21	6.16138	1.02972	21	13.2208	1.06396	21	15.663	0.958504	21	9.59346	0.941333	21	5.81392	1.03304	21	13.4718	1.05776	21	10.4463	1.00747	21	4.3258	1.13297	21	21.1272	1.16188	21	15.1576	1.12252	21	21.3712	1.11907	21	18.8299
P28072	Proteasome subunit beta type-6 OS=Homo sapiens GN=PSMB6 PE=1 SV=4 - [PSB6_HUMAN]	214.478	25.94	1	6	6	18	0.995864	18	4.07417	1.1142	18	11.4392	1.06637	18	17.2131	1.16268	18	19.6321	1.15397	18	24.1614	1.11209	18	15.3896	1.07002	18	16.0167	1.23749	18	18.1308	1.15607	18	20.9236	0.994308	18	6.5513	1.14519	18	21.3961	1.14676	18	13.4388	1.09448	18	10.8146	1.11367	18	11.4113
P42766	60S ribosomal protein L35 OS=Homo sapiens GN=RPL35 PE=1 SV=2 - [RL35_HUMAN]	214.046	31.71	1	5	6	18	0.99887	17	4.27578	0.867499	17	14.0425	0.865337	17	13.9977	0.883744	17	24.5961	0.927023	17	22.239	0.86616	17	24.1977	0.880575	17	24.5623	0.907704	17	26.6673	0.918772	17	27.5972	1.02249	17	4.2172	1.01757	17	13.9804	1.04373	17	17.3126	1.00184	17	14.2911	1.01377	17	12.2463
Q14008	Cytoskeleton-associated protein 5 OS=Homo sapiens GN=CKAP5 PE=1 SV=3 - [CKAP5_HUMAN]	213.959	15.11	1	27	27	34	0.987084	34	4.51232	1.03975	34	19.7214	1.01725	34	15.0043	0.867667	33	23.8188	0.887746	34	21.3742	1.02438	34	16.8635	1.01215	34	18.4276	0.880625	33	23.1319	0.873025	34	20.2747	0.982535	34	5.49136	0.834418	33	13.394	0.851788	34	11.508	0.867518	33	15.8218	0.863185	34	10.1273
O43290	U4/U6.U5 tri-snRNP-associated protein 1 OS=Homo sapiens GN=SART1 PE=1 SV=1 - [SNUT1_HUMAN]	213.866	12.38	1	8	8	12	1.026	12	7.61947	1.15778	12	15.2816	1.14638	12	14.4376	1.19744	12	11.3652	1.17546	12	15.5481	1.13902	12	21.5049	1.16748	12	15.0624	1.15443	12	10.2724	1.19922	12	22.4659	0.973863	12	2.31193	1.04687	12	10.0211	1.06355	12	7.8976	1.03005	12	6.37782	1.05394	12	12.9484
P62714	Serine/threonine-protein phosphatase 2A catalytic subunit beta isoform OS=Homo sapiens GN=PPP2CB PE=1 SV=1 - [PP2AB_HUMAN]	213.698	32.36	1	1	8	24	1.00072	1		1.05393	1		1.01888	1		1.35634	1		1.27706	1		1.05035	1		1.01522	1		1.35611	1		1.27453	1		0.967892	1		1.31453	1		1.23326	1		1.35999	1		1.27643	1
Q68E01	Integrator complex subunit 3 OS=Homo sapiens GN=INTS3 PE=1 SV=1 - [INT3_HUMAN]	213.418	12.46	1	8	8	15	0.986856	15	7.35638	1.04507	15	14.4799	0.993912	15	15.8759	1.14622	15	27.2794	1.12072	15	20.2287	1.04029	15	8.74751	0.989172	15	12.1763	1.21194	15	18.2075	1.20008	15	17.7188	0.952182	15	7.02991	1.2232	15	22.6442	1.18854	15	14.5831	1.20615	15	25.9196	1.2821	15	4.96779
P50570	Dynamin-2 OS=Homo sapiens GN=DNM2 PE=1 SV=2 - [DYN2_HUMAN]	213.192	18.16	3	13	14	21	0.973922	19	7.1109	0.855921	19	26.905	0.85066	19	21.2959	0.951026	19	23.3627	0.93076	19	28.8387	0.844975	19	17.0535	0.851706	19	18.2287	0.985421	19	28.1563	0.961954	19	23.696	1.00459	19	4.89619	1.05929	19	24.829	1.1465	19	26.7721	1.14397	19	26.5254	1.13301	19	26.1891
P00390	Glutathione reductase, mitochondrial OS=Homo sapiens GN=GSR PE=1 SV=2 - [GSHR_HUMAN]	212.99	31.99	1	13	13	25	0.994369	23	4.06661	0.685754	23	22.1202	0.72853	23	22.8825	1.01082	23	30.0661	0.882566	23	28.966	0.693627	23	18.3701	0.739261	23	20.6178	1.0025	23	32.2637	0.911322	23	25.4078	1.02829	23	2.5024	1.40662	23	27.3041	1.35431	23	21.9095	1.39843	23	30.5633	1.33178	23	21.709
O00499	Myc box-dependent-interacting protein 1 OS=Homo sapiens GN=BIN1 PE=1 SV=1 - [BIN1_HUMAN]	212.303	34.4	1	16	16	39	1.01762	39	5.95496	1.1227	39	14.1916	1.11522	39	11.2521	1.09649	39	23.152	1.10745	39	20.6628	1.11744	39	14.3739	1.06001	39	15.5285	1.1108	39	14.7649	1.06786	39	16.6769	0.984938	39	7.21796	1.01551	39	15.8855	1.00799	39	14.981	1.02716	39	11.7557	1.0314	39	9.77914
Q16629	Serine/arginine-rich splicing factor 7 OS=Homo sapiens GN=SRSF7 PE=1 SV=1 - [SRSF7_HUMAN]	211.685	27.73	1	6	6	18	1.01507	18	7.39949	0.935194	18	9.78504	0.960039	18	9.50837	0.891313	18	23.4098	0.895985	18	16.8149	0.97375	18	14.7004	0.95526	18	8.48232	0.89846	18	22.7995	0.90445	18	17.2322	1.0489	18	9.61153	0.974313	18	19.0275	0.998194	18	12.737	0.946095	18	16.9526	0.970623	18	10.6369
O75400	Pre-mRNA-processing factor 40 homolog A OS=Homo sapiens GN=PRPF40A PE=1 SV=2 - [PR40A_HUMAN]	211.617	8.05	2	9	9	21	0.976325	21	7.58771	0.978913	21	12.8802	0.958305	21	18.1978	0.993208	21	15.6027	0.935592	21	22.3595	1.02559	21	12.2298	0.981818	21	9.63747	1.04988	21	13.1736	0.947333	21	12.5597	0.980111	21	6.08805	1.05909	21	10.6147	0.97038	21	12.5432	1.06717	21	12.1263	0.999534	21	8.65582
P52788	Spermine synthase OS=Homo sapiens GN=SMS PE=1 SV=2 - [SPSY_HUMAN]	210.981	28.14	1	7	7	20	0.996934	20	5.98044	0.856355	20	21.5462	0.78403	20	15.7084	0.731101	20	29.106	0.7421	20	24.6057	0.887299	20	18.6824	0.833256	20	19.5119	0.787312	20	19.6201	0.763361	20	28.8875	0.995217	20	5.44841	0.892343	20	8.71731	0.896371	20	13.0922	0.970237	20	14.5581	0.935099	20	13.2607
P40429	60S ribosomal protein L13a OS=Homo sapiens GN=RPL13A PE=1 SV=2 - [RL13A_HUMAN]	210.596	40.89	2	12	12	77	0.984667	77	5.69726	1.04949	77	16.1527	1.01412	77	15.5507	0.862755	77	12.0029	0.898622	77	11.9429	1.07313	77	16.4049	1.02818	77	15.1435	0.875728	77	11.926	0.902978	77	13.1232	0.985875	77	6.83756	0.798811	77	15.0223	0.842285	77	13.5314	0.825602	77	15.4734	0.858721	77	11.2134
P98082	Disabled homolog 2 OS=Homo sapiens GN=DAB2 PE=1 SV=3 - [DAB2_HUMAN]	209.77	25.19	1	13	13	19	1.0095	19	7.06016	0.818948	19	16.7426	0.823082	19	15.2711	1.11566	18	40.2541	1.18562	19	35.0721	0.812187	19	25.9338	0.799016	19	21.3735	1.1349	18	43.9051	1.2209	19	32.7319	1.02202	19	6.0905	1.40695	18	34.4211	1.48472	19	32.4579	1.42025	18	38.3055	1.47203	19	35.267
Q14498	RNA-binding protein 39 OS=Homo sapiens GN=RBM39 PE=1 SV=2 - [RBM39_HUMAN]	209.727	21.7	2	10	10	37	0.994905	37	4.5758	1.09287	37	13.165	1.04307	37	14.5556	0.9662	34	13.5809	0.981602	37	14.4514	1.05249	37	14.554	1.02682	37	14.2216	0.983699	34	14.196	0.973308	37	12.5476	0.972261	37	4.853	0.918745	34	12.8699	0.908975	37	8.7887	0.946138	34	12.8453	0.93719	37	10.751
O75439	Mitochondrial-processing peptidase subunit beta OS=Homo sapiens GN=PMPCB PE=1 SV=2 - [MPPB_HUMAN]	209.685	20.45	1	8	8	14	0.973462	14	4.4994	1.16257	14	33.389	1.07111	14	35.7164	1.07208	13	35.5675	0.985058	14	26.7952	1.1492	14	37.117	1.04809	14	40.1803	1.1994	13	31.6936	1.02818	14	32.3538	0.970891	14	4.81408	0.866161	13	17.2674	0.90565	14	12.7184	0.931398	13	16.6594	0.935251	14	16.604
Q9Y2B0	Protein canopy homolog 2 OS=Homo sapiens GN=CNPY2 PE=1 SV=1 - [CNPY2_HUMAN]	209.42	45.6	1	7	7	11	1.00199	11	2.87877	1.0908	11	29.6294	1.0757	11	35.7653	0.898119	11	33.5358	0.858974	11	33.5913	1.14443	11	15.4454	1.06872	11	27.1475	0.939485	11	35.3247	0.997539	11	21.4951	0.987194	11	10.4983	0.817797	11	6.06171	0.843211	11	11.261	0.845953	11	14.0886	0.808086	11	10.419
Q8NF37	Lysophosphatidylcholine acyltransferase 1 OS=Homo sapiens GN=LPCAT1 PE=1 SV=2 - [PCAT1_HUMAN]	208.945	14.42	2	7	8	14	0.994578	13	5.49957	0.693412	13	28.9463	0.783711	13	25.584	0.885064	13	27.2265	0.825341	13	25.744	0.772943	13	25.4346	0.766223	13	31.0968	0.875638	13	26.1902	0.907069	13	18.5924	1.02912	13	9.37839	1.0139	13	40.4229	0.978038	13	32.2257	0.986548	13	27.838	0.983712	13	18.252
Q6PKG0	La-related protein 1 OS=Homo sapiens GN=LARP1 PE=1 SV=2 - [LARP1_HUMAN]	208.937	19.07	1	20	23	38	1.02123	34	5.09149	0.906652	34	13.7086	0.90861	34	15.7694	1.09863	34	23.552	1.1675	34	29.8703	0.896266	34	16.5792	0.906309	34	15.0294	1.07576	34	21.7037	1.13427	34	29.0539	1.00201	34	4.79605	1.24594	34	15.0203	1.25861	34	19.8443	1.24524	34	15.2375	1.26638	34	19.6583
P01023	Alpha-2-macroglobulin OS=Homo sapiens GN=A2M PE=1 SV=3 - [A2MG_HUMAN]	208.747	2.92	1	2	4	14	0.996862	11	2.65519	1.84295	10	49.694	1.93161	11	69.0656	1.54834	11	25.0226	1.59822	11	24.4105	1.84542	10	57.7964	1.93212	11	75.9735	1.51793	11	26.6623	1.60701	11	30.3059	0.931914	10	6.63249	0.800202	10	35.9234	0.851631	10	30.7265	0.742242	11	47.8814	0.837005	11	38.6639
Q09161	Nuclear cap-binding protein subunit 1 OS=Homo sapiens GN=NCBP1 PE=1 SV=1 - [NCBP1_HUMAN]	208.503	9.24	1	6	6	12	1.01509	12	8.34913	0.873136	12	14.126	0.85492	12	8.39721	1.04281	11	9.18358	1.08481	12	13.6485	0.85229	12	9.36134	0.844799	12	11.4747	1.04963	11	16.0691	1.08744	12	10.1211	1.02499	12	6.66409	1.23534	11	12.0276	1.25154	12	11.864	1.25914	11	9.91959	1.25824	12	8.99436
P67775	Serine/threonine-protein phosphatase 2A catalytic subunit alpha isoform OS=Homo sapiens GN=PPP2CA PE=1 SV=1 - [PP2AA_HUMAN]	208.486	33.98	1	1	8	30	1.0224	7	8.52382	1.07509	7	9.52953	1.22879	7	11.7252	1.11467	7	2.50515	1.14158	7	8.99529	1.0566	7	2.42886	1.18982	7	9.6263	1.1014	7	10.2497	1.11321	7	9.25734	1.12765	7	5.51928	1.07117	7	10.3523	1.08073	7	7.88903	0.937345	7	13.3907	0.941439	7	8.41501
P11233	Ras-related protein Ral-A OS=Homo sapiens GN=RALA PE=1 SV=1 - [RALA_HUMAN]	208.297	38.35	1	3	5	23	1.01442	21	5.98273	0.914391	21	9.89266	0.904454	21	9.94992	0.924685	21	5.84346	0.946417	21	8.56789	0.889764	21	9.6365	0.866284	21	9.04702	0.881182	21	5.82798	0.913831	21	13.6922	0.995851	21	4.42001	1.05973	21	9.50121	1.01566	21	8.90116	1.06251	21	8.2192	1.03288	21	9.33967
P10316	HLA class I histocompatibility antigen, A-69 alpha chain OS=Homo sapiens GN=HLA-A PE=1 SV=2 - [1A69_HUMAN]	208.288	31.23	2	1	12	24	1.01615	1		1.0567	1		1.06648	1		0.930448	1		0.984922	1		1.03713	1		1.04651	1		0.916164	1		0.968048	1		1.01045	1		0.899394	1		0.948642	1		0.891303	1		0.940497	1
O43175	D-3-phosphoglycerate dehydrogenase OS=Homo sapiens GN=PHGDH PE=1 SV=4 - [SERA_HUMAN]	207.622	37.9	1	15	15	35	0.997121	33	7.40988	0.847784	33	19.2965	0.877743	33	17.6871	0.988382	33	27.852	1.00443	33	21.0798	0.865552	33	15.0961	0.90331	33	11.9576	0.964833	33	20.2627	0.97603	33	20.9028	1.01417	33	7.58719	1.1663	33	25.673	1.21462	33	24.5164	1.16395	33	28.0717	1.1443	33	25.9402
Q9UIA9	Exportin-7 OS=Homo sapiens GN=XPO7 PE=1 SV=3 - [XPO7_HUMAN]	207.583	11.68	1	11	11	17	0.98706	17	5.91201	0.888346	17	20.6477	0.882289	17	10.9081	0.865031	17	28.0759	0.843428	17	26.4738	0.849982	17	22.2159	0.85139	17	13.3399	0.846269	17	33.8395	0.815238	17	33.1292	0.990734	17	5.37165	0.902302	17	29.6768	0.925932	17	24.0457	1.02818	17	23.9625	0.973557	17	23.0324
P62993	Growth factor receptor-bound protein 2 OS=Homo sapiens GN=GRB2 PE=1 SV=1 - [GRB2_HUMAN]	207.527	38.25	1	6	6	14	1.00959	14	3.93246	1.15622	14	14.2302	1.11474	14	25.6069	1.10729	14	21.0354	1.12516	14	20.0721	1.11721	14	20.3421	1.10876	14	24.8281	1.14956	14	13.457	1.14224	14	17.256	1.03304	14	7.99209	1.06086	14	20.5471	1.04875	14	17.8666	1.05558	14	17.5859	1.05283	14	14.4386
Q08378	Golgin subfamily A member 3 OS=Homo sapiens GN=GOLGA3 PE=1 SV=2 - [GOGA3_HUMAN]	207.109	12.08	1	16	16	18	0.980087	18	5.42497	0.962342	18	17.066	0.971002	18	13.4135	0.958099	18	27.1905	0.947825	18	31.6347	1.01665	18	21.4591	0.999353	18	15.4352	0.99443	18	25.5105	0.982688	18	23.0215	1.02181	18	4.56716	1.07693	18	28.0733	1.04218	18	26.582	1.08144	18	22.3864	1.00263	18	23.2276
Q9UNX4	WD repeat-containing protein 3 OS=Homo sapiens GN=WDR3 PE=1 SV=1 - [WDR3_HUMAN]	206.94	14.53	1	11	11	13	0.999588	13	4.80736	0.899109	13	20.4603	0.910216	13	20.7096	0.869462	13	35.1898	0.818543	13	23.639	0.885401	13	18.932	0.870238	13	20.5462	0.931581	13	27.6134	0.884384	13	30.0685	0.997892	13	3.25212	1.0206	13	10.6635	1.01517	13	15.4219	1.01664	13	9.88682	1.02652	13	8.17764
P36957	Dihydrolipoyllysine-residue succinyltransferase component of 2-oxoglutarate dehydrogenase complex, mitochondrial OS=Homo sapiens GN=DLST PE=1 SV=4 - [ODO2_HUMAN]	206.575	24.5	1	10	10	22	1.0152	22	4.97007	0.950712	22	21.6972	0.943586	22	21.873	1.13181	22	25.4701	1.1206	22	19.7243	0.941539	22	22.0829	0.939598	22	22.1064	1.11216	22	22.4955	1.10195	22	21.4766	0.997488	22	5.41401	1.16953	22	13.1028	1.11584	22	15.6847	1.14437	22	15.5852	1.13787	22	13.5394
Q15008	26S proteasome non-ATPase regulatory subunit 6 OS=Homo sapiens GN=PSMD6 PE=1 SV=1 - [PSMD6_HUMAN]	206.464	46.79	1	17	17	45	0.995386	45	5.57582	1.10795	45	15.8854	1.10396	45	16.094	1.01234	45	13.423	1.06559	45	15.6535	1.07187	45	14.6248	1.10693	45	12.6245	1.02576	45	12.5396	1.06669	45	13.4172	1.02234	45	5.90225	0.937611	45	13.3087	0.994968	45	13.6178	0.95017	45	15.6511	0.963765	45	12.809
Q5T9A4	ATPase family AAA domain-containing protein 3B OS=Homo sapiens GN=ATAD3B PE=1 SV=1 - [ATD3B_HUMAN]	206.456	25.15	1	8	17	26	0.96945	12	3.32141	0.877563	12	21.4601	0.893399	12	16.1744	0.934496	12	17.5598	0.917094	12	20.6099	0.90832	12	12.7337	0.905862	12	10.0948	0.925244	12	14.0043	0.927563	12	18.3855	0.996805	12	4.51468	0.971248	12	13.9191	0.967619	12	11.1655	1.00693	12	13.1967	1.02539	12	12.0979
Q15369	Transcription elongation factor B polypeptide 1 OS=Homo sapiens GN=TCEB1 PE=1 SV=1 - [ELOC_HUMAN]	206.351	47.32	1	4	4	11	0.984182	11	6.32635	0.947657	11	15.6057	0.916541	11	18.093	1.04557	11	37.1688	1.03352	11	26.366	0.950154	11	15.9342	0.918068	11	20.2479	1.08685	11	43.3348	1.04321	11	23.2028	0.997989	11	4.78414	1.2827	11	25.7403	1.18778	11	20.6705	1.24664	11	20.851	1.22962	11	13.6335
Q13404	Ubiquitin-conjugating enzyme E2 variant 1 OS=Homo sapiens GN=UBE2V1 PE=1 SV=2 - [UB2V1_HUMAN]	206.25	32.65	1	2	4	18	1.02496	6	2.45679	1.1598	6	25.6183	1.12205	6	18.6624	1.24197	5	12.8821	1.14488	6	7.43176	1.07284	6	18.0655	1.04086	6	10.83	1.21483	5	11.2218	1.13675	6	10.4263	0.992179	6	2.95207	1.09323	5	14.713	1.10878	6	16.5658	1.09677	5	23.4161	1.15093	6	13.7602
Q9P289	Serine/threonine-protein kinase 26 OS=Homo sapiens GN=STK26 PE=1 SV=2 - [STK26_HUMAN]	205.971	29.57	14	6	11	21	0.99909	13	7.30889	0.629377	13	29.3387	0.65425	13	28.5356	1.05217	11	21.2637	1.03121	13	14.5979	0.601431	13	30.7882	0.621648	13	17.7067	1.04942	11	25.2898	1.00312	13	22.8941	1.04076	13	5.83543	1.45017	11	38.8488	1.43023	13	37.6723	1.46748	11	40.6906	1.5706	13	38.2783
P33316	Deoxyuridine 5'-triphosphate nucleotidohydrolase, mitochondrial OS=Homo sapiens GN=DUT PE=1 SV=4 - [DUT_HUMAN]	205.843	37.3	1	7	7	20	1.00965	20	8.14388	1.01487	20	6.48337	0.997915	20	14.502	0.927179	20	28.6764	1.00172	20	18.4653	1	20	11.7726	1.00308	20	11.7386	0.965871	20	29.0958	1.0604	20	25.7947	0.963523	20	11.582	1.03393	20	25.2194	1.05768	20	18.2394	1.0107	20	25.2414	1.04408	20	24.4073
Q9H4A6	Golgi phosphoprotein 3 OS=Homo sapiens GN=GOLPH3 PE=1 SV=1 - [GOLP3_HUMAN]	205.808	23.49	1	4	4	11	1.03624	11	2.66153	1.15012	11	18.6589	1.07185	11	25.15	1.14598	11	3.28828	1.09359	11	15.5376	1.08724	11	27.4991	1.06218	11	20.6194	1.11356	11	11.2833	1.10644	11	18.9196	1.03812	11	7.44237	0.933607	11	14.2351	0.993303	11	19.4892	0.951969	11	23.27	0.99024	11	13.4856
Q15075	Early endosome antigen 1 OS=Homo sapiens GN=EEA1 PE=1 SV=2 - [EEA1_HUMAN]	205.434	15.95	1	20	20	25	1.00462	25	7.80814	1.0525	25	11.7897	1.04912	25	12.1522	1.06884	24	15.244	1.063	25	17.5388	1.03065	25	13.8741	1.0103	25	10.2255	1.05943	24	12.3016	1.11255	25	11.1252	0.982565	25	5.44529	1.04305	24	11.9715	1.07098	25	11.3405	1.05826	24	7.18689	1.07264	25	8.68592
P84090	Enhancer of rudimentary homolog OS=Homo sapiens GN=ERH PE=1 SV=1 - [ERH_HUMAN]	205.255	47.12	1	5	5	16	1.0112	16	5.19279	1.03406	16	26.4016	1.01948	16	24.1444	1.13749	16	37.7598	1.16271	16	41.1604	1.0089	16	20.2726	1.01331	16	20.4219	1.11776	16	38.6601	1.16388	16	41.5839	1.02726	16	5.92235	1.07428	16	19.0977	1.0628	16	28.716	1.08437	16	20.8914	1.14509	16	22.9628
Q00534	Cyclin-dependent kinase 6 OS=Homo sapiens GN=CDK6 PE=1 SV=1 - [CDK6_HUMAN]	204.491	31.6	16	8	9	21	1.02295	18	5.26469	1.15202	18	16.2545	1.15574	18	13.005	0.980288	18	28.0088	1.04794	18	25.2692	1.12108	18	13.8106	1.12835	18	7.95647	0.924077	18	27.9432	1.02137	18	20.9254	1.01036	18	7.49685	0.729895	18	35.2309	0.82486	18	23.1851	0.699395	18	39.9222	0.797452	18	22.3591
Q13228	Selenium-binding protein 1 OS=Homo sapiens GN=SELENBP1 PE=1 SV=2 - [SBP1_HUMAN]	204.439	30.3	1	11	11	19	0.966073	19	5.36613	0.837151	19	33.5953	0.824796	19	35.8008	0.94878	19	28.2827	0.933693	19	38.4131	0.909379	19	29.2597	0.880712	19	30.7622	0.964062	19	32.7578	0.950544	19	37.0707	0.988336	19	9.52951	1.22101	19	25.627	1.08013	19	29.1308	1.14457	19	27.7212	1.15283	19	18.9373
P62249	40S ribosomal protein S16 OS=Homo sapiens GN=RPS16 PE=1 SV=2 - [RS16_HUMAN]	204.188	65.07	1	11	11	34	0.990723	34	5.81572	0.981588	34	21.8253	1.0011	34	23.0141	0.989293	34	36.0004	1.01668	34	35.076	1.00396	34	24.3296	0.999204	34	20.6037	0.982647	34	29.0783	0.987556	34	35.3377	1.02094	34	10.2	0.99015	34	15.369	1.05823	34	19.4114	1.03132	34	19.2679	1.03774	34	17.971
Q9NZL9	Methionine adenosyltransferase 2 subunit beta OS=Homo sapiens GN=MAT2B PE=1 SV=1 - [MAT2B_HUMAN]	204.177	32.93	1	9	9	23	1.00114	22	4.60665	1.23858	22	26.532	1.25984	22	23.7319	0.978052	22	31.8736	1.04184	22	34.2207	1.2046	22	22.2468	1.25117	22	23.9572	0.960953	22	29.1546	1.08344	22	29.4508	0.976593	22	10.0169	0.864729	22	10.5616	0.930131	22	9.92967	0.90478	22	12.9916	0.954094	22	14.7616
P14868	Aspartate--tRNA ligase, cytoplasmic OS=Homo sapiens GN=DARS PE=1 SV=2 - [SYDC_HUMAN]	203.782	32.34	1	15	15	29	1.02158	29	4.98832	1.08507	29	15.8114	1.09035	29	13.7501	1.15135	29	18.9701	1.10353	29	18.2192	1.08666	29	15.0165	1.07711	29	15.3028	1.07899	29	15.155	1.1087	29	22.619	0.993354	29	6.51107	1.00206	29	13.6873	1.02851	29	11.6211	1.02369	29	12.457	1.03371	29	8.60775
Q9UBE0	SUMO-activating enzyme subunit 1 OS=Homo sapiens GN=SAE1 PE=1 SV=1 - [SAE1_HUMAN]	203.707	33.53	1	11	11	40	0.999047	40	4.9799	1.03171	40	16.3253	1.01393	40	15.8538	1.21867	40	24.2044	1.14179	40	27.5198	1.00415	40	17.0533	0.991315	40	16.5745	1.21422	40	19.9736	1.10838	40	25.4986	0.990278	40	3.59935	1.16217	40	20.8982	1.11012	40	18.5545	1.19858	40	22.1538	1.13372	40	19.0552
Q15293	Reticulocalbin-1 OS=Homo sapiens GN=RCN1 PE=1 SV=1 - [RCN1_HUMAN]	202.988	40.48	1	13	13	32	1.04001	32	5.75947	1.23611	32	22.9456	1.24173	32	23.0645	1.09905	32	33.1699	1.10947	32	33.3632	1.16675	32	15.8365	1.17537	32	23.3166	1.06381	32	24.3284	1.08256	32	27.6405	0.977241	32	5.79465	0.895023	32	17.7636	0.900321	32	16.5085	0.918483	32	16.6889	0.911379	32	16.3373
O00625	Pirin OS=Homo sapiens GN=PIR PE=1 SV=1 - [PIR_HUMAN]	202.455	26.21	1	8	8	18	0.993755	18	7.28759	0.541699	18	27.8115	0.571641	18	21.8904	1.14064	12	25.481	1.04191	18	20.5002	0.530962	18	37.3415	0.549267	18	33.3993	1.12314	12	26.7249	1.11016	18	25.2263	1.03261	18	4.23849	1.97965	12	30.408	2.00628	18	39.3019	1.86202	12	36.2994	1.94325	18	38.794
P20290	Transcription factor BTF3 OS=Homo sapiens GN=BTF3 PE=1 SV=1 - [BTF3_HUMAN]	202.277	43.69	1	8	9	33	1.0116	26	4.10754	0.892116	26	32.612	0.918976	26	31.0378	0.839231	26	53.5325	0.843506	26	49.2208	0.880001	26	26.918	0.882711	26	29.1121	0.800284	26	57.2633	0.832369	26	54.4486	0.998918	26	7.56393	0.9726	26	10.0303	0.956402	26	15.9719	0.971698	26	16.1123	0.964163	26	21.5101
Q9BPX3	Condensin complex subunit 3 OS=Homo sapiens GN=NCAPG PE=1 SV=1 - [CND3_HUMAN]	202.219	17.73	1	13	13	30	0.987977	30	6.67662	0.942345	30	20.4352	0.913905	30	22.0714	0.956777	30	26.5827	0.981092	30	26.0387	0.966849	30	20.4644	0.939259	30	23.1748	0.984778	30	30.9201	0.982059	30	27.6906	0.997328	30	8.86279	1.11444	30	17.881	1.08837	30	12.2144	1.09255	30	16.4963	1.08412	30	9.3263
Q14566	DNA replication licensing factor MCM6 OS=Homo sapiens GN=MCM6 PE=1 SV=1 - [MCM6_HUMAN]	202.005	18.88	1	17	17	38	1.00901	38	4.69382	1.06896	38	13.8163	1.08395	38	12.2996	1.21111	38	23.6715	1.17927	38	20.6394	1.05962	38	10.5195	1.07484	38	11.1173	1.19992	38	23.0694	1.20528	38	17.3788	1.00961	38	4.54684	1.15729	38	13.6721	1.11993	38	14.0747	1.12565	38	13.4091	1.09438	38	15.3611
Q8NBS9	Thioredoxin domain-containing protein 5 OS=Homo sapiens GN=TXNDC5 PE=1 SV=2 - [TXND5_HUMAN]	201.872	25.93	1	11	11	27	0.990142	27	5.31597	1.15554	27	20.1012	1.1814	27	17.8732	1.05277	27	12.594	1.09616	27	15.9606	1.13647	27	17.3724	1.17682	27	20.6235	1.01858	27	12.8377	1.0805	27	13.7068	1.01453	27	5.72316	0.941313	27	11.9524	0.973585	27	14.0014	0.928833	27	11.0256	0.950717	27	14.9924
Q9NQR4	Omega-amidase NIT2 OS=Homo sapiens GN=NIT2 PE=1 SV=1 - [NIT2_HUMAN]	201.693	35.51	1	8	8	24	0.998924	24	5.9204	0.94882	24	24.2216	1.01951	24	17.7162	1.14834	24	24.6202	1.11968	24	24.0747	0.965422	24	19.9224	1.0073	24	15.9268	1.13253	24	22.6981	1.08901	24	26.922	0.989764	24	5.18636	1.14799	24	18.2733	1.16105	24	20.6449	1.19628	24	13.8907	1.20502	24	16.6528
P52943	Cysteine-rich protein 2 OS=Homo sapiens GN=CRIP2 PE=1 SV=1 - [CRIP2_HUMAN]	201.626	42.31	1	7	7	19	0.98925	19	4.43403	0.817923	19	35.6108	0.90655	19	39.0358	1.30885	17	30.8437	1.32537	19	44.1637	0.879806	19	35.1364	0.866068	19	34.2225	1.47754	17	28.2293	1.333	19	34.1014	1.02119	19	12.3664	1.61021	17	56.8326	1.55736	19	48.6884	1.53752	17	63.9609	1.49221	19	44.3491
P00367	Glutamate dehydrogenase 1, mitochondrial OS=Homo sapiens GN=GLUD1 PE=1 SV=2 - [DHE3_HUMAN]	201.481	31.9	2	16	16	37	0.998908	37	5.44145	0.966413	37	13.99	1.00037	37	11.1507	1.06854	36	25.985	1.0964	37	20.4798	0.973145	37	19.5784	0.968757	37	14.3521	1.04258	36	23.6353	1.07637	37	17.5512	1.00394	37	7.88725	1.13536	36	21.2514	1.11675	37	19.1755	1.12027	36	19.2538	1.10912	37	19.107
O96019	Actin-like protein 6A OS=Homo sapiens GN=ACTL6A PE=1 SV=1 - [ACL6A_HUMAN]	201.341	22.38	2	8	8	21	0.958195	21	6.78945	0.944597	21	14.0979	0.886879	21	14.4152	0.85679	21	18.6013	0.926734	21	22.5571	0.975033	21	11.9958	0.950419	21	12.5985	0.915768	21	15.276	0.922912	21	18.9014	0.992622	21	5.6487	0.944924	21	11.4642	1.01341	21	14.4957	0.981523	21	9.86142	1.03629	21	12.1887
O95336	6-phosphogluconolactonase OS=Homo sapiens GN=PGLS PE=1 SV=2 - [6PGL_HUMAN]	201.183	25.58	1	6	6	28	0.999865	28	4.96168	1.13342	28	20.0025	1.19117	28	22.0429	1.08439	28	10.2364	1.11557	28	10.3452	1.08362	28	22.702	1.20595	28	22.8141	1.05926	28	17.34	1.10289	28	13.8954	0.983692	28	8.30233	0.87559	28	15.2534	0.918602	28	16.7951	0.910737	28	9.2622	0.919949	28	9.07365
P52789	Hexokinase-2 OS=Homo sapiens GN=HK2 PE=1 SV=2 - [HXK2_HUMAN]	200.895	16.79	2	13	15	18	1.00613	16	6.55626	1.13275	16	17.3947	1.17545	16	15.397	0.829526	16	26.8011	0.879501	16	20.498	1.16364	16	18.6616	1.15389	16	13.71	0.836165	16	21.3943	0.865177	16	19.1185	1.00833	16	6.87873	0.783932	16	12.2652	0.793789	16	10.5256	0.762225	16	14.845	0.799827	16	12.4686
Q9NQG5	Regulation of nuclear pre-mRNA domain-containing protein 1B OS=Homo sapiens GN=RPRD1B PE=1 SV=1 - [RPR1B_HUMAN]	200.798	25.77	1	6	6	10	0.988834	10	10.1688	0.869018	10	26.1833	0.919681	10	22.0422	1.01263	10	22.1076	1.01331	10	23.9706	0.935971	10	21.6701	0.968895	10	21.464	1.05561	10	15.5854	1.06046	10	15.8858	1.00427	10	6.73515	1.10168	10	11.6421	1.11445	10	11.4533	1.05993	10	13.0211	1.07802	10	11.9053
Q6DD88	Atlastin-3 OS=Homo sapiens GN=ATL3 PE=1 SV=1 - [ATLA3_HUMAN]	200.759	17.56	1	5	6	15	1.01679	14	6.09336	0.76668	14	11.2226	0.797966	14	12.9554	0.908546	14	34.4583	0.905043	14	27.714	0.744461	14	10.7648	0.782108	14	6.85046	0.839028	14	24.0209	0.829594	14	28.984	1.02124	14	4.97815	1.18165	14	17.7732	1.08709	14	17.9041	1.17967	14	26.4255	1.07861	14	22.9727
P55795	Heterogeneous nuclear ribonucleoprotein H2 OS=Homo sapiens GN=HNRNPH2 PE=1 SV=1 - [HNRH2_HUMAN]	200.655	43.21	2	6	15	46	0.959947	14	6.51687	0.903524	14	8.91219	0.882535	14	11.658	0.741735	14	74.9953	0.83227	14	54.9043	0.881441	14	18.8988	0.871251	14	19.5961	0.811169	14	59.3271	0.927556	14	49.4292	0.995221	14	4.53206	0.968634	14	50.8474	0.99916	14	34.6461	0.952319	14	47.3348	1.01442	14	39.0871
O00148	ATP-dependent RNA helicase DDX39A OS=Homo sapiens GN=DDX39A PE=1 SV=2 - [DX39A_HUMAN]	200.539	42.86	1	8	16	36	0.934778	10	5.29103	1.25486	10	18.9174	1.16631	10	19.9438	1.14033	10	30.3847	1.10693	10	22.6872	1.22439	10	17.9203	1.19414	10	27.9677	1.06834	10	22.1784	1.04318	10	14.4971	0.970664	10	8.69523	0.816196	10	10.6834	0.873687	10	1.88349	0.83578	10	8.3003	0.870368	10	6.26817
Q5QJE6	Deoxynucleotidyltransferase terminal-interacting protein 2 OS=Homo sapiens GN=DNTTIP2 PE=1 SV=2 - [TDIF2_HUMAN]	200.346	17.06	1	9	9	14	1.02624	14	6.46135	1.04812	14	20.5453	1.0445	14	12.1924	1.15201	14	25.3897	1.18967	14	23.3006	1.07692	14	13.9328	1.05299	14	11.2768	1.17222	14	26.4429	1.25902	14	22.1771	0.977538	14	3.42896	1.08962	14	20.905	1.10357	14	13.3917	1.07554	14	13.6358	1.0859	14	14.3912
P23381	Tryptophan--tRNA ligase, cytoplasmic OS=Homo sapiens GN=WARS PE=1 SV=2 - [SYWC_HUMAN]	200.248	25.27	1	9	9	22	0.982373	22	7.26834	0.782618	22	14.4678	0.838266	22	15.7242	0.972822	22	18.995	0.911623	22	22.6635	0.841189	22	13.5126	0.842233	22	10.4563	0.967618	22	17.1766	0.960308	22	10.8635	1.01405	22	8.31688	1.1428	22	17.5554	1.0939	22	15.3189	1.14185	22	15.2219	1.10297	22	15.943
P49721	Proteasome subunit beta type-2 OS=Homo sapiens GN=PSMB2 PE=1 SV=1 - [PSB2_HUMAN]	199.841	38.31	2	6	7	20	1.00434	19	5.16192	0.984104	19	17.9978	0.95981	19	28.1886	0.97624	19	38.4089	0.989138	19	43.0535	1.0015	19	15.2517	0.985657	19	22.1118	0.986192	19	33.1992	0.99771	19	26.05	0.982794	19	7.27684	0.925819	19	18.769	0.965662	19	15.5239	0.874827	19	17.5628	0.964903	19	19.6057
O95602	DNA-directed RNA polymerase I subunit RPA1 OS=Homo sapiens GN=POLR1A PE=1 SV=2 - [RPA1_HUMAN]	199.476	8.9	1	11	12	18	1.00296	17	7.48664	1.14108	17	24.0375	1.13115	17	24.0609	0.914397	17	24.5357	0.913299	17	23.6341	1.05547	17	28.3258	1.15475	17	22.1187	0.870745	17	31.7031	0.939072	17	20.0259	0.98056	17	5.2284	0.838314	17	6.16732	0.828779	17	10.0735	0.825056	17	11.8415	0.860131	17	5.84874
P46063	ATP-dependent DNA helicase Q1 OS=Homo sapiens GN=RECQL PE=1 SV=3 - [RECQ1_HUMAN]	198.351	24.35	2	14	14	22	0.999558	22	5.38328	0.906993	22	18.5394	0.876131	22	20.4438	1.04956	22	25.8787	1.00853	22	24.4273	0.880964	22	24.1753	0.87324	22	24.7497	0.993074	22	31.0511	0.962576	22	32.8922	1.03302	22	7.90887	1.16844	22	18.2789	1.1573	22	13.0146	1.15956	22	19.1645	1.13548	22	17.1152
Q15785	Mitochondrial import receptor subunit TOM34 OS=Homo sapiens GN=TOMM34 PE=1 SV=2 - [TOM34_HUMAN]	197.629	35.92	1	8	8	18	0.97811	18	6.86455	0.888791	18	20.3026	0.918612	18	11.9899	0.919122	18	16.2824	0.929843	18	11.118	0.938739	18	11.3348	0.916306	18	10.8157	0.910035	18	14.2116	0.94798	18	8.76151	1.01562	18	7.27084	0.985965	18	10.8658	0.999577	18	10.4267	1.00418	18	9.06712	1.01834	18	8.63197
Q9Y295	Developmentally-regulated GTP-binding protein 1 OS=Homo sapiens GN=DRG1 PE=1 SV=1 - [DRG1_HUMAN]	197.592	17.98	1	5	5	13	1.02632	13	4.33368	0.979501	13	18.9888	0.940982	13	19.9281	0.908806	13	23.8506	0.965167	13	16.8038	0.959192	13	22.7221	0.955235	13	19.2014	0.882012	13	25.6384	0.93082	13	18.8122	1.00353	13	2.57299	0.952652	13	9.21225	0.986274	13	5.10807	0.918355	13	8.89351	0.97385	13	4.19531
Q9UHD8	Septin-9 OS=Homo sapiens GN=SEPT9 PE=1 SV=2 - [SEPT9_HUMAN]	197.535	30.38	1	15	15	34	0.993064	31	7.36237	0.998034	31	22.1209	0.984004	31	19.5854	0.950445	30	33.182	0.973264	31	28.7686	0.946975	31	24.5257	0.951472	31	29.1789	0.921924	30	28.8222	0.898849	31	26.7738	0.99894	31	6.84262	1.01075	30	18.1448	1.01837	31	19.3115	1.08636	30	21.3461	1.07775	31	19.1267
Q14244	Ensconsin OS=Homo sapiens GN=MAP7 PE=1 SV=1 - [MAP7_HUMAN]	197.421	20.56	3	13	15	23	0.992342	21	6.0438	1.12785	21	18.4635	1.12246	21	15.2335	1.14669	21	12.2236	1.08166	21	13.9138	1.20488	21	17.1397	1.16129	21	11.4029	1.12561	21	8.01466	1.08225	21	10.6807	0.996399	21	5.34843	0.992545	21	23.3881	0.991273	21	15.1999	1.02095	21	11.688	0.95674	21	16.5904
Q92878	DNA repair protein RAD50 OS=Homo sapiens GN=RAD50 PE=1 SV=1 - [RAD50_HUMAN]	197.358	15.55	1	24	24	30	0.99723	30	6.75927	1.17825	30	13.7208	1.14358	30	10.8388	1.04364	30	25.2276	1.02751	30	22.9521	1.17924	30	17.0672	1.14371	30	15.6457	1.03722	30	23.4386	1.02837	30	20.702	0.999893	30	7.60255	0.947455	30	15.9036	0.967802	30	18.9886	0.97722	30	11.6	0.930903	30	12.3395
Q9NPJ3	Acyl-coenzyme A thioesterase 13 OS=Homo sapiens GN=ACOT13 PE=1 SV=1 - [ACO13_HUMAN]	196.675	25	1	3	3	6	1.00983	6	2.79096	1.33432	6	8.76829	1.25469	6	16.4514	1.24687	6	11.7508	1.28953	6	10.3281	1.34458	6	6.5972	1.27078	6	10.3394	1.21766	6	11.4238	1.28917	6	8.09804	0.968405	6	3.8205	0.979494	6	9.69283	0.987826	6	8.77188	1.02832	6	2.90892	0.998515	6	10.3691
P40763	Signal transducer and activator of transcription 3 OS=Homo sapiens GN=STAT3 PE=1 SV=2 - [STAT3_HUMAN]	196.001	23.64	1	14	14	23	1.02684	22	6.99514	0.883592	22	12.9098	0.901542	22	9.24034	0.888468	22	12.175	0.90219	22	15.7299	0.889096	22	18.3164	0.888303	22	16.7793	0.903729	22	19.3978	0.830396	22	23.0949	1.02914	22	5.82738	0.981767	22	12.9977	0.99291	22	14.798	0.96546	22	13.3716	0.959267	22	10.4581
Q9UBF2	Coatomer subunit gamma-2 OS=Homo sapiens GN=COPG2 PE=1 SV=1 - [COPG2_HUMAN]	195.736	12.28	1	5	7	14	0.951795	9	5.47489	0.970194	9	34.7971	0.933242	9	39.075	0.854169	9	62.2794	0.955917	9	40.1186	0.989365	9	33.456	1.01036	9	28.3328	0.836389	9	55.6877	0.934327	9	46.3597	0.956334	9	4.92904	0.863768	9	13.2996	0.879761	9	20.2965	0.892568	9	13.2354	0.940216	9	14.4432
Q92599	Septin-8 OS=Homo sapiens GN=SEPT8 PE=1 SV=4 - [SEPT8_HUMAN]	195.405	10.14	1	1	5	25	1.05791	1		1.13383	1		1.04216	1		1.20887	1		1.10435	1		1.06889	1		0.982278	1		1.14332	1		1.04258	1		0.920244	1		1.08903	1		0.991319	1		1.18503	1		1.07915	1
Q96PK6	RNA-binding protein 14 OS=Homo sapiens GN=RBM14 PE=1 SV=2 - [RBM14_HUMAN]	195.171	26.76	1	15	15	31	1.00104	31	5.59266	1.10341	31	15.6089	1.1054	31	13.4054	1.11878	31	17.9366	1.08305	31	16.6289	1.08913	31	19.0242	1.11276	31	16.6026	1.13772	31	21.887	1.0907	31	19.2729	1.00808	31	5.79663	1.0857	31	13.9577	1.01261	31	15.946	1.06935	31	16.7593	1.01737	31	14.5803
Q14247	Src substrate cortactin OS=Homo sapiens GN=CTTN PE=1 SV=2 - [SRC8_HUMAN]	194.85	22.73	1	12	12	27	1.00791	27	4.60966	1.05342	27	21.453	1.10167	27	17.8071	1.23353	27	30.3044	1.14264	27	23.9859	1.05763	27	21.1238	1.07973	27	13.0685	1.12625	27	29.422	1.17444	27	21.5968	1.02439	27	5.28671	1.15338	27	19.6777	1.08831	27	17.1841	1.13048	27	17.8627	1.0991	27	19.4571
Q9UH65	Switch-associated protein 70 OS=Homo sapiens GN=SWAP70 PE=1 SV=1 - [SWP70_HUMAN]	194.838	17.61	1	9	9	27	1.00686	27	4.37563	1.17879	27	15.4132	1.18892	27	13.3471	1.11402	27	11.8125	1.12954	27	11.7831	1.16847	27	13.7219	1.18708	27	14.2513	1.12978	27	14.9154	1.11206	27	14.0037	0.996796	27	5.53648	0.96388	27	19.1199	0.951005	27	16.5721	0.960116	27	15.2333	0.9455	27	15.7775
P61086	Ubiquitin-conjugating enzyme E2 K OS=Homo sapiens GN=UBE2K PE=1 SV=3 - [UBE2K_HUMAN]	194.29	22.5	1	4	4	23	1.02504	23	8.89779	1.05946	23	7.32924	1.07345	23	9.00676	1.07769	23	17.9604	1.10183	23	17.4356	1.07346	23	12.2828	1.09244	23	12.0839	1.10978	23	12.3688	1.08742	23	9.85619	1.01775	23	6.31005	0.986901	23	13.4438	1.00135	23	9.62429	1.03601	23	14.8344	1.00984	23	14.4989
P57678	Gem-associated protein 4 OS=Homo sapiens GN=GEMIN4 PE=1 SV=2 - [GEMI4_HUMAN]	194.21	10.49	2	9	9	14	1.01967	14	4.92171	0.801945	14	48.4472	0.868244	14	36.4401	0.643398	14	63.3646	0.712522	14	54.0495	0.794218	14	44.3675	0.860039	14	41.242	0.647809	14	72.0718	0.692707	14	53.0966	0.988773	14	3.90787	0.853189	14	8.46313	0.913071	14	6.78523	0.827417	14	13.7891	0.873437	14	12.0252
P62081	40S ribosomal protein S7 OS=Homo sapiens GN=RPS7 PE=1 SV=1 - [RS7_HUMAN]	193.916	50.52	1	8	8	30	1.02921	29	9.35326	0.809195	29	18.432	0.852879	29	14.6781	0.887426	29	44.2952	0.92942	29	44.5134	0.798624	29	15.7424	0.827518	29	12.5418	0.826244	29	39.9117	0.922785	29	35.1409	1.03578	29	6.21096	1.10079	29	25.0534	1.13779	29	20.1113	1.01655	29	28.5654	1.10111	29	21.6804
P52888	Thimet oligopeptidase OS=Homo sapiens GN=THOP1 PE=1 SV=2 - [THOP1_HUMAN]	193.623	18.14	1	11	11	19	1.00415	19	4.2561	0.969775	19	23.6045	1.04321	19	19.0165	0.914515	19	29.9254	1.02377	19	22.9225	1.05159	19	19.7144	1.01979	19	14.9782	0.922561	19	23.4053	0.995273	19	19.3979	0.989456	19	4.19128	0.901264	19	13.1634	0.963908	19	12.5863	0.895586	19	14.6066	0.976308	19	7.6767
P50552	Vasodilator-stimulated phosphoprotein OS=Homo sapiens GN=VASP PE=1 SV=3 - [VASP_HUMAN]	193.554	28.42	1	10	10	17	1.00509	16	4.99103	0.68221	17	25.2371	0.680028	17	28.0336	1.04124	13	26.7881	1.07273	17	31.0445	0.758789	16	23.6736	0.76526	16	24.7579	1.04991	13	20.3368	1.07824	16	21.9918	1.03387	17	3.41448	1.92885	13	34.205	1.76465	17	24.7566	1.78444	13	27.962	1.6823	17	24.5428
Q15382	GTP-binding protein Rheb OS=Homo sapiens GN=RHEB PE=1 SV=1 - [RHEB_HUMAN]	193.479	17.93	1	3	3	8	0.955236	8	10.8649	0.78932	8	29.2048	0.83333	8	18.8881	0.864945	8	39.7333	0.763951	8	32.9067	0.837343	8	14.495	0.826281	8	12.1432	0.903109	8	32.5817	0.812201	8	17.1893	1.01884	8	5.36436	1.1789	8	21.9521	0.986332	8	15.5311	1.12838	8	27.3098	0.926484	8	14.0261
Q9NW13	RNA-binding protein 28 OS=Homo sapiens GN=RBM28 PE=1 SV=3 - [RBM28_HUMAN]	193.456	22.4	1	16	16	27	1.01926	27	4.73534	0.945078	27	17.3227	0.935067	27	14.9273	0.888957	27	21.7477	0.878292	27	19.4665	0.914472	27	17.0022	0.899984	27	14.0343	0.868428	27	22.3352	0.857223	27	18.4537	1.00753	27	4.75512	0.969291	27	13.8474	0.963289	27	11.6705	0.971236	27	13.4138	0.953237	27	13.386
P60660	Myosin light polypeptide 6 OS=Homo sapiens GN=MYL6 PE=1 SV=2 - [MYL6_HUMAN]	193.38	55.63	3	6	7	45	1.00824	44	4.24561	1.112	44	14.1732	1.13449	44	12.733	1.3224	43	10.3955	1.29388	44	15.9306	1.09363	44	15.9196	1.11885	44	13.6078	1.31034	43	15.4898	1.29118	44	13.9756	1.00208	44	2.54722	1.20724	43	11.2017	1.17372	44	14.0734	1.19852	43	12.546	1.15766	44	14.1188
Q8N684	Cleavage and polyadenylation specificity factor subunit 7 OS=Homo sapiens GN=CPSF7 PE=1 SV=1 - [CPSF7_HUMAN]	193.051	20.81	1	9	9	23	0.969607	23	5.90207	1.0356	23	15.375	1.03769	23	12.8298	1.11137	23	18.0702	1.11768	23	28.0854	1.04095	23	10.1904	1.05683	23	15.3999	1.13602	23	24.3195	1.11006	23	21.9901	1.00059	23	6.46416	1.11067	23	10.3768	1.08208	23	12.7445	1.15765	23	12.258	1.08532	23	13.4182
Q96DG6	Carboxymethylenebutenolidase homolog OS=Homo sapiens GN=CMBL PE=1 SV=1 - [CMBL_HUMAN]	193.026	33.47	1	8	8	18	1.02697	18	2.40961	0.722944	18	36.0128	0.767131	18	31.5633	0.803927	18	82.7224	0.791692	18	59.6089	0.691361	18	36.5361	0.733469	18	34.0234	0.771291	18	79.0203	0.758179	18	65.2001	1.00436	18	6.1399	0.984188	18	29.2793	1.08416	18	18.2147	1.01654	18	29.0566	1.05796	18	23.8181
O94905	Erlin-2 OS=Homo sapiens GN=ERLIN2 PE=1 SV=1 - [ERLN2_HUMAN]	192.984	19.47	1	3	7	14	1.07594	4	2.24258	0.910021	4	9.38452	0.892336	4	6.61527	1.25741	4	3.05273	1.25552	4	7.00836	0.843531	4	7.1307	0.823889	4	7.17067	1.15175	4	5.29802	1.14794	4	8.70506	1.02648	4	4.87659	1.44071	4	12.464	1.40481	4	9.45133	1.46036	4	2.6976	1.42385	4	7.9474
P49257	Protein ERGIC-53 OS=Homo sapiens GN=LMAN1 PE=1 SV=2 - [LMAN1_HUMAN]	192.906	26.86	1	13	14	26	1.00253	23	4.71206	1.04715	23	6.52269	1.088	23	19.8692	0.989036	23	21.4587	0.971411	23	17.9474	1.04639	23	8.94243	1.05853	23	13.0827	0.976731	23	24.3662	0.972439	23	14.5659	1.00376	23	6.53733	0.976783	23	14.1258	0.939189	23	13.3937	0.976302	23	21.3477	0.924873	23	17.0806
Q6IN85	Serine/threonine-protein phosphatase 4 regulatory subunit 3A OS=Homo sapiens GN=SMEK1 PE=1 SV=1 - [P4R3A_HUMAN]	192.896	12	2	9	9	14	0.998121	14	4.71477	1.24515	14	12.4892	1.19706	14	15.9496	1.2206	14	15.1281	1.21526	14	13.7723	1.17006	14	18.9624	1.14721	14	17.9283	1.17535	14	13.019	1.21354	14	13.3436	0.986824	14	4.65472	1.00897	14	8.49779	1.0265	14	8.47971	1.01126	14	7.32149	1.00811	14	8.93469
O94979	Protein transport protein Sec31A OS=Homo sapiens GN=SEC31A PE=1 SV=3 - [SC31A_HUMAN]	192.552	13.44	2	16	16	43	1.00911	43	5.87405	1.10039	43	15.9375	1.04164	43	12.7226	1.02258	42	22.0578	1.09276	43	20.1134	1.09893	43	13.4702	1.04202	43	11.9875	1.03392	42	17.0566	1.07882	43	18.4256	0.989798	43	5.55534	0.951287	42	14.179	0.976231	43	13.6539	1.0034	42	12.5927	1.02953	43	15.0873
P35613	Basigin OS=Homo sapiens GN=BSG PE=1 SV=2 - [BASI_HUMAN]	191.878	23.9	1	10	10	29	0.981877	29	6.2016	1.08451	29	17.2709	1.10846	29	14.3259	1.05135	29	20.0636	1.0919	29	11.3322	1.12261	29	21.7919	1.12887	29	11.7163	1.08573	29	13.4037	1.11881	29	14.0541	0.99538	29	5.50403	0.990666	29	9.59015	1.0206	29	10.1214	1.006	29	14.2932	1.03802	29	10.7235
A0FGR8	Extended synaptotagmin-2 OS=Homo sapiens GN=ESYT2 PE=1 SV=1 - [ESYT2_HUMAN]	191.608	15.09	2	11	11	23	0.985041	23	7.44032	0.927207	23	15.3725	0.968534	23	14.511	0.985637	23	25.3205	0.942975	23	23.1762	0.966503	23	16.1309	0.938258	23	18.0066	1.0203	23	23.2838	1.00871	23	20.6144	0.993624	23	4.74613	1.04429	23	20.367	1.03953	23	19.4526	1.05512	23	19.7808	1.02364	23	14.0959
O75153	Clustered mitochondria protein homolog OS=Homo sapiens GN=CLUH PE=1 SV=2 - [CLU_HUMAN]	191.586	16.5	1	16	17	31	1.00334	29	8.39061	0.95164	29	21.0952	0.977378	29	22.0491	0.887467	29	36.6235	0.903319	29	31.1751	0.939914	29	20.2217	0.965089	29	19.0788	0.909653	29	29.8808	0.883789	29	28.0606	1.01502	29	6.19856	0.946388	29	17.6578	0.988211	29	12.6671	0.94535	29	23.7646	0.961276	29	20.1421
Q8TAT6	Nuclear protein localization protein 4 homolog OS=Homo sapiens GN=NPLOC4 PE=1 SV=3 - [NPL4_HUMAN]	191.451	17.11	1	8	9	20	0.983978	19	7.83695	0.977143	19	12.4868	0.940832	19	15.7522	1.03993	19	10.1875	1.05032	19	11.3495	0.965687	19	12.3445	1.03436	19	16.2745	1.05538	19	11.2156	1.06707	19	7.6683	1.0335	19	5.06253	1.12701	19	7.59525	1.12614	19	8.1797	1.13266	19	4.56202	1.09715	19	9.6029
P35237	Serpin B6 OS=Homo sapiens GN=SERPINB6 PE=1 SV=3 - [SPB6_HUMAN]	191.425	19.68	1	6	7	21	0.974542	20	5.2964	1.07909	20	19.2303	1.04644	20	25.0357	0.96527	20	15.7635	0.973699	20	19.5011	1.07385	20	25.5502	1.09468	20	24.4147	0.985657	20	24.2398	1.02725	20	24.4884	0.976242	20	7.06878	0.899104	20	9.14801	0.925019	20	7.50853	0.913965	20	9.66083	0.940814	20	12.2063
P19012	Keratin, type I cytoskeletal 15 OS=Homo sapiens GN=KRT15 PE=1 SV=3 - [K1C15_HUMAN]	191.331	13.16	11	1	9	25	0.0427684	1					0.92702	1		0.839875	1		0.227015	1					21.6131	1		19.6486	1		5.30133	1											0.925577	1		0.249387	1
Q99615	DnaJ homolog subfamily C member 7 OS=Homo sapiens GN=DNAJC7 PE=1 SV=2 - [DNJC7_HUMAN]	191.098	40.89	1	20	20	36	0.984731	36	5.76617	0.875627	36	21.5742	0.892652	36	21.2949	1.01176	36	21.414	0.990844	36	20.8689	0.891924	36	17.7627	0.884268	36	16.1926	1.01063	36	22.2052	1.00542	36	23.2095	1.01034	36	4.61542	1.13986	36	25.5326	1.10711	36	16.083	1.10527	36	21.8625	1.11434	36	13.945
P48739	Phosphatidylinositol transfer protein beta isoform OS=Homo sapiens GN=PITPNB PE=1 SV=2 - [PIPNB_HUMAN]	190.768	36.53	1	7	8	16	0.962292	15	7.68448	0.975787	15	7.90355	0.975756	15	17.7961	0.982486	15	22.7298	1.07436	15	20.1398	0.977369	15	14.3164	0.9967	15	15.2705	0.976494	15	20.8353	1.06321	15	15.1437	0.998859	15	7.26165	0.995266	15	15.8587	1.08581	15	12.1812	0.961663	15	10.8673	1.06497	15	13.0607
Q9Y262	Eukaryotic translation initiation factor 3 subunit L OS=Homo sapiens GN=EIF3L PE=1 SV=1 - [EIF3L_HUMAN]	189.932	24.82	1	11	11	20	1.01176	20	5.97697	0.890783	20	37.4376	0.889016	20	37.7982	0.739072	20	41.6982	0.792025	20	36.9188	0.955711	20	31.0371	0.937817	20	37.4044	0.766583	20	42.4723	0.850817	20	41.4978	0.978333	20	9.02466	0.867825	20	14.526	0.902311	20	10.6453	0.889072	20	9.66769	0.911957	20	8.85404
A5YKK6	CCR4-NOT transcription complex subunit 1 OS=Homo sapiens GN=CNOT1 PE=1 SV=2 - [CNOT1_HUMAN]	189.7	10.61	1	22	22	31	1.0201	31	6.92399	1.03689	31	15.2491	1.00757	31	19.1242	1.04596	31	17.4513	1.05182	31	23.9632	1.01774	31	18.3875	1.04018	31	17.7803	1.0226	31	17.3452	1.04054	31	18.0652	1.0011	31	5.48067	1.00435	31	13.1436	0.984726	31	12.6221	0.991802	31	15.2543	1.01684	31	15.9115
Q8WW12	PEST proteolytic signal-containing nuclear protein OS=Homo sapiens GN=PCNP PE=1 SV=2 - [PCNP_HUMAN]	189.375	32.02	1	4	4	18	0.995122	18	5.48652	1.49949	18	18.9583	1.40358	18	21.56	2.01174	18	67.7153	1.86178	18	53.9351	1.53241	18	20.7704	1.45311	18	20.0004	2.13175	18	81.8727	1.86563	18	52.8819	1.01296	18	5.3368	1.42415	18	41.5824	1.35552	18	28.0378	1.45853	18	40.2926	1.43714	18	22.1215
O60518	Ran-binding protein 6 OS=Homo sapiens GN=RANBP6 PE=1 SV=2 - [RNBP6_HUMAN]	189.22	6.88	1	4	7	14	1.00441	4	5.40615	0.921806	4	24.9192	0.863357	4	36.0674	0.706131	4	58.8056	0.739726	4	42.146	0.927726	4	22.8364	0.899074	4	28.4323	0.73787	4	50.2013	0.763359	4	36.0274	1.01307	4	13.0128	0.781583	4	17.2906	0.835714	4	12.4348	0.826433	4	21.3956	0.810615	4	9.54915
P49720	Proteasome subunit beta type-3 OS=Homo sapiens GN=PSMB3 PE=1 SV=2 - [PSB3_HUMAN]	188.461	26.34	1	6	6	17	1.01691	17	4.30232	1.11012	17	12.3799	1.11463	17	12.7184	0.970043	17	14.5255	0.946658	17	17.5955	1.06671	17	16.9215	1.09789	17	12.6954	0.94024	17	23.5087	0.932657	17	19.1943	0.99947	17	4.55894	0.967552	17	14.2	0.917996	17	14.2703	0.940047	17	15.4284	0.935367	17	13.1497
Q9NY33	Dipeptidyl peptidase 3 OS=Homo sapiens GN=DPP3 PE=1 SV=2 - [DPP3_HUMAN]	188.368	22.52	1	13	13	20	1.01167	20	4.42764	1.138	20	21.8913	1.09202	20	23.533	0.964699	20	26.6545	0.999874	20	24.5688	1.17272	20	21.9051	1.07265	20	28.8622	0.943853	20	32.1339	0.942178	20	30.8981	1.0268	20	6.58347	0.980236	20	15.0042	0.938866	20	13.9178	0.925649	20	19.1946	0.914674	20	11.0019
Q86YP4	Transcriptional repressor p66-alpha OS=Homo sapiens GN=GATAD2A PE=1 SV=1 - [P66A_HUMAN]	188.278	25.91	1	12	12	18	1.00225	18	6.07503	1.27193	18	11.0477	1.2138	18	14.4741	1.09273	18	10.4844	1.12946	18	12.8183	1.18109	18	11.7638	1.19114	18	12.4697	1.0751	18	11.8788	1.10264	18	17.5751	0.96282	18	5.35581	0.905542	18	8.78354	0.913325	18	13.2939	0.955108	18	16.7838	1.00172	18	17.6423
P62942	Peptidyl-prolyl cis-trans isomerase FKBP1A OS=Homo sapiens GN=FKBP1A PE=1 SV=2 - [FKB1A_HUMAN]	188.241	25	1	2	2	5	1.02417	5	3.74878	1.41313	5	9.37222	1.48321	5	5.09708	1.11349	5	7.94903	1.13513	5	5.20955	1.41901	5	5.34909	1.43462	5	10.6471	1.06415	5	15.8482	1.08282	5	11.6805	1.03709	5	4.36157	0.859668	5	9.97318	0.873231	5	4.56538	0.815831	5	12.5607	0.829044	5	11.3299
O14737	Programmed cell death protein 5 OS=Homo sapiens GN=PDCD5 PE=1 SV=3 - [PDCD5_HUMAN]	187.878	43.2	1	7	7	24	1.00509	24	6.89881	1.09154	24	18.7201	1.07902	24	16.8047	0.917735	24	16.2674	0.932411	24	17.0335	1.04418	24	11.3379	1.05869	24	14.9495	0.892442	24	12.4774	0.930764	24	11.125	1.0143	24	4.58316	0.868315	24	10.3665	0.917544	24	9.78837	0.877032	24	13.3142	0.911506	24	12.0818
Q9NTK5	Obg-like ATPase 1 OS=Homo sapiens GN=OLA1 PE=1 SV=2 - [OLA1_HUMAN]	187.718	29.29	1	10	10	21	0.991686	21	4.78578	0.946908	21	22.8778	0.949048	21	25.5968	0.970069	21	20.8709	0.944336	21	30.198	0.982215	21	27.3584	0.984236	21	24.384	0.98689	21	22.0396	0.985868	21	29.8297	1.00833	21	5.77676	0.965635	21	22.7247	0.992889	21	13.2549	0.963627	21	21.1838	0.938864	21	17.1512
Q8TCS8	Polyribonucleotide nucleotidyltransferase 1, mitochondrial OS=Homo sapiens GN=PNPT1 PE=1 SV=2 - [PNPT1_HUMAN]	187.552	25.93	1	16	16	31	1.02403	31	5.36014	1.26508	31	26.7456	1.26235	31	22.0561	0.979064	31	28.1488	1.03273	31	18.4859	1.12075	31	22.7935	1.26505	31	26.7095	0.960626	31	23.6586	1.01089	31	24.2357	1.01528	31	6.16525	0.810946	31	22.3393	0.823604	31	18.8988	0.793037	31	19.8449	0.802814	31	20.3366
Q14258	E3 ubiquitin/ISG15 ligase TRIM25 OS=Homo sapiens GN=TRIM25 PE=1 SV=2 - [TRI25_HUMAN]	187.542	23.33	1	11	11	22	1.0136	22	5.40323	1.0666	22	20.3476	1.0401	22	29.4226	0.976537	21	23.1398	0.97189	22	24.5122	1.06073	22	27.0831	1.04018	22	26.7728	0.987364	21	15.386	0.997072	22	14.2204	0.976067	22	3.88644	0.892434	21	13.5237	0.845004	22	13.0616	0.916616	21	13.6579	0.882004	22	13.1966
Q96TA1	Niban-like protein 1 OS=Homo sapiens GN=FAM129B PE=1 SV=3 - [NIBL1_HUMAN]	187.522	19.3	2	14	14	36	1.00057	34	4.89337	0.919255	34	20.0833	0.904448	34	14.8068	0.905848	34	19.7905	0.895748	34	19.3987	0.892879	34	18.65	0.913564	34	17.0827	0.893163	34	24.5777	0.887969	34	13.8062	1.01629	34	6.84195	1.0101	34	16.8488	1.01501	34	11.4369	1.03035	34	14.6051	1.02057	34	9.2618
Q14126	Desmoglein-2 OS=Homo sapiens GN=DSG2 PE=1 SV=2 - [DSG2_HUMAN]	187.503	8.05	1	7	7	14	1.00861	14	6.35989	1.00943	14	17.0737	0.983995	14	15.5917	1.05726	14	31.5849	1.05779	14	25.1168	0.976903	14	15.7586	0.954394	14	13.4908	1.07531	14	25.0389	1.07372	14	21.8078	0.985224	14	4.98876	1.12021	14	28.1091	1.10148	14	26.0428	1.14932	14	20.9464	1.0961	14	19.6947
Q92804	TATA-binding protein-associated factor 2N OS=Homo sapiens GN=TAF15 PE=1 SV=1 - [RBP56_HUMAN]	187.293	15.37	1	4	6	16	1.00186	7	9.25914	0.664201	7	25.1876	0.646475	7	27.0631	0.856347	6	38.8057	0.940352	7	37.1552	0.661196	7	19.3188	0.64342	7	24.6032	0.806818	6	31.7288	0.85797	7	31.1456	0.974468	7	12.1668	1.49746	6	17.0399	1.51009	7	10.3739	1.47773	6	12.3989	1.43804	7	36.3202
P28070	Proteasome subunit beta type-4 OS=Homo sapiens GN=PSMB4 PE=1 SV=4 - [PSB4_HUMAN]	186.815	32.58	1	6	6	19	1.00313	19	6.57674	1.05118	19	17.7183	1.07486	19	16.8263	1.06515	19	22.031	1.03072	19	32.7259	1.06358	19	15.3385	1.10279	19	12.2923	1.0519	19	19.2102	1.02433	19	24.741	1.02489	19	8.33894	0.979743	19	13.9292	1.00646	19	9.14195	0.951322	19	8.62228	1.00684	19	9.31554
P30419	Glycylpeptide N-tetradecanoyltransferase 1 OS=Homo sapiens GN=NMT1 PE=1 SV=2 - [NMT1_HUMAN]	186.718	22.78	3	11	11	31	0.988951	31	2.30217	1.14335	31	21.4319	1.12498	31	17.7834	0.981177	31	11.6788	1.01139	31	18.7844	1.15235	31	18.0988	1.08914	31	16.1574	0.989386	31	13.6572	1.02939	31	15.9829	1.01002	31	6.45105	0.846013	31	13.6298	0.886229	31	16.2691	0.881079	31	20.0318	0.92791	31	14.5361
Q9Y6B6	GTP-binding protein SAR1b OS=Homo sapiens GN=SAR1B PE=1 SV=1 - [SAR1B_HUMAN]	186.33	29.8	1	2	4	8	1.06173	3	8.05253	0.599098	3	3.66919	0.643807	3	20.7685	0.571534	3	3.9319	0.587648	3	13.0621	0.59307	3	15.9169	0.572719	3	1.06422	0.523879	3	4.11087	0.523609	3	6.44916	1.0759	3	0.502328	0.8262	3	1.7111	0.924068	3	10.8318	0.851811	3	13.2844	0.89643	3	5.38216
Q7L576	Cytoplasmic FMR1-interacting protein 1 OS=Homo sapiens GN=CYFIP1 PE=1 SV=1 - [CYFP1_HUMAN]	186.326	13.09	2	16	16	23	0.980473	23	6.76969	0.959448	23	18.1313	0.933431	23	17.2276	0.874327	23	32.5384	0.914667	23	24.3977	0.946728	23	16.3183	0.988034	23	16.3517	0.907312	23	26.8725	0.904324	23	16.3964	1.00338	23	5.13429	0.904476	23	28.3307	1.00818	23	23.1438	0.889419	23	29.0567	0.979021	23	23.5043
P54727	UV excision repair protein RAD23 homolog B OS=Homo sapiens GN=RAD23B PE=1 SV=1 - [RD23B_HUMAN]	185.994	27.87	1	8	9	24	0.947352	22	8.7859	0.861281	22	16.1811	0.915695	22	16.6714	1.05958	22	24.8243	1.02472	22	33.4098	0.936323	22	19.1236	0.963017	22	16.131	1.134	22	31.0163	1.09098	22	25.6064	1.02189	22	8.63078	1.16123	22	25.0049	1.14286	22	19.8582	1.16146	22	18.4657	1.10328	22	21.6225
Q9Y333	U6 snRNA-associated Sm-like protein LSm2 OS=Homo sapiens GN=LSM2 PE=1 SV=1 - [LSM2_HUMAN]	185.745	27.37	1	2	2	6	0.957665	6	8.94779	1.1761	6	14.0012	1.08858	6	22.7313	0.901365	6	44.9805	0.937245	6	40.6654	1.17785	6	15.6234	1.12932	6	17.86	0.908843	6	34.429	1.00289	6	34.4346	0.996529	6	7.08258	0.815454	6	15.4256	0.883135	6	25.9821	0.846949	6	17.3545	0.841912	6	11.1838
P21926	CD9 antigen OS=Homo sapiens GN=CD9 PE=1 SV=4 - [CD9_HUMAN]	185.527	18.42	1	3	3	11	0.990042	11	5.92812	0.929765	11	22.6916	0.937998	11	26.6302	1.16193	11	16.8435	1.1314	11	26.2772	0.936607	11	16.5971	0.951796	11	18.5807	1.17426	11	15.7136	1.14991	11	20.6432	0.997567	11	10.7433	1.26554	11	24.8792	1.14956	11	13.8656	1.28135	11	7.13366	1.21881	11	11.6072
Q02880	DNA topoisomerase 2-beta OS=Homo sapiens GN=TOP2B PE=1 SV=3 - [TOP2B_HUMAN]	184.574	14.21	1	16	22	44	1.00086	30	4.46434	0.93118	30	24.2973	0.903498	30	24.4656	0.887036	29	38.626	0.948273	30	39.2182	0.947919	30	29.2201	0.884313	30	22.107	0.940468	29	35.3547	0.930783	30	37.4095	1.01192	30	4.00437	1.02048	29	16.6956	1.04253	30	14.186	1.0024	29	22.4124	1.0373	30	19.8638
P61088	Ubiquitin-conjugating enzyme E2 N OS=Homo sapiens GN=UBE2N PE=1 SV=1 - [UBE2N_HUMAN]	184.291	42.76	2	5	5	19	0.984525	19	4.82816	1.26788	19	14.0178	1.21089	19	14.4312	1.08101	19	18.2979	1.07035	19	22.5886	1.26032	19	10.4414	1.19485	19	15.5609	1.09617	19	22.9756	1.06884	19	22.0013	0.983414	19	4.16521	0.86489	19	13.8847	0.860522	19	12.0045	0.87979	19	12.4866	0.892159	19	9.22167
P13674	Prolyl 4-hydroxylase subunit alpha-1 OS=Homo sapiens GN=P4HA1 PE=1 SV=2 - [P4HA1_HUMAN]	184.228	22.28	1	10	10	19	0.991187	19	4.9351	1.18935	19	27.9875	1.19975	19	24.3163	0.992866	19	35.1278	1.04035	19	20.0385	1.13874	19	33.3671	1.17264	19	26.0514	0.986962	19	29.0661	0.997417	19	30.85	0.970827	19	7.73272	0.764613	19	20.8132	0.799932	19	14.0612	0.748455	19	21.3345	0.810162	19	23.4817
P53041	Serine/threonine-protein phosphatase 5 OS=Homo sapiens GN=PPP5C PE=1 SV=1 - [PPP5_HUMAN]	183.568	34.27	2	16	16	22	0.983931	22	5.80857	1.26713	22	22.6406	1.1896	22	20.9054	1.12258	22	26.8047	1.10623	22	20.7725	1.3273	22	18.9908	1.23209	22	19.5246	1.12636	22	26.7519	1.10495	22	22.5505	0.986508	22	4.22137	0.94999	22	12.0595	0.960277	22	8.20597	0.945488	22	11.7692	0.946534	22	10.7548
Q16719	Kynureninase OS=Homo sapiens GN=KYNU PE=1 SV=1 - [KYNU_HUMAN]	183.281	27.1	1	9	9	25	1.01844	23	6.2933	1.18649	23	54.0047	1.17527	23	49.6795	0.869734	23	64.8899	0.88245	23	72.7018	1.19394	23	41.4776	1.18657	23	45.8555	0.872682	23	59.346	0.929341	23	58.894	1.02359	23	10.4951	0.639827	23	47.7775	0.650218	23	41.3758	0.654494	23	49.3537	0.628067	23	40.2907
P17812	CTP synthase 1 OS=Homo sapiens GN=CTPS1 PE=1 SV=2 - [PYRG1_HUMAN]	183.249	23.01	1	9	11	24	0.998215	17	7.56688	0.917819	17	53.3341	0.826917	17	39.9987	0.994986	17	14.1926	0.970711	17	12.3018	0.953007	17	51.1769	0.813441	17	41.6424	0.955504	17	13.3644	0.981066	17	13.2922	0.998286	17	7.57956	1.15599	17	45.8706	1.23098	17	39.7219	1.15282	17	32.6351	1.14027	17	38.7755
Q13596	Sorting nexin-1 OS=Homo sapiens GN=SNX1 PE=1 SV=3 - [SNX1_HUMAN]	182.295	12.07	1	4	6	11	1.00123	7	4.72011	0.991072	7	9.21335	1.00116	7	6.25123	1.02774	7	16.8725	1.0457	7	16.5953	0.979479	7	4.59051	0.988782	7	7.89589	0.994879	7	8.3251	1.01043	7	10.0517	0.980098	7	4.66063	1.05923	7	17.6163	1.07388	7	7.29855	1.04874	7	20.2202	1.06368	7	16.213
Q9Y4P3	Transducin beta-like protein 2 OS=Homo sapiens GN=TBL2 PE=1 SV=1 - [TBL2_HUMAN]	182.101	27.29	1	13	13	19	0.991386	19	3.01324	1.22098	19	11.4933	1.18182	19	13.8934	1.00823	19	12.1355	1.02394	19	16.647	1.23039	19	10.4716	1.17331	19	11.6488	1.00214	19	10.5702	1.01961	19	14.8376	0.994027	19	4.54587	0.846428	19	15.3874	0.878576	19	17.9698	0.898444	19	15.0938	0.943001	19	14.2495
Q8N3D4	EH domain-binding protein 1-like protein 1 OS=Homo sapiens GN=EHBP1L1 PE=1 SV=2 - [EH1L1_HUMAN]	181.98	13.92	1	14	15	21	0.997853	20	8.76167	0.870795	20	12.7381	0.859186	20	10.2898	1.18176	20	39.0996	1.16521	20	23.2102	0.831247	20	16.3376	0.841214	20	15.0469	1.13984	20	27.9505	1.17758	20	20.7711	1.00832	20	4.32377	1.30947	20	48.4444	1.28987	20	25.3831	1.36269	20	40.6102	1.31941	20	20.4847
Q9UMX5	Neudesin OS=Homo sapiens GN=NENF PE=1 SV=1 - [NENF_HUMAN]	181.888	30.81	1	5	5	12	0.993161	12	2.67815	1.10071	12	9.39261	1.07979	12	14.3234	1.15476	12	12.8158	1.12304	12	8.9042	1.06643	12	11.043	1.10865	12	5.28421	1.12445	12	9.71835	1.13646	12	9.97649	1.00408	12	4.54652	1.07725	12	13.7091	1.02796	12	10.728	1.03204	12	6.75919	1.05557	12	14.4646
O14974	Protein phosphatase 1 regulatory subunit 12A OS=Homo sapiens GN=PPP1R12A PE=1 SV=1 - [MYPT1_HUMAN]	181.57	20	2	14	14	22	1.00074	22	5.61907	0.97953	22	13.9565	0.970269	22	16.4862	1.17166	21	23.7966	1.12217	22	17.8924	0.972746	22	17.375	0.992653	22	15.6657	1.1642	21	15.8131	1.13168	22	14.6305	0.978918	22	5.32337	1.1639	21	23.5766	1.20581	22	32.3211	1.18203	21	20.0785	1.21056	22	25.643
Q8TDN6	Ribosome biogenesis protein BRX1 homolog OS=Homo sapiens GN=BRIX1 PE=1 SV=2 - [BRX1_HUMAN]	181.561	27.48	1	11	11	30	1.02085	30	4.9386	0.953064	30	21.9442	0.96441	30	22.9804	0.831844	30	21.1558	0.839263	30	22.4665	0.96098	30	18.5582	0.925936	30	16.8828	0.833802	30	21.3224	0.810201	30	24.4341	0.99918	30	9.50355	0.882089	30	13.8979	0.887022	30	15.6585	0.863515	30	22.0485	0.879627	30	22.3753
Q9UPN3	Microtubule-actin cross-linking factor 1, isoforms 1/2/3/5 OS=Homo sapiens GN=MACF1 PE=1 SV=4 - [MACF1_HUMAN]	181.375	3.98	1	24	27	33	0.993571	27	4.93553	0.953617	27	16.4643	0.925712	27	15.579	0.983704	27	22.4809	0.969771	27	25.5446	0.941708	27	15.2237	0.917842	27	14.7853	0.954323	27	23.6705	0.949886	27	22.6924	0.997534	27	3.75703	1.11973	27	17.7105	1.08799	27	15.6393	1.09363	27	19.0175	1.05223	27	18.8911
P54819	Adenylate kinase 2, mitochondrial OS=Homo sapiens GN=AK2 PE=1 SV=2 - [KAD2_HUMAN]	181.261	60.25	1	9	9	18	1.01241	18	4.07983	1.0496	18	32.7323	1.10412	18	30.0784	1.00027	18	42.5919	1.01038	18	28.5266	1.0316	18	32.142	1.10076	18	29.34	0.941447	18	53.1005	0.997646	18	27.974	0.983593	18	10.6858	1.02712	18	22.5458	0.935412	18	23.0908	1.00072	18	30.1204	0.979732	18	17.3567
P62280	40S ribosomal protein S11 OS=Homo sapiens GN=RPS11 PE=1 SV=3 - [RS11_HUMAN]	181.194	44.94	1	9	9	52	0.998838	52	7.11873	1.04516	52	16.0282	1.02481	52	17.6067	0.865906	52	22.308	0.888474	52	18.589	1.05508	52	20.4298	1.02618	52	20.2845	0.84143	52	20.2022	0.870548	52	18.0889	0.989015	52	5.499	0.828578	52	20.8826	0.847176	52	21.2351	0.861345	52	22.7533	0.881306	52	19.2903
Q9BZE4	Nucleolar GTP-binding protein 1 OS=Homo sapiens GN=GTPBP4 PE=1 SV=3 - [NOG1_HUMAN]	180.838	17.82	1	11	11	26	0.99966	26	4.02215	1.03436	26	13.8648	1.00783	26	15.3023	0.911502	26	17.2073	0.901333	26	19.8852	0.983172	26	17.2555	0.969103	26	14.5976	0.866789	26	16.1022	0.8691	26	17.5648	0.979483	26	7.5215	0.877499	26	6.55176	0.911088	26	9.91202	0.929854	26	8.54522	0.94346	26	8.41479
Q6DKI1	60S ribosomal protein L7-like 1 OS=Homo sapiens GN=RPL7L1 PE=1 SV=1 - [RL7L_HUMAN]	180.204	17.48	1	4	4	11	0.991492	11	7.07439	0.90256	11	20.5102	0.942372	11	24.0214	0.742657	11	10.5638	0.76841	11	7.16109	0.918581	11	16.6748	0.945753	11	16.9575	0.74871	11	10.8433	0.808568	11	2.21009	1.04847	11	12.2268	0.867183	11	17.6366	0.870601	11	11.4509	0.839002	11	17.2157	0.87426	11	9.26984
Q9BVK6	Transmembrane emp24 domain-containing protein 9 OS=Homo sapiens GN=TMED9 PE=1 SV=2 - [TMED9_HUMAN]	180.157	32.77	1	5	7	34	1.00699	28	3.69295	1.405	28	5.18047	1.34446	28	7.81476	1.17418	27	6.31962	1.17882	28	8.14621	1.36927	28	9.16174	1.32804	28	9.97497	1.1675	27	8.67586	1.1698	28	7.02988	0.966107	28	3.5131	0.869456	27	5.96314	0.892338	28	7.27765	0.895125	27	3.49793	0.916978	28	6.70475
P37840	Alpha-synuclein OS=Homo sapiens GN=SNCA PE=1 SV=1 - [SYUA_HUMAN]	180.11	39.29	2	5	5	9	1.02995	9	6.13849	0.506403	9	47.6902	0.50303	9	37.6729	1.11814	7	13.0429	1.02883	9	28.7839	0.468645	9	50.0197	0.456958	9	49.7185	1.05254	7	28.6787	1.06213	9	20.7235	1.0145	9	4.24103	2.23164	7	34.6744	1.94846	9	54.1525	2.247	7	38.3801	1.97983	9	47.6955
Q99426	Tubulin-folding cofactor B OS=Homo sapiens GN=TBCB PE=1 SV=2 - [TBCB_HUMAN]	180.053	19.26	1	5	5	14	1.02246	14	6.05172	0.916716	14	4.02711	0.938573	14	10.0339	1.15168	13	19.8585	1.17454	14	7.02648	0.901255	14	11.3208	0.923277	14	13.4055	1.08597	13	12.929	1.14793	14	7.22393	1.03629	14	3.14863	1.27115	13	20.9028	1.26608	14	16.8749	1.21502	13	10.8483	1.22528	14	17.2692
Q15126	Phosphomevalonate kinase OS=Homo sapiens GN=PMVK PE=1 SV=3 - [PMVK_HUMAN]	179.919	50.52	1	7	7	17	0.986037	17	3.13997	0.814387	17	18.2919	0.802667	17	20.1398	0.766351	17	41.2955	0.801645	17	34.9895	0.77661	17	25.2707	0.782897	17	20.4415	0.777631	17	49.7756	0.792897	17	42.0952	0.998346	17	7.22231	0.970117	17	8.67452	1.01856	17	26.3537	0.963418	17	10.8909	0.997301	17	15.2841
P00568	Adenylate kinase isoenzyme 1 OS=Homo sapiens GN=AK1 PE=1 SV=3 - [KAD1_HUMAN]	179.778	51.03	2	9	9	21	1.03538	21	5.53304	0.956565	21	12.6625	0.953387	21	12.713	1.05424	20	31.8631	1.05375	21	26.0778	0.906998	21	15.0282	0.911064	21	15.2725	1.00639	20	37.1318	0.991887	21	28.0219	0.9956	21	3.7457	1.14556	20	28.904	1.18573	21	19.0506	1.1291	20	28.5092	1.22039	21	20.5478
Q9Y3E5	Peptidyl-tRNA hydrolase 2, mitochondrial OS=Homo sapiens GN=PTRH2 PE=1 SV=1 - [PTH2_HUMAN]	179.536	20.11	1	3	3	9	0.945346	9	6.67556	1.13318	9	16.8034	1.05039	9	9.08741	0.906201	9	8.50447	0.860629	9	13.69	1.1399	9	24.0843	1.1241	9	11.4653	0.93435	9	10.7954	0.90924	9	19.1038	0.98751	9	13.3744	0.816841	9	15.5815	0.778171	9	23.9113	0.828301	9	9.93917	0.846005	9	19.4505
P42224	Signal transducer and activator of transcription 1-alpha/beta OS=Homo sapiens GN=STAT1 PE=1 SV=2 - [STAT1_HUMAN]	179.424	23.87	1	13	13	22	1.0279	22	5.81235	0.997992	22	22.2395	1.02477	22	21.5193	0.937385	22	16.1293	0.920953	22	21.5459	0.946355	22	26.3877	0.938763	22	25.043	0.899917	22	16.5606	0.901653	22	19.7231	1.00004	22	4.35864	0.93383	22	15.7946	0.968122	22	16.8679	0.941516	22	12.8669	0.942078	22	15.2793
Q9P258	Protein RCC2 OS=Homo sapiens GN=RCC2 PE=1 SV=2 - [RCC2_HUMAN]	179.38	25.86	1	14	14	32	0.979723	32	5.16373	0.911391	32	21.5965	0.927669	32	19.0448	1.05409	32	29.1724	1.02889	32	27.4335	0.91685	32	24.5091	0.922808	32	18.3025	1.05845	32	27.0108	1.01396	32	24.6106	1.01121	32	5.36323	1.13051	32	18.4167	1.11101	32	17.3856	1.10592	32	14.4847	1.07531	32	10.332
Q14151	Scaffold attachment factor B2 OS=Homo sapiens GN=SAFB2 PE=1 SV=1 - [SAFB2_HUMAN]	179.084	13.96	1	6	12	19	1.00568	6	5.019	0.853152	6	22.7028	0.88487	6	10.4716	1.05494	6	12.087	1.12106	6	17.9506	0.939802	6	25.316	0.924729	6	12.9819	1.03205	6	19.2503	1.13411	6	11.0435	0.985329	6	10.3842	1.25342	6	23.8803	1.21481	6	29.9976	1.23621	6	12.3969	1.11221	6	30.7708
P41567	Eukaryotic translation initiation factor 1 OS=Homo sapiens GN=EIF1 PE=1 SV=1 - [EIF1_HUMAN]	178.48	61.95	2	5	5	11	1.00655	11	3.48305	0.985577	11	22.1279	0.968718	11	17.9429	1.2006	11	29.7346	1.02402	11	24.5942	0.982131	11	13.5712	1.06288	11	16.5441	1.28356	11	19.0659	1.08453	11	21.5923	1.0118	11	2.9418	1.14336	11	16.2381	1.08634	11	11.3913	1.09909	11	19.2637	1.04863	11	12.7224
Q16698	2,4-dienoyl-CoA reductase, mitochondrial OS=Homo sapiens GN=DECR1 PE=1 SV=1 - [DECR_HUMAN]	178.38	24.48	1	8	8	15	0.982423	15	4.90659	1.23052	15	15.544	1.21394	15	17.6679	1.19221	15	22.064	1.13134	15	15.3726	1.22473	15	13.729	1.22296	15	14.6423	1.16789	15	23.4337	1.17494	15	22.2916	0.999948	15	7.56121	1.0906	15	23.5357	0.980885	15	15.1407	1.04462	15	15.0335	1.0272	15	17.445
P13073	Cytochrome c oxidase subunit 4 isoform 1, mitochondrial OS=Homo sapiens GN=COX4I1 PE=1 SV=1 - [COX41_HUMAN]	178.352	36.69	1	7	7	20	1.0141	20	3.2494	1.03605	20	20.8052	1.03752	20	20.4571	1.03523	20	31.4898	1.05628	20	38.0213	1.05729	20	21.5718	1.02856	20	16.5096	1.02706	20	32.6918	1.04759	20	29.9585	1.00657	20	6.18237	1.01785	20	19.4543	1.03395	20	16.4017	1.03555	20	17.9462	1.01463	20	15.5739
Q27J81	Inverted formin-2 OS=Homo sapiens GN=INF2 PE=1 SV=2 - [INF2_HUMAN]	177.967	22.18	2	22	22	33	0.998397	33	4.58426	0.79336	33	23.4282	0.811332	33	25.4095	1.07553	33	37.6778	0.971251	33	26.1883	0.785784	33	20.7735	0.844009	33	31.274	1.06051	33	37.0667	0.96608	33	23.3841	1.01832	33	8.81492	1.28287	33	25.8958	1.17273	33	14.9048	1.25269	33	32.4937	1.1437	33	13.0176
O60216	Double-strand-break repair protein rad21 homolog OS=Homo sapiens GN=RAD21 PE=1 SV=2 - [RAD21_HUMAN]	177.862	15.06	1	9	9	19	1.0432	18	9.03869	1.00745	18	18.7128	1.04161	18	17.6774	1.0962	18	32.097	1.12005	18	35.5857	1.04096	18	21.8834	1.10226	18	15.9555	1.10335	18	30.4563	1.08728	18	31.5113	1.03167	18	6.96279	1.08841	18	16.3481	1.08947	18	14.7489	1.0842	18	17.1952	1.06788	18	8.86917
Q6NUK1	Calcium-binding mitochondrial carrier protein SCaMC-1 OS=Homo sapiens GN=SLC25A24 PE=1 SV=2 - [SCMC1_HUMAN]	177.648	17.4	1	7	7	23	1.01554	23	5.37988	1.00971	23	17.4193	1.05391	23	14.1623	1.23811	23	16.2242	1.20798	23	18.4044	0.988634	23	16.1079	1.0338	23	10.7815	1.22121	23	16.0555	1.18314	23	17.9399	1.01118	23	5.01889	1.15124	23	11.6062	1.14755	23	8.80625	1.15679	23	12.1807	1.1514	23	12.8156
P26447	Protein S100-A4 OS=Homo sapiens GN=S100A4 PE=1 SV=1 - [S10A4_HUMAN]	177.383	36.63	1	5	5	17	0.989072	17	5.96206	0.970886	17	29.9042	0.966755	17	20.4975	0.897656	17	41.5715	0.961194	17	47.7587	0.97891	17	40.2338	0.974548	17	25.5708	0.845426	17	31.3521	0.918658	17	41.0753	1.02541	17	3.45615	0.881498	17	16.294	0.900083	17	13.8501	0.860684	17	20.465	0.85242	17	16.6165
A1L0T0	Acetolactate synthase-like protein OS=Homo sapiens GN=ILVBL PE=1 SV=2 - [ILVBL_HUMAN]	177.248	21.36	1	8	8	18	0.989175	18	6.64944	1.07081	18	19.0457	1.07089	18	20.3924	0.943839	18	23.7424	0.979656	18	24.0641	1.05157	18	22.9261	1.08147	18	23.5289	0.957772	18	20.6752	1.02513	18	23.6074	0.964303	18	6.47889	0.913514	18	14.0419	0.906806	18	17.478	0.963786	18	25.4096	0.956884	18	14.5227
O75940	Survival of motor neuron-related-splicing factor 30 OS=Homo sapiens GN=SMNDC1 PE=1 SV=1 - [SPF30_HUMAN]	177.005	18.07	1	3	3	9	0.988337	8	5.44972	1.01141	8	29.815	0.97357	8	13.5044	1.02056	8	18.4663	0.971846	8	18.5667	1.05445	8	24.4209	0.991012	8	16.749	1.01977	8	19.7151	1.00718	8	27.4113	0.969385	8	11.9974	1.05358	8	14.7729	1.01647	8	3.49479	1.06887	8	6.09789	1.04863	8	6.69721
P11279	Lysosome-associated membrane glycoprotein 1 OS=Homo sapiens GN=LAMP1 PE=1 SV=3 - [LAMP1_HUMAN]	176.953	11.75	1	5	5	11	1.02294	11	5.35606	1.02965	11	23.0664	1.06723	11	13.8117	1.0801	11	15.4325	1.1165	11	14.7183	1.10674	11	20.2329	1.12658	11	17.9265	1.05257	11	17.3097	1.06697	11	19.937	1.02537	11	4.97009	1.02844	11	23.9667	0.954597	11	21.4053	1.05466	11	15.56	1.00385	11	21.4882
O00429	Dynamin-1-like protein OS=Homo sapiens GN=DNM1L PE=1 SV=2 - [DNM1L_HUMAN]	176.833	34.24	1	19	19	25	1.00971	25	5.94344	1.1513	25	23.6812	1.14303	25	21.9172	1.02104	25	32.7472	1.03152	25	28.9792	1.09466	25	34.1437	1.10948	25	24.8213	1.09721	25	37.2038	1.07845	25	25.832	0.988961	25	6.48375	0.9583	25	12.0198	0.910239	25	9.06085	0.970318	25	19.2363	0.93464	25	10.6782
P20618	Proteasome subunit beta type-1 OS=Homo sapiens GN=PSMB1 PE=1 SV=2 - [PSB1_HUMAN]	176.551	57.26	1	9	9	13	1.01066	13	6.52456	0.838699	13	29.6843	0.848781	13	16.4121	0.752866	13	35.9086	0.767905	13	36.8795	0.857527	13	33.2637	0.858026	13	18.098	0.718959	13	44.377	0.786257	13	38.2665	0.998641	13	6.58546	0.954714	13	15.9	0.931867	13	18.3634	0.955459	13	15.4112	0.991551	13	17.5902
P08579	U2 small nuclear ribonucleoprotein B'' OS=Homo sapiens GN=SNRPB2 PE=1 SV=1 - [RU2B_HUMAN]	176.004	31.11	1	6	7	16	1.00779	15	6.56224	1.12472	15	7.87376	1.13195	15	7.86588	1.16594	15	11.1454	1.10777	15	9.59242	1.11547	15	11.7556	1.11496	15	9.27553	1.17707	15	19.383	1.10154	15	16.3425	1.01523	15	5.29322	1.09306	15	9.16708	1.05522	15	9.49145	1.06467	15	6.88341	1.0486	15	8.44099
P30508	HLA class I histocompatibility antigen, Cw-12 alpha chain OS=Homo sapiens GN=HLA-C PE=2 SV=2 - [1C12_HUMAN]	175.743	39.07	17	7	12	37	0.97708	20	6.45531	1.26003	20	23.3648	1.26677	20	31.6635	1.03445	20	22.2974	1.05124	20	26.8768	1.20908	20	26.2085	1.24298	20	31.4965	1.05951	20	21.9429	1.05698	20	25.2316	1.00339	20	6.50688	0.89193	20	14.4635	0.932915	20	18.0185	0.902163	20	21.9525	0.929443	20	14.5546
P21266	Glutathione S-transferase Mu 3 OS=Homo sapiens GN=GSTM3 PE=1 SV=3 - [GSTM3_HUMAN]	175.693	54.67	1	11	11	35	1.00598	35	6.7763	0.563714	35	42.8149	0.573667	35	44.1002	0.710659	34	45.97	0.718219	35	44.9751	0.563583	35	45.9774	0.597779	35	41.4213	0.725755	34	56.3952	0.742014	35	50.3822	1.03957	35	4.10185	1.33723	34	24.4295	1.33213	35	20.6624	1.297	34	14.2272	1.31906	35	12.723
Q15021	Condensin complex subunit 1 OS=Homo sapiens GN=NCAPD2 PE=1 SV=3 - [CND1_HUMAN]	175.513	15.35	1	15	15	24	0.988295	24	7.00874	0.901249	24	23.3994	0.913481	24	19.5982	1.03589	24	41.1374	1.01673	24	33.8291	0.866732	24	25.7809	0.902365	24	26.6607	1.01885	24	41.6734	1.01066	24	37.828	1.00677	24	5.01145	1.15197	24	21.8693	1.15889	24	19.2018	1.15122	24	18.9581	1.15256	24	19.6169
Q05682	Caldesmon OS=Homo sapiens GN=CALD1 PE=1 SV=3 - [CALD1_HUMAN]	175.486	22.45	2	15	15	26	1.01989	26	3.07284	0.93556	26	13.1124	0.939098	26	12.0917	1.29837	26	23.6082	1.22666	26	27.0605	0.910533	26	13.0939	0.941692	26	13.3266	1.34577	26	19.821	1.26555	26	23.6843	1.03745	26	4.1616	1.43225	26	35.3379	1.38197	26	39.6214	1.36663	26	40.8153	1.29799	26	37.5331
Q8WUM0	Nuclear pore complex protein Nup133 OS=Homo sapiens GN=NUP133 PE=1 SV=2 - [NU133_HUMAN]	175.406	14.01	1	14	14	22	0.999277	22	4.6405	0.994432	22	12.456	1.02386	22	15.8582	1.06783	22	21.0683	1.08836	22	18.3421	0.990988	22	12.4659	0.997231	22	14.048	1.05527	22	16.0768	1.05425	22	13.8394	1.02888	22	6.64623	1.04875	22	15.1362	1.06176	22	14.6375	1.07145	22	12.129	1.04605	22	11.7053
P02794	Ferritin heavy chain OS=Homo sapiens GN=FTH1 PE=1 SV=2 - [FRIH_HUMAN]	175.313	43.17	1	6	6	11	1.03802	11	2.52097	1.334	11	4.10662	1.36351	11	12.2758	1.31222	11	45.7565	1.29576	11	22.4143	1.30605	11	11	1.30563	11	11.1499	1.26432	11	41.7044	1.16941	11	26.1261	1.00022	11	8.93923	0.941859	11	13.4615	1.00332	11	13.5799	0.94867	11	17.8729	0.943206	11	15.1205
P18077	60S ribosomal protein L35a OS=Homo sapiens GN=RPL35A PE=1 SV=2 - [RL35A_HUMAN]	175.226	53.64	1	9	9	59	1.0201	59	5.73603	0.969146	59	29.641	0.981345	59	24.9579	0.70399	59	25.6748	0.736855	59	26.5088	0.966808	59	22.4004	0.970008	59	19.4255	0.700566	59	27.7249	0.734302	59	29.6116	1.01701	59	7.27451	0.763479	59	12.1393	0.790136	59	10.8741	0.770242	59	12.9706	0.806279	59	10.8248
Q9BTC0	Death-inducer obliterator 1 OS=Homo sapiens GN=DIDO1 PE=1 SV=5 - [DIDO1_HUMAN]	175.061	11.52	1	21	21	41	1.00059	41	4.67705	1.03753	41	20.2649	1.05677	41	16.2168	1.07141	41	21.6392	1.06112	40	25.8869	1.02115	41	21.3766	1.0826	41	16.4412	1.09212	41	22.4229	1.07972	40	27.2025	1.01042	41	6.81659	1.10188	41	14.966	1.04522	40	17.7537	1.06374	41	20.2811	1.03475	40	18.5901
Q13895	Bystin OS=Homo sapiens GN=BYSL PE=1 SV=3 - [BYST_HUMAN]	174.877	32.04	1	12	12	19	1.02427	19	5.34087	1.03212	19	28.8731	1.04325	19	24.2166	1.0357	19	57.9935	1.0507	19	46.3694	1.03372	19	31.2104	1.05288	19	26.0074	0.974171	19	66.599	0.974155	19	56.6312	1.00211	19	4.92033	0.831757	19	19.865	0.834583	19	22.2123	0.813822	19	21.3351	0.856123	19	21.7289
O00567	Nucleolar protein 56 OS=Homo sapiens GN=NOP56 PE=1 SV=4 - [NOP56_HUMAN]	174.846	18.35	1	10	10	18	1.00942	18	3.75496	0.939969	18	14.3745	0.911795	18	18.4109	1.00663	18	11.9273	0.989176	18	7.56723	0.916176	18	14.7272	0.907525	18	14.0553	0.960954	18	15.4835	0.973822	18	12.5952	0.991766	18	6.1991	1.05891	18	13.6946	1.05456	18	18.1782	1.03958	18	14.0446	1.08309	18	14.9529
O75477	Erlin-1 OS=Homo sapiens GN=ERLIN1 PE=1 SV=1 - [ERLN1_HUMAN]	174.751	16.47	1	1	6	13	0.957747	2	14.715	0.750099	2	26.1198	0.726062	2	27.0459	1.07337	2	8.8232	1.00619	2	21.3048	0.781099	2	11.0877	0.755915	2	11.9763	1.12134	2	5.83514	1.04926	2	6.43922	0.969105	2	0.879913	1.46164	2	17.005	1.36526	2	4.62371	1.5103	2	17.9049	1.41129	2	5.5053
Q12849	G-rich sequence factor 1 OS=Homo sapiens GN=GRSF1 PE=1 SV=3 - [GRSF1_HUMAN]	174.341	20.63	1	6	6	17	1.01751	17	6.05607	0.865616	17	14.6934	0.850623	17	16.4512	0.849219	17	27.1774	0.839121	17	27.0054	0.860953	17	15.408	0.850141	17	21.9179	0.871803	17	22.1197	0.855417	17	21.1502	0.997455	17	4.03755	0.915996	17	22.553	0.911432	17	24.4284	0.929569	17	17.1498	0.98955	17	15.2455
Q8WXF1	Paraspeckle component 1 OS=Homo sapiens GN=PSPC1 PE=1 SV=1 - [PSPC1_HUMAN]	174.277	25.05	2	9	12	21	0.961391	14	4.5753	1.31221	14	24.1306	1.30392	14	29.1486	1.0001	14	38.907	1.10585	14	39.2864	1.35345	14	25.2643	1.36607	14	31.6807	1.04524	14	40.486	1.14863	14	38.4026	0.999605	14	3.27512	0.740221	14	18.4025	0.80582	14	17.4442	0.752978	14	18.5694	0.828726	14	13.3706
Q9UBT2	SUMO-activating enzyme subunit 2 OS=Homo sapiens GN=UBA2 PE=1 SV=2 - [SAE2_HUMAN]	172.435	19.69	1	9	9	18	1.00708	18	5.03057	0.94359	18	10.1108	0.957206	18	13.3935	1.07977	18	15.059	1.0632	18	8.15554	0.970379	18	12.0548	0.938178	18	15.3042	1.06927	18	17.5665	1.09056	18	12.5435	1.00281	18	6.39182	1.21748	18	18.755	1.23243	18	16.5834	1.23102	18	20.7581	1.21372	18	14.1476
Q9NQ29	Putative RNA-binding protein Luc7-like 1 OS=Homo sapiens GN=LUC7L PE=1 SV=1 - [LUC7L_HUMAN]	172.234	16.71	1	4	7	17	1.03995	6	2.68463	1.16732	6	18.5856	1.15317	6	11.0307	1.10272	6	18.6335	0.964595	6	4.68483	1.17248	6	14.2236	1.15803	6	12.3766	1.05146	6	18.2996	0.932098	6	5.8947	1.03579	6	3.91379	0.948252	6	35.2169	0.877359	6	20.6232	0.909893	6	22.6021	0.855761	6	13.3269
Q9BZZ5	Apoptosis inhibitor 5 OS=Homo sapiens GN=API5 PE=1 SV=3 - [API5_HUMAN]	172.171	21.18	1	9	9	27	1.02575	20	8.03084	0.983007	20	16.5238	1.00485	20	11.2862	0.93445	20	29.7888	0.903333	20	32.6612	0.997097	20	12.1609	0.988427	20	13.2533	0.977597	20	25.228	0.924896	20	26.5679	1.00547	20	6.07807	0.994643	20	17.9076	0.954157	20	16.3248	1.00438	20	21.8482	0.950191	20	13.806
Q8NI27	THO complex subunit 2 OS=Homo sapiens GN=THOC2 PE=1 SV=2 - [THOC2_HUMAN]	171.992	7.28	1	10	10	18	1.03943	18	10.4205	0.868317	18	17.6329	0.872185	18	10.2387	1.11828	18	31.9924	1.05186	18	18.181	0.810135	18	19.6677	0.852897	18	15.4831	1.01123	18	27.9795	0.973704	18	23.6347	1.02667	18	6.58833	1.23701	18	33.3776	1.1796	18	16.8729	1.24738	18	29.5158	1.18759	18	17.5723
Q92522	Histone H1x OS=Homo sapiens GN=H1FX PE=1 SV=1 - [H1X_HUMAN]	170.966	18.78	1	4	4	10	1.01894	10	3.20405	0.832666	10	17.3108	0.87306	10	14.62	1.17382	10	24.5968	1.17145	10	18.9322	0.812169	10	19.6525	0.84993	10	16.1944	1.16535	10	21.1085	1.16007	10	12.027	1.03873	10	2.69888	1.52349	10	32.6608	1.57068	10	17.9142	1.46644	10	34.83	1.48918	10	17.8446
P51809	Vesicle-associated membrane protein 7 OS=Homo sapiens GN=VAMP7 PE=1 SV=3 - [VAMP7_HUMAN]	170.865	39.55	1	6	6	12	0.989976	12	6.96366	0.639863	12	7.74841	0.657261	12	19.9852	0.767981	12	41.7317	0.758451	12	41.7831	0.65535	12	12.6675	0.669336	12	14.8704	0.738726	12	23.2137	0.737363	12	28.0545	1.01647	12	7.71793	1.25393	12	22.6018	1.24815	12	22.5236	1.21983	12	23.9383	1.2062	12	16.6254
Q9P0L0	Vesicle-associated membrane protein-associated protein A OS=Homo sapiens GN=VAPA PE=1 SV=3 - [VAPA_HUMAN]	170.669	29.32	1	6	7	24	0.973268	21	6.44741	1.13273	21	22.743	1.13713	21	22.2937	1.13023	21	12.8231	1.13391	21	13.1137	1.17958	21	12.2149	1.17483	21	15.9408	1.12093	21	5.93812	1.13599	21	7.48338	0.986024	21	6.27662	0.943822	21	15.3764	0.952458	21	12.0674	0.941166	21	15.2324	0.953664	21	12.5575
Q4G0N4	NAD kinase 2, mitochondrial OS=Homo sapiens GN=NADK2 PE=1 SV=2 - [NAKD2_HUMAN]	170.668	24.66	2	8	9	16	0.9974	15	3.00018	1.39146	15	29.1516	1.50964	15	26.2678	1.08828	15	14.8694	1.08022	15	20.6262	1.38921	15	26.3358	1.32018	15	29.63	1.05699	15	17.8492	1.01935	15	18.3126	0.966409	15	10.8792	0.801054	15	14.9362	0.757789	15	16.6972	0.76241	15	14.2057	0.776207	15	19.8526
Q9GZZ9	Ubiquitin-like modifier-activating enzyme 5 OS=Homo sapiens GN=UBA5 PE=1 SV=1 - [UBA5_HUMAN]	170.576	18.56	1	5	5	14	1.00437	14	5.56486	0.90321	14	22.533	0.911335	14	19.231	0.788743	14	12.8232	0.842131	14	19.6045	0.876654	14	13.5666	0.885353	14	13.2517	0.816617	14	13.9983	0.815945	14	14.8664	1.02069	14	5.19262	1.00043	14	15.4148	0.952415	14	23.3581	0.994058	14	11.4493	0.975018	14	15.94
P52565	Rho GDP-dissociation inhibitor 1 OS=Homo sapiens GN=ARHGDIA PE=1 SV=3 - [GDIR1_HUMAN]	170.223	48.04	1	8	8	27	1.01733	26	9.78703	0.944344	26	12.4949	0.866336	26	6.51397	1.10229	26	9.75717	1.04678	26	10.6025	0.948872	26	18.1217	0.911278	26	14.2015	1.08534	26	13.762	1.05728	26	16.285	0.997774	26	12.5479	1.15667	26	10.5074	1.10243	26	7.85834	1.16712	26	16.1443	1.18182	26	13.6303
P40938	Replication factor C subunit 3 OS=Homo sapiens GN=RFC3 PE=1 SV=2 - [RFC3_HUMAN]	170.214	25.56	1	7	7	15	1.00488	15	4.75119	0.953766	15	16.9649	0.911655	15	17.335	1.02857	15	32.5529	1.00782	15	19.3927	0.967634	15	22.1569	0.952269	15	22.7773	0.996323	15	27.5514	1.06776	15	29.227	1.03103	15	4.62431	1.05122	15	23.4272	1.0918	15	21.6993	1.05746	15	18.978	1.12799	15	16.2565
Q99798	Aconitate hydratase, mitochondrial OS=Homo sapiens GN=ACO2 PE=1 SV=2 - [ACON_HUMAN]	170.186	21.15	1	14	14	27	1.00291	27	5.58232	0.956179	27	15.0101	0.976689	27	16.8506	0.86386	27	23.3022	0.872576	27	26.8648	0.973155	27	17.6643	0.951748	27	15.6902	0.877833	27	22.9512	0.846094	27	20.5204	0.997223	27	5.73659	0.843146	27	16.8274	0.854548	27	13.1639	0.81763	27	12.6045	0.849258	27	10.2394
P17174	Aspartate aminotransferase, cytoplasmic OS=Homo sapiens GN=GOT1 PE=1 SV=3 - [AATC_HUMAN]	170.13	44.07	1	15	15	27	1.00757	27	5.81329	0.865938	27	24.2659	0.840803	27	15.7853	0.97036	27	28.2533	0.940838	27	22.1442	0.845732	27	23.2044	0.848222	27	18.5212	0.986003	27	26.2364	0.933191	27	22.8921	1.0339	27	5.58324	1.02606	27	13.2501	1.06901	27	18.4988	1.0641	27	13.4195	1.07551	27	14.2303
Q9Y305	Acyl-coenzyme A thioesterase 9, mitochondrial OS=Homo sapiens GN=ACOT9 PE=1 SV=2 - [ACOT9_HUMAN]	170.016	29.16	1	10	10	19	0.996338	19	4.45072	0.922354	19	25.9026	0.916015	19	25.609	0.972892	18	24.4768	0.970997	19	27.5046	0.92327	19	23.2536	0.903205	19	22.4063	0.958149	18	29.2023	1.00259	19	31.7054	0.988136	19	4.17213	1.07741	18	18.5247	1.09582	19	23.1507	1.07671	18	15.4461	1.11403	19	18.7704
P11717	Cation-independent mannose-6-phosphate receptor OS=Homo sapiens GN=IGF2R PE=1 SV=3 - [MPRI_HUMAN]	169.946	10.96	1	25	25	37	1.01394	37	5.72781	1.0275	37	22.463	1.03372	37	18.0356	1.05171	35	17.8335	1.02229	37	23.6991	1.0304	37	17.3064	1.02931	37	15.0665	1.03986	35	17.0165	1.01254	37	22.021	1.00069	37	6.871	0.978766	35	12.2219	0.98533	37	9.83204	1.00986	35	10.2126	0.993574	37	16.2354
Q92466	DNA damage-binding protein 2 OS=Homo sapiens GN=DDB2 PE=1 SV=1 - [DDB2_HUMAN]	169.709	19.44	1	7	7	15	1.00511	15	6.54478	1.0116	15	8.75829	1.05046	15	16.789	0.885011	14	20.092	0.897882	15	26.3701	1.00648	15	21.7675	0.999294	15	13.1799	0.892404	14	18.5002	0.877567	15	18.7003	1.00285	15	10.457	0.894695	14	10.1666	0.919241	15	26.1932	0.918936	14	8.58116	0.89497	15	12.359
O75150	E3 ubiquitin-protein ligase BRE1B OS=Homo sapiens GN=RNF40 PE=1 SV=4 - [BRE1B_HUMAN]	169.009	15.28	1	10	11	15	1.00433	12	8.39701	0.996711	12	14.4072	0.95746	12	14.4082	0.979333	12	31.2138	0.965082	12	20.6115	0.950159	12	17.9464	0.958403	12	14.655	0.947644	12	40.7577	0.95562	12	35.9893	0.963677	12	6.99443	0.979517	12	21.8674	0.955472	12	14.5361	0.996505	12	17.2892	0.997354	12	12.5113
Q16222	UDP-N-acetylhexosamine pyrophosphorylase OS=Homo sapiens GN=UAP1 PE=1 SV=3 - [UAP1_HUMAN]	168.726	23.37	1	8	9	16	1.00744	15	9.58767	0.872792	15	28.9157	0.881001	15	34.6883	0.722891	15	32.665	0.7117	15	46.4169	0.848948	15	30.864	0.894285	15	30.2043	0.740224	15	37.3662	0.765859	15	53.821	0.995234	15	5.26121	0.846533	15	16.6787	0.82529	15	19.414	0.795294	15	15.8602	0.825561	15	15.8485
Q9NX63	MICOS complex subunit MIC19 OS=Homo sapiens GN=CHCHD3 PE=1 SV=1 - [MIC19_HUMAN]	168.723	31.72	1	9	9	20	1.00403	20	6.67657	1.17561	20	15.4422	1.22956	20	11.6888	1.25588	20	20.1504	1.27515	20	30.0238	1.16793	20	16.9468	1.1983	20	12.0087	1.23723	20	12.5448	1.24554	20	21.0602	1.05214	20	7.60865	1.02087	20	16.6198	1.0282	20	10.9115	1.02842	20	13.7391	0.998603	20	13.3948
Q9Y5K5	Ubiquitin carboxyl-terminal hydrolase isozyme L5 OS=Homo sapiens GN=UCHL5 PE=1 SV=3 - [UCHL5_HUMAN]	168.697	28.88	1	7	7	17	1.01144	17	6.77265	1.00178	17	19.8959	1.02893	17	14.9933	1.00835	17	20.8422	1.05606	17	17.5267	0.973397	17	21.2684	1.00318	17	22.6286	0.952997	17	26.7587	1.02534	17	23.1482	0.99428	17	5.27319	1.00344	17	13.8604	1.00128	17	15.5387	1.04031	17	13.1303	1.02737	17	12.6341
P48163	NADP-dependent malic enzyme OS=Homo sapiens GN=ME1 PE=1 SV=1 - [MAOX_HUMAN]	168.502	16.26	1	8	8	13	0.980719	13	5.38008	0.706422	13	21.7722	0.731736	13	21.0553	1.02084	12	20.7835	0.985009	13	17.1582	0.70833	13	23.2193	0.737967	13	15.6663	0.982208	12	30.1762	0.936942	13	31.5514	1.01117	13	4.15947	1.33882	12	30.6309	1.21458	13	33.2863	1.24774	12	26.2334	1.15147	13	25.6173
P62308	Small nuclear ribonucleoprotein G OS=Homo sapiens GN=SNRPG PE=1 SV=1 - [RUXG_HUMAN]	168.151	65.79	2	3	3	17	1.01573	16	6.38944	1.0022	16	14.2642	1.01315	16	14.586	0.930594	16	32.7866	0.912297	16	29.7383	1.02262	16	16.3895	1.01032	16	14.784	0.95775	16	28.6917	0.955183	16	22.3077	1.01989	16	6.07063	0.993826	16	10.6272	0.955689	16	10.382	0.961346	16	10.9609	0.944381	16	9.42403
O43432	Eukaryotic translation initiation factor 4 gamma 3 OS=Homo sapiens GN=EIF4G3 PE=1 SV=2 - [IF4G3_HUMAN]	168.092	5.11	1	3	9	14	1.02367	3	9.02178	1.24148	3	16.0136	1.23481	3	20.2031	0.97404	3	48.6768	0.947967	3	28.2062	1.20954	3	6.88545	1.2028	3	6.52553	1.04268	3	25.3855	1.01294	3	38.7806	0.998227	3	0.358714	0.919366	3	11.2393	0.891554	3	23.9786	0.922256	3	6.83852	0.894726	3	19.4511
P22307	Non-specific lipid-transfer protein OS=Homo sapiens GN=SCP2 PE=1 SV=2 - [NLTP_HUMAN]	168.046	19.01	1	11	11	17	0.986641	17	3.73049	0.909358	17	10.6916	0.921244	17	10.0772	0.996335	17	26.581	0.937891	17	24.3816	0.931192	17	10.155	0.919179	17	11.6574	0.997456	17	23.8878	0.947554	17	20.0333	0.989125	17	5.00113	1.08762	17	20.3713	1.07584	17	17.7769	1.09974	17	18.9171	1.04923	17	24.603
P09661	U2 small nuclear ribonucleoprotein A' OS=Homo sapiens GN=SNRPA1 PE=1 SV=2 - [RU2A_HUMAN]	167.971	49.02	1	8	8	19	1.02061	18	6.25905	0.778634	18	27.1952	0.784388	18	30.611	0.724624	18	50.4085	0.705549	18	48.6175	0.808215	18	31.0067	0.802561	18	29.395	0.692376	18	58.2408	0.664612	18	51.5618	1.00464	18	5.92298	0.975945	18	32.9737	0.994993	18	21.4537	0.917177	18	23.112	0.917885	18	19.8082
Q8NBT2	Kinetochore protein Spc24 OS=Homo sapiens GN=SPC24 PE=1 SV=2 - [SPC24_HUMAN]	167.666	25.38	6	4	5	9	0.972554	5	3.77521	1.12176	5	11.2732	1.1568	5	8.07244	1.36646	5	37.6884	1.35385	5	23.4188	1.16395	5	25.524	1.20006	5	21.9581	1.28633	5	24.1624	1.27215	5	28.1185	1.03246	5	0.930793	1.22251	5	9.56835	1.16884	5	10.572	1.21138	5	6.22959	1.12937	5	14.4154
P23193	Transcription elongation factor A protein 1 OS=Homo sapiens GN=TCEA1 PE=1 SV=2 - [TCEA1_HUMAN]	167.64	40.86	2	11	13	21	1.01209	18	9.46472	0.959749	18	9.93262	0.983848	18	18.8852	1.16008	18	29.9035	1.09237	18	20.9392	0.934262	18	15.6928	0.988605	18	15.5009	1.22135	18	32.6122	1.11113	18	20.0045	1.00937	18	5.34827	1.25904	18	25.0669	1.16854	18	11.7128	1.26546	18	25.0851	1.10685	18	15.9728
O43684	Mitotic checkpoint protein BUB3 OS=Homo sapiens GN=BUB3 PE=1 SV=1 - [BUB3_HUMAN]	167.464	35.37	1	10	10	20	0.99593	20	4.41802	0.96561	20	6.47326	0.963967	20	8.81986	1.09565	19	24.2254	1.05605	20	18.015	0.950403	20	12.6002	0.970394	20	8.56762	1.13573	19	21.1555	1.06239	20	18.7317	1.00588	20	4.97232	1.14701	19	17.9379	1.06038	20	25.4046	1.09234	19	16.71	1.05761	20	26.3587
[truncated: 4,783 more rows]
[truncated: 6 more columns]

## Sheet: Sheet2
Accession	Description	ProteinName	GeneName	Score	Coverage	# Proteins	# Unique Peptides	# Peptides	# PSMs	# AAs	MW [kDa]	calc. pI	NC1	NC2	sh1	sh2	ov1	ov2
[truncated: 5,811 more rows]
